# Supplementary material for: Early genome erosion and internal phage-symbiont-host interaction in the endosymbionts of a cold-seep tubeworm
Source: iScience. 2023 Jun 7;26(7):107033. doi: 10.1016/j.isci.2023.107033 (PMC10300362; doi:10.1016/j.isci.2023.107033)
Supplement: Table S1. Detail genomic information of the Sclerolinum annulatum endosymbiont HMS1 and its relatives, related to Figure 1C and Table 1 [file mmc2.xlsx]

## Sheet: Sheet1
Table S1 Detail genomic information of the Sclerolinum annulatum endosymbiont HMS1 and its relatives, related to Figure 1C and Table 1.
Genomes a	Original ID b	Accession No.	Genome size (Mbp)	N50 (kbp)	No. of contigs	% GC	No. of CDSs	No. of transposase genes	CDSs excluded transposase	CDSs assigned to KOs c	CDSs assigned to COGs c	No. of rRNA	No. of tRNA	No. of CRISPR	No. of signal peptides	No. of pseudo genes	% coding density	% Est. comp. d	% Est. cont. d	Hosts
HMS1		CP099567	3.35	NA	1	50.41	4129	1057	3072	1666	2362	6	46	0	130	192	80.8	96.11	0.25	S. annulatum
MCR1		NIL	4.26	89.9	82	50.52	3886	9	3877	2399	3446	0	41	2	349	24	88.14	97.95	2.22	MCR vestimentiferans
MCR2		NIL	4.64	42.8	200	50.19	4205	25	4180	2501	3642	0	44	0	373	39	86.18	98.86	4.11
Paraescarpia echinospica	Paraescarpia	RZUD00000000	4.06	381.7	14	53.5	3522	27	3495	2143	3134	3	41	1	366	18	87.28	97.36	2.64	seep vestimentiferans
Seepiophila jonesi	Seepiophila	QFXF00000000	3.53	20.7	323	54.39	3561	220	3341	1989	2999	3	45	0	312	43	86.05	98.23	1.05
Lamellibrachia luymesi	Lamellibrachia	QFXD00000000	3.53	20.6	337	54.36	3559	223	3336	1992	3008	3	45	0	311	43	85.84	97.18	1.39
Lamellibrachia barhami		JAAVSH000000000	4.17	4.15	19	53.94	3884	37	3847	2280	3411	3	44	3	366	79	85.88	96.72	2.5
Escarpia laminata		QGON00000000	4.25	124.9	71	54.52	3768	71	3697	2202	3283	3	45	1	385	38	88.73	99.18	1.4
Escarpia piscesae	Lamellibrachia	QFXE00000000	4.06	313.6	23	54.18	3700	17	3683	2177	3250	3	45	0	395	53	89.62	99.16	2.29
Riftia pachyptila	Riftia_1	AFOC00000000	3.48	29.7	197	58.82	3364	17	3347	2109	2956	3	42	4	290	90	87.1	95.07	1.74	vent vestimentiferans
Ridgeia piscesae	Ridgeia_2	LDXT00000000	3.44	84	97	58.88	3133	24	3109	2037	2825	3	47	1	316	25	88.87	98.54	0.7
Tevnia jerichonana	Tevnia	AFZB00000000	3.64	92.7	184	58.16	3312	16	3296	2087	2888	3	44	4	308	53	86.34	98.18	1.05
Galathealinum brachiosum	Galathealinum	QFXC00000000	3.77	726.6	14	38.89	3450	8	3442	2045	3035	3	40	0	404	20	88.66	99.53	1.06	Frenulata
Sedimenticola thiotaurini		CP011412	3.96	NA	1	56.83	3612	23	3589	2478	3346	6	52	1	302	13	88.41	99.77	0.55	Free-living
Sedimenticola selenatireducens		ATZE01000000	4.56	223.5	41	56.65	4240	20	4220	2670	3775	3	50	1	384	10	87.88	99.77	1.03
Sedimenticola endophacoides		PQCP00000000	2.98	27.7	172	63.86	3421	49	3372	1854	2570	3	49	0	197	12	87.36	96.48	1.8	Lucinidae
a, The prokaryotic genomes of tubeworm endosymbionts were named with their hosts.
b, The names used in respective published references.
c, The number of genes assigned to KOs and COGs when transposase genes were excluded.
d, Abbreviations: est., estimated; comp., completeness; cont., contamination. NA: not applicable. NIL: No data.
