# Supplementary material for: Early genome erosion and internal phage-symbiont-host interaction in the endosymbionts of a cold-seep tubeworm
Source: iScience. 2023 Jun 7;26(7):107033. doi: 10.1016/j.isci.2023.107033 (PMC10300362; doi:10.1016/j.isci.2023.107033)
Supplement: Table S2. Reference genomes in Figure 2A [file mmc3.xlsx]

## Sheet: Sheet1
Table S2 Reference genomes in Fig. 2A.
Genomes	NCBI Tax ID	Accession No.	Reference
Sulfurovum NBC37-1	387093	NC_009663	Nakagawa, S., Takai, K., Inagaki, F., Hirayama, H., Nunoura, T., Horikoshi, K., & Sako, Y. (2005). Distribution, phylogenetic diversity and physiological characteristics of epsilon-Proteobacteria in a deep-sea hydrothermal field. Environmental microbiology, 7(10), 1619–1632.
Bathymodiolus thermophilus gill symbiont	2360	NZ_CP024634	Ponnudurai, R., Sayavedra, L., Kleiner, M., Heiden, S.E., Thurmer, A., Felbeck, H. et al. (2017) Genome sequence of the sulfur-oxidizing Bathymodiolus thermophilus gill endosymbiont. Stand Genomic Sci 12: 50.
Bathymodiolus septemdierum gill symbiont	2738886	JACCHT010000001	Russell, S. L., Pepper-Tunick, E., Svedberg, J., Byrne, A., Ruelas Castillo, J., Vollmers, C., Beinart, R. A., & Corbett-Detig, R. (2020). Horizontal transmission and recombination maintain forever young bacterial symbiont genomes. PLoS genetics, 16(8), e1008935.
Thioglobus autotrophicus	1705394	CP010552	Shah, V., & Morris, R. M. (2015). Genome Sequence of "Candidatus Thioglobus autotrophica" Strain EF1, a Chemoautotroph from the SUP05 Clade of Marine Gammaproteobacteria. Genome announcements, 3(5), e01156-15.
Ruthia magnifica	413404	CP000488	Newton, I. L., Woyke, T., Auchtung, T. A., Dilly, G. F., Dutton, R. J., Fisher, M. C., Fontanez, K. M., Lau, E., Stewart, F. J., Richardson, P. M., Barry, K. W., Saunders, E., Detter, J. C., Wu, D., Eisen, J. A., & Cavanaugh, C. M. (2007). The Calyptogena magnifica chemoautotrophic symbiont genome. Science (New York, N.Y.), 315(5814), 998–1000. https://doi.org/10.1126/science.1138438
Vesicomyosicus okutanii	412965	AP009247	Kuwahara, H., Yoshida, T., Takaki, Y., Shimamura, S., Nishi, S., Harada, M., Matsuyama, K., Takishita, K., Kawato, M., Uematsu, K., Fujiwara, Y., Sato, T., Kato, C., Kitagawa, M., Kato, I., & Maruyama, T. (2007). Reduced genome of the thioautotrophic intracellular symbiont in a deep-sea clam, Calyptogena okutanii. Current biology : CB, 17(10), 881–886. https://doi.org/10.1016/j.cub.2007.04.039
Osedax sp. symbiont Rs1	1330036	ASZJ01000001	Goffredi, S.K., Yi, H., Zhang, Q., Klann, J.E., Struve, I.A., Vrijenhoek, R.C., and Brown, C.T. (2014) Genomic versatility and functional variation between two dominant heterotrophic symbionts of deep-sea Osedax worms. ISME J 8: 908-924.
Osedax sp. symbiont Rs2	1330035	ASZI01000001	Goffredi, S.K., Yi, H., Zhang, Q., Klann, J.E., Struve, I.A., Vrijenhoek, R.C., and Brown, C.T. (2014) Genomic versatility and functional variation between two dominant heterotrophic symbionts of deep-sea Osedax worms. ISME J 8: 908-924.
Galathealinum brachiosum symbiont	2200906	QFXC01000001	Li, Y., Liles, M. R., & Halanych, K. M. (2018). Endosymbiont genomes yield clues of tubeworm success. The ISME journal, 12(11), 2785–2795.
Thiolinea disciformis	1123399	AQVE01000001	Directly submitted to NCBI
Thiofilum flexile	1123400	ARCL01000001	Directly submitted to NCBI
Solemya pervernicosa gill symbiont	2738883	CP054491	Russell, S. L., Pepper-Tunick, E., Svedberg, J., Byrne, A., Ruelas Castillo, J., Vollmers, C., Beinart, R. A., & Corbett-Detig, R. (2020). Horizontal transmission and recombination maintain forever young bacterial symbiont genomes. PLoS genetics, 16(8), e1008935.
Scaly snail symbiont	1248727	NZ_AP012978	Nakagawa, S., Shimamura, S., Takaki, Y., Suzuki, Y., Murakami, S., Watanabe, T., Fujiyoshi, S., Mino, S., Sawabe, T., Maeda, T., Makita, H., Nemoto, S., Nishimura, S., Watanabe, H., Watsuji, T. O., & Takai, K. (2014). Allying with armored snails: the complete genome of gammaproteobacterial endosymbiont. The ISME journal, 8(1), 40–51. https://doi.org/10.1038/ismej.2013.131
Thiolapillus brandeum	1076588	AP012273	Nunoura, T., Takaki, Y., Kazama, H., Kakuta, J., Shimamura, S., Makita, H., Hirai, M., Miyazaki, M., & Takai, K. (2014). Physiological and genomic features of a novel sulfur-oxidizing gammaproteobacterium belonging to a previously uncultivated symbiotic lineage isolated from a hydrothermal vent. PloS one, 9(8), e104959.
Solemya elarraichensis gill symbiont	1918949	MPRK01000001	Russell, S. L., Corbett-Detig, R. B., & Cavanaugh, C. M. (2017). Mixed transmission modes and dynamic genome evolution in an obligate animal-bacterial symbiosis. The ISME journal, 11(6), 1359–1371.
Solemya velum gill symbiont	2340	MPRU01000001	Russell, S. L., Corbett-Detig, R. B., & Cavanaugh, C. M. (2017). Mixed transmission modes and dynamic genome evolution in an obligate animal-bacterial symbiosis. The ISME journal, 11(6), 1359–1371.
Solemya velesiana gill symbiont	1918948	MPRJ01000001	Russell, S. L., Corbett-Detig, R. B., & Cavanaugh, C. M. (2017). Mixed transmission modes and dynamic genome evolution in an obligate animal-bacterial symbiosis. The ISME journal, 11(6), 1359–1371.
Sedimenticola endophacoides	2548426	PQCP01000001	Lim, S. J., Davis, B. G., Gill, D. E., Walton, J., Nachman, E., Engel, A. S., Anderson, L. C., & Campbell, B. J. (2019). Taxonomic and functional heterogeneity of the gill microbiome in a symbiotic coastal mangrove lucinid species. The ISME journal, 13(4), 902–920.
Sedimenticola sp. BM503	1940285	PKUO01000096	Barnum, T. P., Figueroa, I. A., Carlström, C. I., Lucas, L. N., Engelbrektson, A. L., & Coates, J. D. (2018). Genome-resolved metagenomics identifies genetic mobility, metabolic interactions, and unexpected diversity in perchlorate-reducing communities. The ISME journal, 12(6), 1568–1581.
Sedimenticola selenatireducens	1111735	ATZE01000001	Directly submitted to NCBI
Sedimenticola thiotaurini	1543721	CP011412	Flood, B. E., Jones, D. S., & Bailey, J. V. (2015). Complete Genome Sequence of Sedimenticola thiotaurini Strain SIP-G1, a Polyphosphate- and Polyhydroxyalkanoate-Accumulating Sulfur-Oxidizing Gammaproteobacterium Isolated from Salt Marsh Sediments. Genome announcements, 3(3), e00671-15.
HMS1	2687299	CP099567	This study
MCR1	NIL	NIL	Reveillaud, J., Anderson, R., Reves-Sohn, S., Cavanaugh, C., and Huber, J.A. (2018) Metagenomic investigation of vestimentiferan tubeworm endosymbionts from Mid-Cayman Rise reveals new insights into metabolism and diversity. Microbiome 6: 9.
MCR2	NIL	NIL	Reveillaud, J., Anderson, R., Reves-Sohn, S., Cavanaugh, C., and Huber, J.A. (2018) Metagenomic investigation of vestimentiferan tubeworm endosymbionts from Mid-Cayman Rise reveals new insights into metabolism and diversity. Microbiome 6: 9.
Ridgeia piscesae symbiont	54398	LDXT01000001	Perez, M., & Juniper, S. K. (2016). Insights into Symbiont Population Structure among Three Vestimentiferan Tubeworm Host Species at Eastern Pacific Spreading Centers. Applied and environmental microbiology, 82(17), 5197–5205.
Tevnia jerichonana symbiont	1049564	AFZB01000001	Gardebrecht, A., Markert, S., Sievert, S.M., Felbeck, H., Thurmer, A., Albrecht, D. et al. (2012) Physiological homogeneity among the endosymbionts of Riftia pachyptila and Tevnia jerichonana revealed by proteogenomics. ISME J 6: 766-776.
Riftia pachyptila symbiont	1048808	AFOC01000001	Gardebrecht, A., Markert, S., Sievert, S.M., Felbeck, H., Thurmer, A., Albrecht, D. et al. (2012) Physiological homogeneity among the endosymbionts of Riftia pachyptila and Tevnia jerichonana revealed by proteogenomics. ISME J 6: 766-776.
Escarpia laminata symbiont	1221601	QGON01000001	Rubin-Blum, M., Dubilier, N., & Kleiner, M. (2019). Genetic Evidence for Two Carbon Fixation Pathways (the Calvin-Benson-Bassham Cycle and the Reverse Tricarboxylic Acid Cycle) in Symbiotic and Free-Living Bacteria. mSphere, 4(1), e00394-18.
Paraescarpia echinospica symbiont	2499222	RZUD01000001	Yang, Y., Sun, J., Sun, Y., Kwan, Y.H., Wong, W.C., Zhang, Y. et al. (2020) Genomic, transcriptomic, and proteomic insights into the symbiosis of deep-sea tubeworm holobionts. ISME J 14: 135-150.
Lamellibracia barhami symbiont	205975	JAAVSH000000000	Breusing, C., Schultz, D.T., Sudek, S., Worden, A.Z., and Young, C.R. (2020) High-contiguity genome assembly of the chemosynthetic gammaproteobacterial endosymbiont of the cold seep tubeworm Lamellibrachia barhami. Molecular Ecology Resources 20: 1432-1444
Escarpia piscesae symbiont	2200908	QFXE00000000	Li, Y., Liles, M. R., & Halanych, K. M. (2018). Endosymbiont genomes yield clues of tubeworm success. The ISME journal, 12(11), 2785–2795.
Lamellibrachia luymesi symbiont	2200907	QFXD01000001	Li, Y., Liles, M. R., & Halanych, K. M. (2018). Endosymbiont genomes yield clues of tubeworm success. The ISME journal, 12(11), 2785–2795.
Seepiophila jonesi symbiont	205973	QFXF01000001	Li, Y., Liles, M. R., & Halanych, K. M. (2018). Endosymbiont genomes yield clues of tubeworm success. The ISME journal, 12(11), 2785–2795.
Thiodiazotropha endolucinida	1655433	MARB01000001	König, S., Gros, O., Heiden, S. E., Hinzke, T., Thürmer, A., Poehlein, A., Meyer, S., Vatin, M., Mbéguié-A-Mbéguié, D., Tocny, J., Ponnudurai, R., Daniel, R., Becher, D., Schweder, T., & Markert, S. (2016). Nitrogen fixation in a chemoautotrophic lucinid symbiosis. Nature microbiology, 2, 16193.
Thiodiazotropha lotti	2792787	JAEPDN010000001	Osvatic, J. T., Wilkins, L., Leibrecht, L., Leray, M., Zauner, S., Polzin, J., Camacho, Y., Gros, O., van Gils, J. A., Eisen, J. A., Petersen, J. M., & Yuen, B. (2021). Global biogeography of chemosynthetic symbionts reveals both localized and globally distributed symbiont groups. Proceedings of the National Academy of Sciences of the United States of America, 118(29), e2104378118.
Thiodiazotropha endoloripes	1818881	LVJZ01000001	Petersen, J. M., Kemper, A., Gruber-Vodicka, H., Cardini, U., van der Geest, M., Kleiner, M., Bulgheresi, S., Mußmann, M., Herbold, C., Seah, B. K., Antony, C. P., Liu, D., Belitz, A., & Weber, M. (2016). Chemosynthetic symbionts of marine invertebrate animals are capable of nitrogen fixation. Nature microbiology, 2(1), 16195.
