# Supplementary material for: Early genome erosion and internal phage-symbiont-host interaction in the endosymbionts of a cold-seep tubeworm
Source: iScience. 2023 Jun 7;26(7):107033. doi: 10.1016/j.isci.2023.107033 (PMC10300362; doi:10.1016/j.isci.2023.107033)
Supplement: Table S3. Average Nucleotide Identity (ANI) calculations for the Sclerolinum annulatum endosymbiont HMS1 and its relatives, related to Figure 2B [file mmc4.xlsx]

## Sheet: Sheet1
Table S3 Average Nucleotide Identity (ANI) calculations for the Sclerolinum annulatum endosymbiont HMS1 and its relatives, related to Figure 2B.
		1	2	3	4	5	6	7	8	9	10	11	12	13	14	15	16	17	18	19	20	21	22	23	24	25	26	27
1	HMS1	1	0.925815	0.86739	0.732159	0.731648	0.724649	0.729115	0.723234	0.722547	0.721553	0.721848	0.723617	0.721717	0.72284	0.721118	0.720466	0.721945	0.717908	0.718163	0.715888	0.709766	0.713167	0.708991	0.700045	0.69216	0.688724	0.716471
2	MCR1	0.923525	1	0.869607	0.728787	0.728682	0.723651	0.727967	0.72488	0.724348	0.722871	0.723064	0.725419	0.724683	0.724116	0.721086	0.721115	0.720754	0.714274	0.714476	0.711508	0.704848	0.707611	0.704912	0.687942	0.676106	0.678112	0.671288
3	MCR2	0.866443	0.869316	1	0.730343	0.731731	0.724442	0.730324	0.726904	0.726587	0.724182	0.724385	0.725913	0.728574	0.724902	0.725306	0.723282	0.725428	0.71627	0.715626	0.715247	0.705842	0.707635	0.704828	0.686459	0.674558	0.676547	0.672206
4	Sedimenticola thiotaurini	0.730662	0.727206	0.728337	1	0.804292	0.742199	0.739403	0.735035	0.726973	0.728299	0.728732	0.726589	0.726548	0.726281	0.732366	0.732635	0.732383	0.726396	0.725894	0.725282	0.715973	0.718646	0.71507	0.68911	0.683419	0.683372	0.712216
5	Sedimenticola selenatireducens	0.732968	0.728552	0.731162	0.803821	1	0.743203	0.739609	0.74338	0.728937	0.730056	0.730198	0.729345	0.729055	0.735515	0.734471	0.734742	0.735397	0.725326	0.725291	0.734282	0.713353	0.717395	0.71504	0.688333	0.685984	0.685547	0.691039
6	Sedimenticola endophacoides	0.724621	0.723913	0.723786	0.742055	0.743133	1	0.75316	0.741328	0.730115	0.730602	0.730701	0.73029	0.730715	0.729641	0.744114	0.744391	0.743891	0.726622	0.726967	0.725689	0.713715	0.718658	0.719852	0.682665	0.68583	0.682507	0.70631
7	Solemya velesiana gill symbiont	0.72816	0.727326	0.728562	0.739281	0.737692	0.751913	1	0.739577	0.728252	0.727407	0.727796	0.728695	0.728923	0.728031	0.734953	0.734837	0.734414	0.725612	0.725068	0.730356	0.719055	0.724461	0.715253	0.687484	0.684183	0.683791	0.693837
8	Sedimenticola sp. BM503	0.725429	0.724772	0.726907	0.735272	0.745414	0.738522	0.740429	1	0.722997	0.721918	0.722291	0.723827	0.724707	0.733998	0.728078	0.728417	0.728041	0.721778	0.721972	0.729009	0.71222	0.718987	0.710191	0.686485	0.67837	0.681148	0.680613
9	Paraescarpia echinospica	0.719569	0.720975	0.725991	0.725549	0.72693	0.730192	0.728084	0.721699	1	0.922282	0.922409	0.973792	0.930932	0.918787	0.753375	0.752952	0.753491	0.729901	0.729132	0.727198	0.71396	0.717122	0.714192	0.685959	0.683549	0.68048	0.692195
10	Seepiophila jonesi	0.719553	0.722861	0.724573	0.729331	0.727404	0.730282	0.726094	0.721223	0.922579	1	0.999944	0.922784	0.928501	0.950987	0.75177	0.752187	0.751798	0.732786	0.732704	0.731205	0.712375	0.719797	0.714959	0.687871	0.686607	0.683672	0.711427
11	Lamellibrachia luymesi	0.719733	0.722455	0.724569	0.729299	0.727106	0.731522	0.725026	0.720838	0.92217	0.999929	1	0.922351	0.928055	0.950876	0.750776	0.751626	0.751146	0.732372	0.732166	0.73038	0.712236	0.718617	0.714824	0.687652	0.685833	0.679422	0.711036
12	Lamellibrachia barhami	0.722389	0.725889	0.726675	0.725483	0.725767	0.730038	0.729766	0.722114	0.972594	0.921071	0.92128	1	0.928268	0.917345	0.753889	0.753528	0.75355	0.731976	0.731956	0.728329	0.715195	0.717256	0.714275	0.687649	0.686279	0.682357	0.697269
13	Escarpia laminata	0.721493	0.723546	0.729453	0.726146	0.726471	0.730324	0.729017	0.723016	0.930561	0.928066	0.928315	0.929294	1	0.922849	0.754514	0.754265	0.754055	0.733042	0.732915	0.729981	0.71497	0.717051	0.714149	0.688673	0.687341	0.682827	0.699114
14	Escarpia piscesae	0.720218	0.723532	0.723295	0.725471	0.733747	0.729423	0.727494	0.728685	0.918501	0.949794	0.950081	0.918237	0.923025	1	0.752292	0.751884	0.751903	0.731659	0.731501	0.734308	0.715158	0.721003	0.713485	0.688146	0.685699	0.681585	0.696047
15	Riftia pachyptila	0.719446	0.719808	0.723786	0.731182	0.732463	0.743106	0.735661	0.728026	0.754159	0.752231	0.752569	0.75411	0.754358	0.751297	1	0.974354	0.996904	0.734146	0.734537	0.731878	0.715162	0.719919	0.720324	0.683309	0.679921	0.68049	0.693061
16	Ridgeia piscesae	0.719633	0.719392	0.722835	0.731851	0.732027	0.744256	0.734738	0.727766	0.753711	0.75195	0.752419	0.753619	0.753586	0.75064	0.974515	1	0.974319	0.73442	0.734335	0.731278	0.716851	0.720286	0.72045	0.686736	0.682371	0.682623	0.684043
17	Tevnia jerichonana	0.721077	0.72075	0.723521	0.731997	0.733177	0.743963	0.7351	0.728168	0.754704	0.753365	0.753771	0.753746	0.754704	0.751287	0.997062	0.974462	1	0.733478	0.733763	0.730184	0.713425	0.718581	0.720475	0.685136	0.681337	0.681963	0.6976
18	Thiodiazotropha endoloripes	0.717389	0.71308	0.716273	0.725317	0.724095	0.727276	0.725373	0.71943	0.731757	0.732964	0.733167	0.731164	0.731105	0.732665	0.734968	0.734881	0.734794	1	0.995647	0.745839	0.714789	0.71672	0.712305	0.687583	0.685598	0.683604	0.691608
19	Thiodiazotropha lotti	0.71629	0.712403	0.714209	0.722751	0.721397	0.724343	0.725824	0.71956	0.73166	0.731964	0.732252	0.730796	0.733547	0.731599	0.733782	0.733222	0.733357	0.995656	1	0.745919	0.714588	0.716937	0.710651	0.688919	0.683842	0.681265	0.6948
20	Thiodiazotropha endolucinida	0.714934	0.712453	0.714112	0.723595	0.730806	0.725255	0.729546	0.725094	0.729593	0.730222	0.730604	0.729006	0.730426	0.734326	0.731631	0.731057	0.731236	0.745548	0.745373	1	0.711375	0.714858	0.711215	0.687505	0.680802	0.682529	0.687965
21	Solemya velum gill symbiont	0.70784	0.704663	0.706674	0.7133	0.715169	0.713833	0.718512	0.713762	0.712919	0.712661	0.712946	0.714267	0.714089	0.713066	0.714868	0.715441	0.71461	0.71685	0.71678	0.711629	1	0.882027	0.711921	0.697433	0.688113	0.685477	0.689555
22	Solemya elarraichensis gill symbiont	0.710252	0.707186	0.710807	0.717203	0.720746	0.717207	0.721685	0.716741	0.71611	0.716071	0.716417	0.717165	0.717301	0.721061	0.718937	0.718832	0.71872	0.716238	0.716127	0.715426	0.879077	1	0.716168	0.703754	0.692276	0.69002	0.696324
23	Solemya pervernicosa gill symbiont	0.706254	0.703573	0.704139	0.713036	0.714499	0.717992	0.714232	0.709588	0.712619	0.715011	0.715639	0.714062	0.712629	0.712108	0.720369	0.720771	0.720887	0.711916	0.711796	0.709826	0.710424	0.713548	1	0.692275	0.685905	0.684609	0.710442
24	Galathealinum	0.692203	0.688223	0.689254	0.688353	0.690143	0.684652	0.690206	0.685663	0.686145	0.689278	0.689294	0.688423	0.688152	0.686877	0.684922	0.685505	0.685497	0.689794	0.689744	0.685814	0.695094	0.703489	0.69422	1	0.692182	0.687999	0.71709
25	Osedax symbiont Rs1	0.687099	0.679409	0.679015	0.687253	0.688037	0.68741	0.688163	0.677423	0.687777	0.687744	0.68757	0.690026	0.689582	0.685803	0.683026	0.684358	0.6836	0.687646	0.686504	0.683467	0.686187	0.692206	0.687762	0.693817	1	0.748479	0.699986
26	Osedax symbiont Rs2	0.684515	0.683137	0.68231	0.685993	0.687597	0.685212	0.68651	0.683031	0.68642	0.684989	0.684848	0.685294	0.685825	0.685809	0.688171	0.687078	0.687462	0.687947	0.688038	0.684423	0.690717	0.689909	0.69085	0.687579	0.749065	1	0.708986
27	Sulfurovum sp. NBC37-1	0.71681	0.675073	0.677813	0.711413	0.70868	0.717274	0.725606	0.678529	0.710396	0.718814	0.718814	0.711684	0.709521	0.716786	0.707214	0.714416	0.707305	0.719295	0.716473	0.715852	0.71283	0.720942	0.722478	0.71422	0.717656	0.699967	1
Alignment coverage for HMS1 and its relatives.
		1	2	3	4	5	6	7	8	9	10	11	12	13	14	15	16	17	18	19	20	21	22	23	24	25	26	27
1	HMS1	1	0.490661	0.430558	0.240048	0.245379	0.208064	0.207059	0.232341	0.176737	0.169913	0.169639	0.171221	0.176503	0.172658	0.160532	0.168434	0.164184	0.145405	0.144149	0.14807	0.102607	0.0768614	0.103305	0.0506963	0.0308465	0.0271564	0.00517594
2	MCR1	0.393806	1	0.644929	0.253407	0.256396	0.194404	0.192221	0.243226	0.169452	0.159361	0.159451	0.16512	0.177862	0.177299	0.148463	0.152811	0.153571	0.141948	0.141388	0.148341	0.0881012	0.0630145	0.0866647	0.0441136	0.0220723	0.0246709	0.00332073
3	MCR2	0.31608	0.596683	1	0.216958	0.234353	0.175752	0.172766	0.227721	0.16615	0.152044	0.151953	0.160271	0.169484	0.168667	0.149233	0.149295	0.152815	0.127988	0.12786	0.14151	0.083666	0.0628218	0.0848023	0.0478131	0.021816	0.0223975	0.00336115
4	Sedimenticola thiotaurini	0.203405	0.273425	0.25932	1	0.660544	0.230611	0.208868	0.265713	0.159834	0.152292	0.152651	0.154834	0.162694	0.159364	0.169684	0.1741	0.173664	0.160091	0.160034	0.161083	0.0987555	0.0720293	0.104094	0.038393	0.0260574	0.0253134	0.00412706
5	Sedimenticola selenatireducens	0.178708	0.236868	0.244106	0.568696	1	0.194483	0.174358	0.253406	0.146513	0.139879	0.13964	0.139303	0.148215	0.155501	0.146585	0.151953	0.151585	0.134273	0.133525	0.148123	0.0920494	0.0703277	0.0988335	0.038731	0.0240995	0.0208623	0.00312772
6	Sedimenticola endophacoides	0.226193	0.274589	0.265633	0.301531	0.298181	1	0.306104	0.320458	0.215058	0.205555	0.205798	0.20625	0.214534	0.211969	0.237138	0.243385	0.245572	0.184137	0.184788	0.187125	0.128866	0.0995853	0.147769	0.0302301	0.0207154	0.0206474	0.00291225
7	Solemya velesiana gill symbiont	0.265251	0.316129	0.312531	0.319846	0.31892	0.358649	1	0.361052	0.217457	0.213158	0.212206	0.211273	0.222039	0.222189	0.227437	0.230457	0.234606	0.219822	0.221589	0.21489	0.144005	0.112096	0.146482	0.0452599	0.0266211	0.0265914	0.00629166
8	Sedimenticola sp. BM503	0.201003	0.264755	0.26783	0.267739	0.291985	0.249762	0.234265	1	0.179356	0.167387	0.166064	0.170074	0.177173	0.189937	0.180289	0.184826	0.186069	0.166425	0.164868	0.170424	0.105491	0.0807028	0.108265	0.0429649	0.0211288	0.0222751	0.00313186
9	Paraescarpia echinospica	0.142191	0.180314	0.179235	0.156754	0.160023	0.157343	0.137185	0.171936	1	0.649957	0.650584	0.840785	0.809185	0.758124	0.312838	0.319934	0.321536	0.231064	0.231202	0.235281	0.090887	0.0672015	0.106177	0.0417075	0.0223762	0.019439	0.00404452
10	Seepiophila jonesi	0.160087	0.186864	0.189334	0.174259	0.177532	0.175713	0.152026	0.187363	0.732144	1	0.984993	0.707425	0.743551	0.780532	0.326707	0.33443	0.337029	0.236	0.234839	0.24457	0.104394	0.0761911	0.118863	0.0458626	0.0227995	0.02061	0.0025016
11	Lamellibrachia luymesi	0.160289	0.188008	0.188322	0.176287	0.179637	0.172235	0.154359	0.188309	0.732003	0.986557	1	0.705098	0.739064	0.775839	0.328256	0.336713	0.338556	0.238923	0.238261	0.246906	0.104082	0.0773022	0.115114	0.0457081	0.0222968	0.0211456	0.00308396
12	Lamellibrachia barhami	0.135335	0.16803	0.173388	0.151788	0.15914	0.151402	0.132118	0.1649	0.833095	0.625826	0.62162	1	0.771802	0.714074	0.297075	0.304944	0.304627	0.218443	0.217732	0.223739	0.0913143	0.0668909	0.0996471	0.0398872	0.0224489	0.0192782	0.00269338
13	Escarpia laminata	0.136471	0.172702	0.172802	0.149684	0.154874	0.151703	0.13403	0.165076	0.765705	0.627177	0.625085	0.735888	1	0.722982	0.297144	0.304431	0.306566	0.215246	0.215522	0.221375	0.0887127	0.0669908	0.102722	0.0393511	0.0215866	0.0185621	0.00272568
14	Escarpia piscesae	0.142402	0.181501	0.188221	0.157945	0.165189	0.156214	0.140258	0.183031	0.753701	0.681828	0.680093	0.710451	0.752263	1	0.300358	0.30867	0.30919	0.227632	0.226674	0.238262	0.0920595	0.068703	0.10751	0.0424124	0.0216908	0.0190291	0.00319064
15	Riftia pachyptila	0.160918	0.188244	0.196626	0.197783	0.197798	0.211693	0.168302	0.205803	0.371675	0.343097	0.341158	0.355175	0.376164	0.365635	1	0.905996	0.962829	0.254531	0.252025	0.261664	0.116466	0.0872509	0.14448	0.0429544	0.0260414	0.024784	0.00466183
16	Ridgeia piscesae	0.162003	0.192336	0.195432	0.200189	0.203244	0.209639	0.171471	0.210606	0.376503	0.349959	0.347855	0.359344	0.383248	0.374863	0.903738	1	0.940255	0.260127	0.258626	0.266097	0.111659	0.0863098	0.143708	0.0422981	0.0246298	0.0223982	0.00504965
17	Tevnia jerichonana	0.154042	0.183818	0.19209	0.191778	0.191358	0.204009	0.162526	0.200703	0.358564	0.333922	0.332519	0.347913	0.364964	0.353384	0.905962	0.890257	1	0.255938	0.253597	0.262074	0.117261	0.088281	0.141339	0.0404545	0.0244901	0.0231888	0.00355035
18	Thiodiazotropha endoloripes	0.108592	0.130334	0.124698	0.139827	0.132851	0.126621	0.126889	0.145338	0.203701	0.189878	0.189187	0.198166	0.208216	0.203695	0.194134	0.201084	0.201069	1	0.948927	0.384069	0.0915258	0.0644199	0.0881801	0.0371144	0.0203474	0.0183488	0.00250184
19	Thiodiazotropha lotti	0.109666	0.136384	0.131388	0.147381	0.140849	0.129725	0.127985	0.151333	0.211156	0.197271	0.197018	0.205152	0.211115	0.213368	0.197467	0.204316	0.205933	0.968938	1	0.390124	0.0911688	0.066637	0.0900345	0.0386659	0.0201453	0.018576	0.00321909
20	Thiodiazotropha endolucinida	0.110697	0.136146	0.143064	0.142524	0.143455	0.126015	0.122364	0.149082	0.211885	0.197528	0.196197	0.20198	0.212853	0.215706	0.204609	0.208321	0.211552	0.389789	0.386975	1	0.0828422	0.0608489	0.0861001	0.034843	0.018851	0.01647	0.00370802
21	Solemya velum gill symbiont	0.125469	0.138598	0.141212	0.151802	0.151355	0.145953	0.140683	0.14675	0.14224	0.138869	0.13887	0.138233	0.143121	0.143526	0.15144	0.152716	0.156173	0.147469	0.145944	0.13432	1	0.5116	0.115517	0.0695083	0.0376093	0.0325019	0.00649771
22	Solemya elarraichensis gill symbiont	0.141487	0.147478	0.152736	0.158938	0.166578	0.159066	0.158219	0.170987	0.156287	0.153656	0.152815	0.151484	0.154079	0.158929	0.163498	0.165937	0.168505	0.163569	0.16298	0.152163	0.732135	1	0.127378	0.0792088	0.0404007	0.0354413	0.00824911
23	Solemya pervernicosa gill symbiont	0.0996481	0.106396	0.109915	0.120565	0.122262	0.127637	0.111479	0.119837	0.125961	0.120194	0.118872	0.120616	0.125927	0.125105	0.141203	0.145242	0.144331	0.11224	0.110928	0.109641	0.0887109	0.0671913	1	0.0592472	0.0282949	0.0250442	0.00310971
24	Galathealinum	0.0434237	0.0459939	0.048516	0.0366997	0.0387985	0.0207146	0.0292784	0.0431609	0.0434001	0.0397087	0.0401052	0.0399129	0.0432946	0.0435569	0.0362682	0.0364069	0.037068	0.043647	0.0440812	0.0399066	0.0464206	0.0330215	0.0536072	1	0.0293563	0.0227532	0.0022105
25	Osedax symbiont Rs1	0.0201245	0.0212308	0.0216294	0.0216578	0.0207371	0.0139375	0.0153024	0.0203325	0.0179981	0.0169606	0.0167666	0.0174004	0.0176172	0.0182163	0.0177546	0.0183541	0.0183395	0.0189401	0.0189053	0.0170186	0.0212911	0.0155845	0.0223848	0.0243991	1	0.268348	0.00249486
26	Osedax symbiont Rs2	0.0188374	0.0212809	0.0213672	0.0223356	0.0220541	0.013517	0.0162782	0.0199069	0.0164126	0.0160973	0.016087	0.0164582	0.0165969	0.0167584	0.0167885	0.0171182	0.0176208	0.0186099	0.0178621	0.0165649	0.019583	0.0143495	0.0188957	0.0203996	0.281809	1	0.00124864
27	Sulfurovum sp. NBC37-1	0.00681776	0.00359836	0.0051423	0.00789571	0.00862826	0.00660077	0.00632016	0.0056282	0.00872427	0.00732864	0.00732864	0.00866261	0.00837419	0.00749919	0.00720219	0.00647354	0.00750309	0.00711008	0.00745626	0.00717214	0.00794137	0.00661443	0.00787893	0.00703632	0.00603331	0.00508766	1
