# Supplementary material for: Early genome erosion and internal phage-symbiont-host interaction in the endosymbionts of a cold-seep tubeworm
Source: iScience. 2023 Jun 7;26(7):107033. doi: 10.1016/j.isci.2023.107033 (PMC10300362; doi:10.1016/j.isci.2023.107033)
Supplement: Table S4. High-throughput sequencing information of metagenomes and metatranscriptomes, related to STAR Methods [file mmc5.xlsx]

## Sheet: Sheet1
Table S4 High-throughput sequencing information of metagenomes and metatranscriptomes, related to STAR Methods.
Sample ID	No. of raw reads c	Raw data (Gb)	No. of clean reads c	Clean data (Gb)
HM_W02	23380687	7.01	22461847	6.71
HM_W03	19210980	5.76	18969842	5.68
HM_W11	22741655	6.87	21094122	5.77
HM_W12	28137295	8.5	26026401	7.12
HM_W13	23936314	7.23	22359055	6.12
HM_W14	24516096	7.4	22879049	6.26
HM_W15	22816542	6.89	21133080	5.79
HM_W16	24716685	7.46	22895306	6.26
HM_W17	28734619	8.68	26694358	7.3
HM_W18	25159453	7.6	23318398	6.39
HM_W19	25962265	7.84	24099088	6.6
HM_W20	25165623	7.6	23496156	6.43
HM_W22	339806222	101.9	93815220	27.6
HM_W22P a	8417295	66.9	417036	7.9
HM_W26 b	54947863	16.48	54136963	16.12
HM_W27 b	109289137	32.79	108055479	32.2
HM_W28 b	105760701	31.73	104535699	31.15
a, Pacbio long reads dataset of individual HM_W22
b, Metatranscriptome datasets of three tubeworm individuals HM_W26, HM_W27 and HM_W28
c, the number of paired-end reads for Illumina sequencing data sets.
