# Supplementary material for: Early genome erosion and internal phage-symbiont-host interaction in the endosymbionts of a cold-seep tubeworm
Source: iScience. 2023 Jun 7;26(7):107033. doi: 10.1016/j.isci.2023.107033 (PMC10300362; doi:10.1016/j.isci.2023.107033)
Supplement: Table S5. Transcriptomic expression of endosymbiont genes in three Sclerolinum annulatum individuals, related to Figures 4B and S4 [file mmc6.xlsx]

## Sheet: Sheet1
Table S5 Transcriptomic expression of endosymbiont genes in three Sclerolinum annulatum individuals, related to Figure 4B and Figure S4.
CDSs	TPMs of three individuals			TPMav	STD.	Function annotations
	HM_W26	HM_W27	HM_W28			Prokka functions	KEGG IDs	KEGG functions	eggNOG functions	PFAM IDs	PFAM functions
HMS1_00949	16609.8	45271.1	16461.9	26114.3	16590.5	HTH-type transcriptional regulator IscR	K13643	iscR; Rrf2 family transcriptional regulator, iron-sulfur cluster assembly transcription factor	Regulates the transcription of several operons and genes involved in the biogenesis of Fe-S clusters and Fe-S-containing proteins	PF02082.20	Transcriptional regulator
HMS1_01381	15943.7	37031.9	11329.9	21435.2	13702.8	HTH-type transcriptional regulator IscR	K13643	iscR; Rrf2 family transcriptional regulator, iron-sulfur cluster assembly transcription factor	Regulates the transcription of several operons and genes involved in the biogenesis of Fe-S clusters and Fe-S-containing proteins	PF02082.20	Transcriptional regulator
HMS1_01748	29000.6	11849.3	20411.2	20420.4	8575.68	putative peroxiredoxin	K03386	PRDX2_4; peroxiredoxin 2/4 [EC:1.11.1.24]	COG0450 Peroxiredoxin	PF00578.21	AhpC/TSA family
HMS1_00950	14543.9	23695.8	16434.1	18224.6	4831.5	Cysteine desulfurase	K04487	iscS; cysteine desulfurase [EC:2.8.1.7]	Master enzyme that delivers sulfur to a number of partners involved in Fe-S cluster assembly, tRNA modification or cofactor biosynthesis. Catalyzes the removal of elemental sulfur atoms from cysteine to produce alanine. Functions as a sulfur delivery protein for Fe-S cluster synthesis onto IscU, an Fe-S scaffold assembly protein, as well as other S acceptor proteins	PF00266.19	Aminotransferase class-V
HMS1_00881	8415.82	21628.9	21124.5	17056.4	7487.21	hypothetical protein				PF17228.2	Sulphur globule protein
HMS1_03569	18307.2	5294.43	10045.3	11215.6	6584.87	10 kDa chaperonin	K04078	groES; chaperonin GroES	Binds to Cpn60 in the presence of Mg-ATP and suppresses the ATPase activity of the latter	PF00166.21	Chaperonin 10 Kd subunit
HMS1_01548	7254.74	9790.23	11629.7	9558.24	2196.71	PspA/IM30 family protein				PF04012.12	PspA/IM30 family
HMS1_00448	4539.41	17289.6	4662.02	8830.33	7326.16	RNA polymerase sigma factor RpoH	K03089	rpoH; RNA polymerase sigma-32 factor	Sigma factors are initiation factors that promote the attachment of RNA polymerase to specific initiation sites and are then released. This sigma factor is involved in regulation of expression of heat shock genes	PF04542.14	Sigma-70 region 2
HMS1_01549	6239.73	9916.51	9732.23	8629.49	2071.64	hypothetical protein	K09980		protein conserved in bacteria	PF09938.9	Uncharacterized protein conserved in bacteria (DUF2170)
HMS1_01382	5033.65	15141.9	5493.06	8556.19	5707.99	hypothetical protein
HMS1_00826	7200.38	9380.68	7683.79	8088.28	1145.05	hypothetical protein			Putative antitoxin of bacterial toxin-antitoxin system, YdaS/YdaT	PF15943.5	Putative antitoxin of bacterial toxin-antitoxin system, YdaS/YdaT
HMS1_00836	4215.45	12347.2	7410.43	7991.03	4096.85	hypothetical protein
HMS1_03668	7463	5365.95	9588.06	7472.34	2111.07	Outer membrane porin protein 32 precursor			COG3203 Outer membrane protein (porin)	PF13609.6	Gram-negative porin
HMS1_03930	11569.8	4095.08	5737.99	7134.29	3928.12	Cytochrome c4 precursor	K08738	CYC; cytochrome c	COG2863 Cytochrome c553	PF13442.6	Cytochrome C oxidase, cbb3-type, subunit III
HMS1_00951	3687.31	7396.78	8212.55	6432.21	2411.89	NifU-like protein	K04488	iscU; nitrogen fixation protein NifU and related proteins	Scaffold protein for the de novo synthesis of iron- sulfur (Fe-S) clusters within mitochondria, which is required for maturation of both mitochondrial and cytoplasmic 2Fe-2S and 4Fe-4S proteins	PF01592.16	NifU-like N terminal domain
HMS1_00119	7619.23	3381.29	6857.94	5952.82	2259.31	Superoxide dismutase [Fe]	K04564	SOD2; superoxide dismutase, Fe-Mn family [EC:1.15.1.1]	Destroys radicals which are normally produced within the cells and which are toxic to biological systems	PF00081.22	Iron/manganese superoxide dismutases, alpha-hairpin domain
HMS1_03167	3739.83	9872.82	3732.5	5781.71	3543	Plasmid maintenance system killer protein	K07334	higB-1; toxin HigB-1	RelE-like toxin of type II toxin-antitoxin system HigB	PF05015.13	RelE-like toxin of type II toxin-antitoxin system HigB
HMS1_03918	6429.27	3354.33	6737	5506.87	1870.49	HTH-type transcriptional regulator PrtR	K22300	dicA; HTH-type transcriptional regulator, cell division transcriptional repressor	Helix-turn-helix XRE-family like proteins	PF01381.22	Helix-turn-helix
HMS1_01192	4114.42	8072.31	3232.58	5139.77	2577.65	Ethylbenzene dehydrogenase			NapC/NirT cytochrome c family, N-terminal region	PF09459.10	Ethylbenzene dehydrogenase
HMS1_03174	967.754	12264.9	1073.95	4768.87	6491.98	Antitoxin YefM	K19159	yefM; antitoxin YefM	Antitoxin component of a toxin-antitoxin (TA) module	PF02604.19	Antitoxin Phd_YefM, type II toxin-antitoxin system
HMS1_03568	6738.71	1820.32	4917.41	4492.15	2486.62	60 kDa chaperonin	K04077	groEL; chaperonin GroEL	Prevents misfolding and promotes the refolding and proper assembly of unfolded polypeptides generated under stress conditions	PF00118.24	TCP-1/cpn60 chaperonin family
HMS1_00892	3338.85	2624.37	4977.2	3646.81	1206.27	Sulfite reductase, dissimilatory-type subunit alpha	K11180	dsrA; dissimilatory sulfite reductase alpha subunit [EC:1.8.99.5]	TIGRFAM sulfite reductase, dissimilatory-type alpha subunit	PF03460.17	Nitrite/Sulfite reductase ferredoxin-like half domain
HMS1_01101	4419.03	2169.97	4194.23	3594.41	1238.71	Cbb3-type cytochrome c oxidase subunit FixP	K00406	ccoP; cytochrome c oxidase cbb3-type subunit III	C-type cytochrome. Part of the cbb3-type cytochrome c oxidase complex	PF14715.6	N-terminal domain of cytochrome oxidase-cbb3, FixP
HMS1_01466	4946.28	1677.09	4155.05	3592.81	1705.57	hypothetical protein	K07092	uncharacterized protein	DsrE/DsrF/DrsH-like family	PF13686.6	DsrE/DsrF/DrsH-like family
HMS1_03854	2418.36	5432.13	2471.98	3440.82	1724.73	Transposase, Mutator family	K07493	putative transposase	Transposase	PF00872.18	Transposase, Mutator family
HMS1_03671	2932.92	2723	4494.14	3383.35	967.681	50S ribosomal protein L13	K02871	RP-L13; large subunit ribosomal protein L13	This protein is one of the early assembly proteins of the 50S ribosomal subunit, although it is not seen to bind rRNA by itself. It is important during the early stages of 50S assembly	PF00572.18	Ribosomal protein L13
HMS1_00421	4638.19	1650.73	3307.41	3198.78	1496.69	50S ribosomal protein L5	K02931	RP-L5; large subunit ribosomal protein L5	This is 1 of the proteins that binds and probably mediates the attachment of the 5S RNA into the large ribosomal subunit, where it forms part of the central protuberance. In the 70S ribosome it contacts protein S13 of the 30S subunit (bridge B1b), connecting the 2 subunits	PF00281.19	Ribosomal protein L5
HMS1_03744	5099.37	1602.64	2706.68	3136.23	1787.5	C4-dicarboxylate transport sensor protein DctB	K10125	dctB; two-component system, NtrC family, C4-dicarboxylate transport sensor histidine kinase DctB [EC:2.7.13.3]	Signal transduction histidine kinase
HMS1_01756	3408.37	1834.14	4047.5	3096.67	1139.12	Acyl carrier protein	K02078	acpP; acyl carrier protein	Carrier of the growing fatty acid chain in fatty acid biosynthesis	PF00550.25	Phosphopantetheine attachment site
HMS1_00889	3743.19	2072.19	3290.57	3035.32	864.247	hypothetical protein			Tetratricopeptide repeat
HMS1_01099	3325.5	1568.95	3794.14	2896.2	1173.07	Cytochrome C oxidase, mono-heme subunit/FixO	K00405	ccoO; cytochrome c oxidase cbb3-type subunit II	COG2993 Cbb3-type cytochrome oxidase, cytochrome c subunit	PF02433.15	Cytochrome C oxidase, mono-heme subunit/FixO
HMS1_04045	2143.95	3354.31	2919.59	2805.95	613.125	Iron-sulfur cluster insertion protein ErpA	K15724	0	Iron-sulfur cluster insertion protein ErpA	PF01521.20	Iron-sulphur cluster biosynthesis
HMS1_03168	2347.27	3555	2202.87	2701.71	742.486	putative HTH-type transcriptional regulator YddM	K21498	higA-1; antitoxin HigA-1	plasmid maintenance system antidote protein	PF01381.22	Helix-turn-helix
HMS1_03695	3222.94	1793.76	2824.52	2613.74	737.538	Thioredoxin-1	K03671	trxA; thioredoxin 1	Belongs to the thioredoxin family	PF00085.20	Thioredoxin
HMS1_01850	3071.42	2160.15	2514.67	2582.08	459.358	Acetyl-coenzyme A carboxylase carboxyl transferase subunit alpha	K01962	accA; acetyl-CoA carboxylase carboxyl transferase subunit alpha [EC:6.4.1.2 2.1.3.15]	Component of the acetyl coenzyme A carboxylase (ACC) complex. First, biotin carboxylase catalyzes the carboxylation of biotin on its carrier protein (BCCP) and then the CO(2) group is transferred by the carboxyltransferase to acetyl-CoA to form malonyl-CoA	PF03255.14	Acetyl co-enzyme A carboxylase carboxyltransferase alpha subunit
HMS1_01776	1023.35	3678.2	2940.9	2547.48	1370.45	RNA polymerase-binding transcription factor DksA	K06204	dksA; DnaK suppressor protein	Transcription factor that acts by binding directly to the RNA polymerase (RNAP). Required for negative regulation of rRNA expression and positive regulation of several amino acid biosynthesis promoters. Also required for regulation of fis expression	PF01258.17	Prokaryotic dksA/traR C4-type zinc finger
HMS1_00922	3259.56	1888.23	2218.79	2455.53	715.658	Adenosine-5'-phosphosulfate reductase beta subunit;	K00395	aprB; adenylylsulfate reductase, subunit B [EC:1.8.99.2]	Adenosine-5'-phosphosulfate reductase beta subunit	PF13187.6	4Fe-4S dicluster domain
HMS1_00423	1979.07	1753.55	3529.93	2420.85	967.084	30S ribosomal protein S8	K02994	RP-S8; small subunit ribosomal protein S8	One of the primary rRNA binding proteins, it binds directly to 16S rRNA central domain where it helps coordinate assembly of the platform of the 30S subunit	PF00410.19	Ribosomal protein S8
HMS1_02771	1103.06	4226.55	1789.17	2372.93	1641.53	Fimbrial protein precursor	K02650	pilA; type IV pilus assembly protein PilA	Belongs to the N-Me-Phe pilin family	PF07963.12	Prokaryotic N-terminal methylation motif
HMS1_02646	2143.89	3363.8	1587.57	2365.09	908.541	LexA repressor	K01356	lexA; repressor LexA [EC:3.4.21.88]	Represses a number of genes involved in the response to DNA damage (SOS response), including recA and lexA. In the presence of single-stranded DNA, RecA interacts with LexA causing an autocatalytic cleavage which disrupts the DNA-binding part of LexA, leading to derepression of the SOS regulon and eventually DNA repair	PF01726.16	LexA DNA binding domain
HMS1_03670	1792.41	1625.53	3622.84	2346.93	1108.12	30S ribosomal protein S9	K02996	RP-S9; small subunit ribosomal protein S9	Belongs to the universal ribosomal protein uS9 family	PF00380.19	Ribosomal protein S9/S16
HMS1_01954	2284.2	1718.54	2999.62	2334.12	641.998	hypothetical protein			TIGRFAM conserved repeat domain	PF01345.18	Domain of unknown function DUF11
HMS1_01763	2927.19	1561.64	2445.1	2311.31	692.535	Methylmalonyl-CoA carboxyltransferase 5S subunit	K01571	oadA; oxaloacetate decarboxylase (Na+ extruding) subunit alpha [EC:7.2.4.2]	COG5016 Pyruvate oxaloacetate carboxyltransferase	PF00682.19	HMGL-like
HMS1_02437	2470.98	1318.96	3104.04	2297.99	905.03	Electron transport complex protein rnfB	K03616	rnfB; H+/Na+-translocating ferredoxin:NAD+ oxidoreductase subunit B [EC:7.1.1.11 7.2.1.2]	Fe-S cluster	PF04060.13	Putative Fe-S cluster
HMS1_00827	2232.38	2438.13	2206.15	2292.22	127.041	transcriptional repressor DicA			sequence-specific DNA binding	PF01381.22	Helix-turn-helix
HMS1_01316	2322.34	2376.05	2160.51	2286.3	112.197	hypothetical protein			Sterol carrier protein
HMS1_01351	211	6313.85	319.023	2281.29	3492.72	recombinase A	K03553	recA; recombination protein RecA	Can catalyze the hydrolysis of ATP in the presence of single-stranded DNA, the ATP-dependent uptake of single-stranded DNA by duplex DNA, and the ATP-dependent hybridization of homologous single-stranded DNAs. It interacts with LexA causing its activation and leading to its autocatalytic cleavage	PF00154.21	recA bacterial DNA recombination protein
HMS1_00952	1434.75	2046.43	3323.29	2268.15	963.596	Iron-binding protein IscA	K13628	iscA; iron-sulfur cluster assembly protein	TIGRFAM iron-sulfur cluster assembly protein IscA	PF01521.20	Iron-sulphur cluster biosynthesis
HMS1_00245	2566.42	1924.36	2172.68	2221.15	323.76	hypothetical protein			0
HMS1_01953	1951.49	1802.78	2799.25	2184.51	537.55	hypothetical protein			TIGRFAM conserved repeat domain
HMS1_00887	2056.3	1513.17	2921.52	2163.66	710.291	Sulfurtransferase TusE	K11179	tusE; tRNA 2-thiouridine synthesizing protein E [EC:2.8.1.-]	part of a sulfur-relay system	PF04358.13	DsrC like protein
HMS1_01547	2030.85	1905.91	2527.55	2154.77	328.827	hypothetical protein			0
HMS1_02383	2905.4	1447.86	2100.27	2151.18	730.1	Sulfate adenylyltransferase	K00958	sat; sulfate adenylyltransferase [EC:2.7.7.4]	Belongs to the sulfate adenylyltransferase family	PF14306.6	PUA-like domain
HMS1_02392	3150.51	1336.59	1958.38	2148.49	921.783	Chaperone protein DnaK	K04043	dnaK; molecular chaperone DnaK	Heat shock 70 kDa protein	PF00012.20	Hsp70 protein
HMS1_01098	3038.64	978.082	2311.55	2109.42	1045.04	hypothetical protein	K00404	ccoN; cytochrome c oxidase cbb3-type subunit I [EC:7.1.1.9]	Belongs to the heme-copper respiratory oxidase family	PF00115.20	Cytochrome C and Quinol oxidase polypeptide I
HMS1_02465	1850.13	1831.14	2643.08	2108.12	463.392	hypothetical protein
HMS1_01528	1614.92	3123.87	1409.62	2049.47	936.1	hypothetical protein
HMS1_00428	2466.16	1096.69	2492.66	2018.5	798.424	50S ribosomal protein L15	K02876	RP-L15; large subunit ribosomal protein L15	binds to the 23S rRNA	PF00828.19	Ribosomal proteins 50S-L15, 50S-L18e, 60S-L27A
HMS1_00897	1636.61	1781.27	2531.95	1983.28	480.639	Sulfurtransferase TusE	K23077	dsrC; dissimilatory sulfite reductase related protein	part of a sulfur-relay system	PF04358.13	DsrC like protein
HMS1_02384	2504.67	1437.25	1990.43	1977.45	533.831	protochlorophyllide reductase iron-sulfur ATP-binding protein	K03496	parA; chromosome partitioning protein	COG1192 ATPases involved in chromosome partitioning	PF01656.23	CobQ/CobB/MinD/ParA nucleotide binding domain
HMS1_00443	1493.59	2054.24	2366.96	1971.6	442.513	Acyl-coenzyme A thioesterase PaaI	K02614	paaI; acyl-CoA thioesterase [EC:3.1.2.-]	Thioesterase superfamily	PF03061.22	Thioesterase superfamily
HMS1_01467	2293.89	1171.95	2434.08	1966.64	691.784	Sulfurtransferase TusA	K04085	tusA; tRNA 2-thiouridine synthesizing protein A [EC:2.8.1.-]	Belongs to the sulfur carrier protein TusA family	PF01206.17	Sulfurtransferase TusA
HMS1_03169	1566.78	2232.06	1972.84	1923.89	335.328	hypothetical protein	K03563	csrA; carbon storage regulator	Could accelerate the degradation of some genes transcripts potentially through selective RNA binding	PF02599.16	Global regulator protein family
HMS1_00405	2054.09	1202.12	2481.61	1912.61	651.369	30S ribosomal protein S7	K02992	RP-S7; small subunit ribosomal protein S7	One of the primary rRNA binding proteins, it binds directly to 16S rRNA where it nucleates assembly of the head domain of the 30S subunit. Is located at the subunit interface close to the decoding center, probably blocks exit of the E-site tRNA	PF00177.21	Ribosomal protein S7p/S5e
HMS1_02850	1415.02	3129.71	1184.19	1909.64	1062.9	hypothetical protein			Thiamine-binding protein	PF01910.17	Thiamine-binding protein
HMS1_01798	2544.75	1357.59	1769.88	1890.74	602.736	Modulator of FtsH protease YccA	K19416	yccA; modulator of FtsH protease	Inhibitor of apoptosis-promoting Bax1	PF01027.20	Inhibitor of apoptosis-promoting Bax1
HMS1_01010	139.168	5254.31	260.208	1884.56	2918.91	hypothetical protein			Uncharacterized protein conserved in bacteria (DUF2325)	PF10087.9	Uncharacterized protein conserved in bacteria (DUF2325)
HMS1_00923	2446.94	1393.78	1784.48	1875.07	532.388	adenylylsulfate reductase subunit alpha	K00394	aprA; adenylylsulfate reductase, subunit A [EC:1.8.99.2]	Fumarate reductase flavoprotein C-term	PF00890.24	FAD binding domain
HMS1_02391	3030.8	1152.89	1371.75	1851.81	1026.88	heat shock protein GrpE	K03687	GRPE; molecular chaperone GrpE	Participates actively in the response to hyperosmotic and heat shock by preventing the aggregation of stress-denatured proteins, in association with DnaK and GrpE. It is the nucleotide exchange factor for DnaK and may function as a thermosensor. Unfolded proteins bind initially to DnaJ	PF01025.19	GrpE
HMS1_00426	2443.63	995.213	2092.33	1843.72	755.535	30S ribosomal protein S5	K02988	RP-S5; small subunit ribosomal protein S5	Located at the back of the 30S subunit body where it stabilizes the conformation of the head with respect to the body	PF00333.20	Ribosomal protein S5, N-terminal domain
HMS1_01114	2403.08	958.525	2150.72	1837.44	771.55	3-isopropylmalate dehydratase large subunit	K01703	leuC; 3-isopropylmalate/(R)-2-methylmalate dehydratase large subunit [EC:4.2.1.33 4.2.1.35]	Catalyzes the isomerization between 2-isopropylmalate and 3-isopropylmalate, via the formation of 2-isopropylmaleate	PF00330.20	Aconitase family (aconitate hydratase)
HMS1_00113	2503.04	1450.33	1397	1783.46	623.746	Glutaredoxin-4	K07390	grxD; monothiol glutaredoxin	Belongs to the glutaredoxin family. Monothiol subfamily	PF00462.24	Glutaredoxin
HMS1_03897	1815.09	1666.17	1857.28	1779.52	100.398	tRNA-dihydrouridine synthase B	K05540	dusB; tRNA-dihydrouridine synthase B [EC:1.-.-.-]	Catalyzes the synthesis of 5,6-dihydrouridine (D), a modified base found in the D-loop of most tRNAs, via the reduction of the C5-C6 double bond in target uridines	PF01207.17	Dihydrouridine synthase (Dus)
HMS1_02339	130.035	5016.54	172.146	1772.91	2809.15	hypothetical protein
HMS1_02485	1593.66	1705.15	2012.12	1770.31	216.708	DNA-binding protein HU-beta	K03530	hupB; DNA-binding protein HU-beta	Histone-like DNA-binding protein which is capable of wrapping DNA to stabilize it, and thus to prevent its denaturation under extreme environmental conditions	PF00216.21	Bacterial DNA-binding protein
HMS1_02263	1652.17	1090.53	2366.37	1703.03	639.439	Translation initiation factor IF-3	K02520	infC; translation initiation factor IF-3	Translation initiation factor	PF05198.16	Translation initiation factor IF-3, N-terminal domain
HMS1_02248	945.645	2375.65	1787.57	1702.95	718.748	30S ribosomal protein S16	K02959	RP-S16; small subunit ribosomal protein S16	Belongs to the bacterial ribosomal protein bS16 family	PF00886.19	Ribosomal protein S16
HMS1_00825	2332.42	815.877	1928.73	1692.34	785.421	hypothetical protein
HMS1_01806	2136.03	899.577	1909.28	1648.3	658.248	Thioredoxin reductase	K00384	trxB; thioredoxin reductase (NADPH) [EC:1.8.1.9]	Belongs to the class-II pyridine nucleotide-disulfide oxidoreductase family	PF07992.14	Pyridine nucleotide-disulphide oxidoreductase
HMS1_00063	1033.67	2012.24	1816.08	1620.66	517.729	50S ribosomal protein L31	K02909	RP-L31; large subunit ribosomal protein L31	50S ribosomal protein L31	PF01197.18	Ribosomal protein L31
HMS1_02245	1532.26	1334.94	1988.3	1618.5	335.108	50S ribosomal protein L19	K02884	RP-L19; large subunit ribosomal protein L19	This protein is located at the 30S-50S ribosomal subunit interface and may play a role in the structure and function of the aminoacyl-tRNA binding site	PF01245.20	Ribosomal protein L19
HMS1_02718	2027.41	1119.35	1633.24	1593.33	455.343	RNA pyrophosphohydrolase	K08311	nudH; putative (di)nucleoside polyphosphate hydrolase [EC:3.6.1.-]	Accelerates the degradation of transcripts by removing pyrophosphate from the 5'-end of triphosphorylated RNA, leading to a more labile monophosphorylated state that can stimulate subsequent ribonuclease cleavage	PF00293.28	NUDIX domain
HMS1_02545	397.171	3892.79	450.827	1580.26	2002.88	hypothetical protein			RelE toxin of RelE / RelB toxin-antitoxin system	PF06296.12	RelE toxin of RelE / RelB toxin-antitoxin system
HMS1_01100	2020.04	715.825	1984.22	1573.36	742.864	Cbb3-type cytochrome oxidase component FixQ	K00407	ccoQ; cytochrome c oxidase cbb3-type subunit IV	Cbb3-type cytochrome oxidase component FixQ	PF05545.11	Cbb3-type cytochrome oxidase component FixQ
HMS1_03745	2141.33	926.782	1594.97	1554.36	608.293	C4-dicarboxylate transport sensor protein DctB	K10125	dctB; two-component system, NtrC family, C4-dicarboxylate transport sensor histidine kinase DctB [EC:2.7.13.3]	Signal transduction histidine kinase	PF02518.26	Histidine kinase-, DNA gyrase B-, and HSP90-like ATPase
HMS1_00422	1957.88	764.226	1899.27	1540.46	672.878	30S ribosomal protein S14	K02954	RP-S14; small subunit ribosomal protein S14	Binds 16S rRNA, required for the assembly of 30S particles and may also be responsible for determining the conformation of the 16S rRNA at the A site	PF00253.21	Ribosomal protein S14p/S29e
HMS1_00893	1089.88	1176.31	2303.34	1523.18	677.019	Sulfite reductase, dissimilatory-type subunit beta	K11181	dsrB; dissimilatory sulfite reductase beta subunit [EC:1.8.99.5]	TIGRFAM sulfite reductase, dissimilatory-type beta subunit	PF03460.17	Nitrite/Sulfite reductase ferredoxin-like half domain
HMS1_01362	875.821	2830.88	832.015	1512.91	1141.61	Phd_YefM			Antitoxin component of a toxin-antitoxin (TA) module	PF02604.19	Antitoxin Phd_YefM, type II toxin-antitoxin system
HMS1_02766	1910.86	926.81	1671.37	1503.01	513.171	Nitrogen regulatory protein P-II	K04751	glnB; nitrogen regulatory protein P-II 1	Belongs to the P(II) protein family	PF00543.22	Nitrogen regulatory protein P-II
HMS1_00778	1842.07	1427.19	1218.1	1495.79	317.591	Carbon storage regulator	K03563	csrA; carbon storage regulator	Could accelerate the degradation of some genes transcripts potentially through selective RNA binding	PF02599.16	Global regulator protein family
HMS1_01608	519.737	2852.5	1109.81	1494.02	1212.91	Cold shock-like protein CspC	K03704	cspA; cold shock protein	Cold shock	PF00313.22	'Cold-shock' DNA-binding domain
HMS1_01868	2022.55	998.918	1439.86	1487.11	513.447	Ribosome-recycling factor	K02838	frr; ribosome recycling factor	Responsible for the release of ribosomes from messenger RNA at the termination of protein biosynthesis. May increase the efficiency of translation by recycling ribosomes from one round of translation to another	PF01765.19	Ribosome recycling factor
HMS1_00929	2188.94	691.506	1546.02	1475.49	751.204	putative nucleotide-binding protein	K09767	yajQ; cyclic-di-GMP-binding protein	Belongs to the UPF0234 family	PF04461.13	Protein of unknown function (DUF520)
HMS1_03352	1467.68	1548.4	1345.58	1453.89	102.111	hypothetical protein	K06078	lpp; murein lipoprotein		PF11839.8	Alanine-zipper, major outer membrane lipoprotein
HMS1_00833	1799.92	775.947	1714.37	1430.08	568.108	Modification methylase HhaI	K00558	DNMT1; DNA (cytosine-5)-methyltransferase 1 [EC:2.1.1.37]	C-5 cytosine-specific DNA methylase	PF00145.17	C-5 cytosine-specific DNA methylase
HMS1_01468	1058.67	1357.61	1851.75	1422.67	400.522	putative adenylyltransferase/sulfurtransferase MoeZ			Pfam Rhodanese-like	PF00581.20	Rhodanese-like domain
HMS1_00047	2477.92	426.136	1347.62	1417.23	1027.66	Fumarate reductase iron-sulfur subunit	K00240	sdhB; succinate dehydrogenase / fumarate reductase, iron-sulfur subunit [EC:1.3.5.1 1.3.5.4]	TIGRFAM succinate dehydrogenase and fumarate reductase iron-sulfur protein	PF13085.6	2Fe-2S iron-sulfur cluster binding domain
HMS1_02436	1209.99	1164.85	1828.48	1401.11	370.804	Pyruvate synthase subunit PorA	K03737	por; pyruvate-ferredoxin/flavodoxin oxidoreductase [EC:1.2.7.1 1.2.7.-]	Oxidoreductase required for the transfer of electrons from pyruvate to flavodoxin	PF01855.19	Pyruvate flavodoxin/ferredoxin oxidoreductase, thiamine diP-bdg
HMS1_02587	1875.28	786.061	1504.15	1388.5	553.743	Septum site-determining protein MinD	K03593	mrp; ATP-binding protein involved in chromosome partitioning	Binds and transfers iron-sulfur (Fe-S) clusters to target apoproteins. Can hydrolyze ATP	PF01883.19	Iron-sulfur cluster assembly protein
HMS1_03170	945.379	1725.93	1467.35	1379.55	397.612	putative HTH-type transcriptional regulator YddM	K21498	higA-1; antitoxin HigA-1	plasmid maintenance system antidote protein
HMS1_00424	1099.15	972.714	2042.67	1371.51	584.671	50S ribosomal protein L6	K02933	RP-L6; large subunit ribosomal protein L6	This protein binds to the 23S rRNA, and is important in its secondary structure. It is located near the subunit interface in the base of the L7 L12 stalk, and near the tRNA binding site of the peptidyltransferase center	PF00347.23	Ribosomal protein L6
HMS1_00930	1894.37	814.769	1403.76	1370.96	540.546	Thiol:disulfide interchange protein DsbC precursor	K03981	dsbC; thiol:disulfide interchange protein DsbC [EC:5.3.4.1]	Required for disulfide bond formation in some periplasmic proteins. Acts by transferring its disulfide bond to other proteins and is reduced in the process	PF10411.9	Disulfide bond isomerase protein N-terminus
HMS1_01633	1004.56	2273.78	834.243	1370.86	786.572	hypothetical protein	K01153	hsdR; type I restriction enzyme, R subunit [EC:3.1.21.3]	Subunit R is required for both nuclease and ATPase activities, but not for modification
HMS1_01440	1586.65	1223.87	1257.02	1355.85	200.565	putative diguanylate cyclase YdaM			Diguanylate cyclase	PF00990.21	Diguanylate cyclase, GGDEF domain
HMS1_00404	707.076	1090.21	2259.17	1352.16	808.525	30S ribosomal protein S12	K02950	RP-S12; small subunit ribosomal protein S12	Interacts with and stabilizes bases of the 16S rRNA that are involved in tRNA selection in the A site and with the mRNA backbone. Located at the interface of the 30S and 50S subunits, it traverses the body of the 30S subunit contacting proteins on the other side and probably holding the rRNA structure together. The combined cluster of proteins S8, S12 and S17 appears to hold together the shoulder…	PF00164.25	Ribosomal protein S12/S23
HMS1_00987	1462.18	915.256	1672.97	1350.14	391.086	hypothetical protein
HMS1_01857	1598.27	780.821	1659.48	1346.19	490.58	Chaperone protein Skp precursor	K06142	hlpA; outer membrane protein	PFAM Outer membrane	PF03938.14	Outer membrane protein (OmpH-like)
HMS1_02487	1849.15	780.907	1385.53	1338.53	535.67	ATP-dependent Clp protease ATP-binding subunit ClpX	K03544	clpX; ATP-dependent Clp protease ATP-binding subunit ClpX	ATP-dependent specificity component of the Clp protease. It directs the protease to specific substrates. Can perform chaperone functions in the absence of ClpP	PF06689.13	ClpX C4-type zinc finger
HMS1_00266	1495.03	1163.2	1352.64	1336.96	166.469	sulfur oxidation protein SoxY	K17226	soxY; sulfur-oxidizing protein SoxY	Sulfur oxidation protein SoxY	PF13501.6	Sulfur oxidation protein SoxY
HMS1_03899	1693.52	753.41	1521.53	1322.82	500.565	Bifunctional purine biosynthesis protein PurH	K00602	purH; phosphoribosylaminoimidazolecarboxamide formyltransferase / IMP cyclohydrolase [EC:2.1.2.3 3.5.4.10]	Bifunctional purine biosynthesis protein PurH	PF02142.22	MGS-like domain
HMS1_02486	1868.77	763.552	1331.56	1321.29	552.678	Lon protease	K01338	lon; ATP-dependent Lon protease [EC:3.4.21.53]	ATP-dependent serine protease that mediates the selective degradation of mutant and abnormal proteins as well as certain short-lived regulatory proteins. Required for cellular homeostasis and for survival from DNA damage and developmental changes induced by stress. Degrades polypeptides processively to yield small peptide fragments that are 5 to 10 amino acids long. Binds to DNA in a double-stran…	PF02190.16	ATP-dependent protease La (LON) substrate-binding domain
HMS1_01787	1818.9	873.781	1269.8	1320.83	474.623	SsrA-binding protein	K03664	smpB; SsrA-binding protein	Required for rescue of stalled ribosomes mediated by trans-translation. Binds to transfer-messenger RNA (tmRNA), required for stable association of tmRNA with ribosomes. tmRNA and SmpB together mimic tRNA shape, replacing the anticodon stem-loop with SmpB. tmRNA is encoded by the ssrA gene	PF01668.18	SmpB protein
HMS1_00888	1191.26	877.054	1875.72	1314.68	510.642	CRISPR-associated endonuclease Cas6			TIGRFAM CRISPR-associated protein	PF09559.10	Cas6 Crispr
HMS1_02258	1055.86	1850.65	1028.94	1311.82	466.837	Integration host factor subunit alpha	K04764	ihfA; integration host factor subunit alpha	This protein is one of the two subunits of integration host factor, a specific DNA-binding protein that functions in genetic recombination as well as in transcriptional and translational control	PF00216.21	Bacterial DNA-binding protein
HMS1_02867	699.245	1255.37	1851.44	1268.68	576.212	DNA-directed RNA polymerase subunit omega	K03060	rpoZ; DNA-directed RNA polymerase subunit omega [EC:2.7.7.6]	Promotes RNA polymerase assembly. Latches the N- and C- terminal regions of the beta' subunit thereby facilitating its interaction with the beta and alpha subunits	PF01192.22	RNA polymerase Rpb6
HMS1_03175	360.317	2874.21	567.664	1267.4	1395.4	Toxin YoeB	K19158	yoeB; toxin YoeB [EC:3.1.-.-]	YoeB-like toxin of bacterial type II toxin-antitoxin system	PF06769.14	YoeB-like toxin of bacterial type II toxin-antitoxin system
HMS1_00035	2067.35	642.206	1015.06	1241.54	739.072	Competence protein A	K02662	pilM; type IV pilus assembly protein PilM	COG4972 Tfp pilus assembly protein, ATPase PilM	PF11104.8	Type IV pilus assembly protein PilM;
HMS1_00171	1616.11	827.617	1207.23	1216.99	394.339	Cytochrome c bacterial			Cytochrome c bacterial	PF13435.6	Cytochrome c554 and c-prime
HMS1_00435	1641.61	694.153	1299.77	1211.84	479.81	50S ribosomal protein L17	K02879	RP-L17; large subunit ribosomal protein L17	Ribosomal protein L17	PF01196.19	Ribosomal protein L17
HMS1_03184	196.152	3094.22	303.968	1198.11	1642.96	Antitoxin VapB	K18829	mvpT; antitoxin VapB	Virulence-associated protein	PF04014.18	Antidote-toxin recognition MazE, bacterial antitoxin
HMS1_04088	1422.44	1015.57	1151.73	1196.58	207.111	putative glutamate synthase (NADPH) small subunit	K16885	qmoA; quinone-modifying oxidoreductase, subunit QmoA	FAD dependent oxidoreductase	PF12831.7	FAD dependent oxidoreductase
HMS1_00110	1136.1	839.892	1532.59	1169.53	347.557	hypothetical protein				PF17228.2	Sulphur globule protein
HMS1_01032	1417.19	988.43	1055.08	1153.57	230.725	Cytochrome c551 peroxidase precursor	K00428	E1.11.1.5; cytochrome c peroxidase [EC:1.11.1.5]	Di-haem cytochrome c peroxidase	PF03150.14	Di-haem cytochrome c peroxidase
HMS1_03349	1783.85	542.091	1083.26	1136.4	622.583	putative Fe(2+)-trafficking protein			Could be a mediator in iron transactions between iron acquisition and iron-requiring processes, such as synthesis and or repair of Fe-S clusters in biosynthetic enzymes	PF04362.14	Bacterial Fe(2+) trafficking
HMS1_02063	1185.57	803.883	1408.71	1132.72	305.857	dihydropteridine reductase			Nitroreductase family	PF00881.24	Nitroreductase family
HMS1_03722	1733.72	831.946	831.728	1132.47	520.705	Pyrophosphate--fructose 6-phosphate 1-phosphotransferase	K21071	pfk; ATP-dependent phosphofructokinase / diphosphate-dependent phosphofructokinase [EC:2.7.1.11 2.7.1.90]	Catalyzes the phosphorylation of D-fructose 6-phosphate, the first committing step of glycolysis. Uses inorganic phosphate (PPi) as phosphoryl donor instead of ATP like common ATP-dependent phosphofructokinases (ATP-PFKs), which renders the reaction reversible, and can thus function both in glycolysis and gluconeogenesis. Consistently, PPi-PFK can replace the enzymes of both the forward (ATP-PFK)…	PF00365.20	Phosphofructokinase
HMS1_02156	1800.4	465.105	1131.33	1132.28	667.65	Beta-hexosaminidase	K01207	nagZ; beta-N-acetylhexosaminidase [EC:3.2.1.52]	Plays a role in peptidoglycan recycling by cleaving the terminal beta-1,4-linked N-acetylglucosamine (GlcNAc) from peptide-linked peptidoglycan fragments, giving rise to free GlcNAc, anhydro-N-acetylmuramic acid and anhydro-N-acetylmuramic acid-linked peptides	PF00933.21	Glycosyl hydrolase family 3 N terminal domain
HMS1_01909	2170.17	450.289	770.686	1130.38	914.624	2-isopropylmalate synthase	K01649	leuA; 2-isopropylmalate synthase [EC:2.3.3.13]	Catalyzes the condensation of the acetyl group of acetyl-CoA with 3-methyl-2-oxobutanoate (2-oxoisovalerate) to form 3-carboxy-3-hydroxy-4-methylpentanoate (2-isopropylmalate)	PF00682.19	HMGL-like
HMS1_00823	1559.17	573.657	1213.37	1115.4	500.006	hypothetical protein
HMS1_02576	1956.23	444.739	915.084	1105.35	773.503	Ketol-acid reductoisomerase	K00053	ilvC; ketol-acid reductoisomerase [EC:1.1.1.86]	Involved in the biosynthesis of branched-chain amino acids (BCAA). Catalyzes an alkyl-migration followed by a ketol- acid reduction of (S)-2-acetolactate (S2AL) to yield (R)-2,3- dihydroxy-isovalerate. In the isomerase reaction, S2AL is rearranged via a Mg-dependent methyl migration to produce 3- hydroxy-3-methyl-2-ketobutyrate (HMKB). In the reductase reaction, this 2-ketoacid undergoes a metal-…	PF07991.12	Acetohydroxy acid isomeroreductase, NADPH-binding domain
HMS1_02159	1528.35	652.293	1128.65	1103.1	438.587	3-methyl-2-oxobutanoate hydroxymethyltransferase	K00606	panB; 3-methyl-2-oxobutanoate hydroxymethyltransferase [EC:2.1.2.11]	Catalyzes the reversible reaction in which hydroxymethyl group from 5,10-methylenetetrahydrofolate is transferred onto alpha-ketoisovalerate to form ketopantoate	PF02548.15	Ketopantoate hydroxymethyltransferase
HMS1_03723	1190.54	1271.14	825.065	1095.58	237.716	hypothetical protein			0
HMS1_00483	1382.04	783.287	1097.73	1087.68	299.501	Lipopolysaccharide export system protein LptA precursor	K09774	lptA; lipopolysaccharide export system protein LptA	Involved in the assembly of lipopolysaccharide (LPS). Required for the translocation of LPS from the inner membrane to the outer membrane. May form a bridge between the inner membrane and the outer membrane, via interactions with LptC and LptD, thereby facilitating LPS transfer across the periplasm	PF03968.14	OstA-like protein
HMS1_04171	869.118	812.411	1577.15	1086.23	426.098	hypothetical protein	K07481	transposase	PFAM transposase IS4 family protein
HMS1_01116	1143.2	645.253	1417.65	1068.7	391.55	3-isopropylmalate dehydrogenase	K00052	leuB; 3-isopropylmalate dehydrogenase [EC:1.1.1.85]	Catalyzes the oxidation of 3-carboxy-2-hydroxy-4- methylpentanoate (3-isopropylmalate) to 3-carboxy-4-methyl-2- oxopentanoate. The product decarboxylates to 4-methyl-2 oxopentanoate	PF00180.20	Isocitrate/isopropylmalate dehydrogenase
HMS1_00074	954.515	947.507	1282.71	1061.58	191.536	Beta-lactamase hydrolase-like protein	K17725	ETHE1; sulfur dioxygenase [EC:1.13.11.18]	Metallo-beta-lactamase superfamily	PF00753.27	Metallo-beta-lactamase superfamily
HMS1_02481	1549.68	513.418	1101.46	1054.85	519.699	Enoyl-[acyl-carrier-protein] reductase [NADH] FabI	K00208	fabI; enoyl-[acyl-carrier protein] reductase I [EC:1.3.1.9 1.3.1.10]	Enoyl- acyl-carrier-protein reductase NADH	PF13561.6	Enoyl-(Acyl carrier protein) reductase
HMS1_01495	1517.59	539.712	1099.85	1052.39	490.666	NADH-quinone oxidoreductase subunit D	K00333	nuoD; NADH-quinone oxidoreductase subunit D [EC:7.1.1.2]	NDH-1 shuttles electrons from NADH, via FMN and iron- sulfur (Fe-S) centers, to quinones in the respiratory chain. The immediate electron acceptor for the enzyme in this species is believed to be ubiquinone. Couples the redox reaction to proton translocation (for every two electrons transferred, four hydrogen ions are translocated across the cytoplasmic membrane), and thus conserves the redox ene…	PF00346.19	Respiratory-chain NADH dehydrogenase, 49 Kd subunit
HMS1_01862	828.427	1044.53	1273.27	1048.74	222.45	hypothetical protein	K07485	transposase	PFAM transposase IS204 IS1001 IS1096 IS1165 family protein
HMS1_00866	1430.91	481.68	1210.03	1040.88	496.712	tRNA uridine 5-carboxymethylaminomethyl modification enzyme MnmG	K03495	gidA; tRNA uridine 5-carboxymethylaminomethyl modification enzyme	NAD-binding protein involved in the addition of a carboxymethylaminomethyl (cmnm) group at the wobble position (U34) of certain tRNAs, forming tRNA-cmnm(5)s(2)U34	PF01134.22	Glucose inhibited division protein A
HMS1_03135	1216.74	789.3	1112.29	1039.44	222.835	GTP cyclohydrolase FolE2	K09007	folE2; GTP cyclohydrolase IB [EC:3.5.4.16]	Converts GTP to 7,8-dihydroneopterin triphosphate	PF02649.14	Type I GTP cyclohydrolase folE2
HMS1_01435	998.949	893.718	1224.62	1039.1	169.067	Polyribonucleotide nucleotidyltransferase	K00962	pnp; polyribonucleotide nucleotidyltransferase [EC:2.7.7.8]	Involved in mRNA degradation. Catalyzes the phosphorolysis of single-stranded polyribonucleotides processively in the 3'- to 5'-direction	PF01138.21	3' exoribonuclease family, domain 1
HMS1_00959	853.763	1112.03	1133.14	1032.98	155.561	Nucleoside diphosphate kinase	K00940	ndk; nucleoside-diphosphate kinase [EC:2.7.4.6]	Major role in the synthesis of nucleoside triphosphates other than ATP. The ATP gamma phosphate is transferred to the NDP beta phosphate via a ping-pong mechanism, using a phosphorylated active-site intermediate	PF00334.19	Nucleoside diphosphate kinase
HMS1_00425	1001.27	799.933	1289.04	1030.08	245.825	50S ribosomal protein L18	K02881	RP-L18; large subunit ribosomal protein L18	This is one of the proteins that binds and probably mediates the attachment of the 5S RNA into the large ribosomal subunit, where it forms part of the central protuberance	PF00861.22	Ribosomal L18 of archaea, bacteria, mitoch. and chloroplast
HMS1_04097	1483.76	809.707	780.916	1024.8	397.738	Biofilm growth-associated repressor	K22042	hlyU; ArsR family transcriptional regulator, virulence genes transcriptional regulator	helix_turn_helix, Arsenical Resistance Operon Repressor	PF01022.20	Bacterial regulatory protein, arsR family
HMS1_01075	1072.93	881.242	1120.03	1024.74	126.481	Sulfide dehydrogenase [flavocytochrome c] flavoprotein chain precursor	K17229	fccB; sulfide dehydrogenase [flavocytochrome c] flavoprotein chain [EC:1.8.2.3]	Flavocytochrome c sulphide dehydrogenase, flavin-binding	PF07992.14	Pyridine nucleotide-disulphide oxidoreductase
HMS1_03317	1466.49	747.96	851.486	1021.98	388.422	Orotate phosphoribosyltransferase	K00762	pyrE; orotate phosphoribosyltransferase [EC:2.4.2.10]	Catalyzes the transfer of a ribosyl phosphate group from 5-phosphoribose 1-diphosphate to orotate, leading to the formation of orotidine monophosphate (OMP)	PF00156.27	Phosphoribosyl transferase domain
HMS1_02246	1048.87	730.723	1254.18	1011.26	263.746	tRNA (guanine-N(1)-)-methyltransferase	K00554	trmD; tRNA (guanine37-N1)-methyltransferase [EC:2.1.1.228]	Belongs to the RNA methyltransferase TrmD family	PF01746.21	tRNA (Guanine-1)-methyltransferase
HMS1_00794	1630.86	205.731	1196.29	1010.96	730.417	hypothetical protein			0
HMS1_01611	1374.13	815.306	843.296	1010.91	314.867	hypothetical protein	K07080	uncharacterized protein	NMT1-like family	PF16868.5	NMT1-like family
HMS1_03726	719.223	1584.86	727.494	1010.53	497.405	protease TldD	K03568	tldD; TldD protein	Putative modulator of DNA gyrase	PF01523.16	Putative modulator of DNA gyrase
HMS1_02075	1210.5	759.716	1048.77	1006.33	228.367	Chromosome partition protein Smc	K03529	smc; chromosome segregation protein	Required for chromosome condensation and partitioning	PF02463.19	RecF/RecN/SMC N terminal domain
HMS1_00834	1221.48	554.732	1195.77	990.661	377.744	hypothetical protein			0
HMS1_00395	1067.01	570.109	1333.77	990.295	387.565	Elongation factor Tu	K02358	tuf; elongation factor Tu	This protein promotes the GTP-dependent binding of aminoacyl-tRNA to the A-site of ribosomes during protein biosynthesis	PF00009.27	Elongation factor Tu GTP binding domain
HMS1_02161	1081.71	955.514	933.175	990.133	80.0906	O-succinylhomoserine sulfhydrylase	K10764	metZ; O-succinylhomoserine sulfhydrylase [EC:2.5.1.-]	Catalyzes the formation of L-homocysteine from O- succinyl-L-homoserine (OSHS) and hydrogen sulfide	PF01053.20	Cys/Met metabolism PLP-dependent enzyme
HMS1_00431	766.231	675.088	1473.63	971.648	437.107	30S ribosomal protein S13	K02952	RP-S13; small subunit ribosomal protein S13	Located at the top of the head of the 30S subunit, it contacts several helices of the 16S rRNA. In the 70S ribosome it contacts the 23S rRNA (bridge B1a) and protein L5 of the 50S subunit (bridge B1b), connecting the 2 subunits	PF00416.22	Ribosomal protein S13/S18
HMS1_00698	343.996	1096.27	1474.49	971.584	575.467	30S ribosomal protein S20	K02968	RP-S20; small subunit ribosomal protein S20	Binds directly to 16S ribosomal RNA	PF01649.18	Ribosomal protein S20
HMS1_01751	862.259	917.071	1132.17	970.5	142.667	DNA polymerase III subunit delta'	K02341	holB; DNA polymerase III subunit delta' [EC:2.7.7.7]	COG0470 ATPase involved in DNA replication	PF13177.6	DNA polymerase III, delta subunit
HMS1_01761	846.047	757.977	1297.1	967.042	289.212	hypothetical protein	K07040	yceD; DUF177 domain-containing protein	metal-binding, possibly nucleic acid-binding protein	PF02620.17	Large ribosomal RNA subunit accumulation protein YceD
HMS1_03551	846.95	1386.94	655.436	963.109	379.335	Transposase	K07497	putative transposase	Transposase	PF01527.20	Transposase
HMS1_00594	1238.66	656.242	982.05	958.985	291.894	Single-stranded DNA-binding protein	K03111	ssb; single-strand DNA-binding protein	Plays an important role in DNA replication, recombination and repair. Binds to ssDNA and to an array of partner proteins to recruit them to their sites of action during DNA metabolism	PF00436.25	Single-strand binding protein family
HMS1_00001	948.244	1007.76	903.806	953.271	52.16	Chromosomal replication initiator protein DnaA	K02313	dnaA; chromosomal replication initiator protein	it binds specifically double-stranded DNA at a 9 bp consensus (dnaA box) 5'-TTATC CA A CA A-3'. DnaA binds to ATP and to acidic phospholipids	PF11638.8	DnaA N-terminal domain
HMS1_00048	1526.68	365.528	939.158	943.79	580.592	Succinate dehydrogenase flavoprotein subunit	K00239	sdhA; succinate dehydrogenase / fumarate reductase, flavoprotein subunit [EC:1.3.5.1 1.3.5.4]	PFAM fumarate reductase succinate dehydrogenase flavoprotein domain protein	PF00890.24	FAD binding domain
HMS1_01317	1078.21	690.892	1047.37	938.826	215.27	putative efflux pump membrane fusion protein			Barrel-sandwich domain of CusB or HlyD membrane-fusion	PF16576.5	Barrel-sandwich domain of CusB or HlyD membrane-fusion
HMS1_01421	1132.91	581.177	1085.87	933.319	305.869	ATP-dependent Clp protease ATP-binding subunit ClpA	K03694	clpA; ATP-dependent Clp protease ATP-binding subunit ClpA	Belongs to the ClpA ClpB family	PF02861.20	Clp amino terminal domain, pathogenicity island component
HMS1_01067	1128.22	1044.84	621.046	931.369	271.962	Transposase	K07497	putative transposase	Transposase	PF01527.20	Transposase
HMS1_01076	1018.13	720.366	1055.47	931.32	183.643	Cytochrome subunit of sulfide dehydrogenase precursor	K17230	fccA; cytochrome subunit of sulfide dehydrogenase	PFAM Cytochrome C
HMS1_01077	864.114	837.963	1080.26	927.444	132.983	Ankyrin repeat protein	K06867	uncharacterized protein		PF12796.7	Ankyrin repeats (3 copies)
HMS1_03926	1108.03	590.079	1083.11	927.073	292.111	Protein-L-isoaspartate O-methyltransferase	K00573	0	O-Methyltransferase	PF01135.19	Protein-L-isoaspartate(D-aspartate) O-methyltransferase (PCMT)
HMS1_00434	1201.68	530.173	1026.63	919.493	348.337	DNA-directed RNA polymerase subunit alpha	K03040	rpoA; DNA-directed RNA polymerase subunit alpha [EC:2.7.7.6]	DNA-dependent RNA polymerase catalyzes the transcription of DNA into RNA using the four ribonucleoside triphosphates as substrates	PF01193.24	RNA polymerase Rpb3/Rpb11 dimerisation domain
HMS1_00896	921.358	800.19	1033.48	918.342	116.674	Protein TusB	K07237	tusB; tRNA 2-thiouridine synthesizing protein B	tRNA wobble position uridine thiolation	PF04077.12	DsrH like protein
HMS1_01755	1102.28	489.694	1158.35	916.773	370.922	3-oxoacyl-[acyl-carrier-protein] synthase 2	K09458	fabF; 3-oxoacyl-[acyl-carrier-protein] synthase II [EC:2.3.1.179]	Catalyzes the condensation reaction of fatty acid synthesis by the addition to an acyl acceptor of two carbons from malonyl-ACP	PF00109.26	Beta-ketoacyl synthase, N-terminal domain
HMS1_00824	1230.67	522.191	974.348	909.07	358.722	hypothetical protein
HMS1_00002	1190.43	656.693	859.74	902.288	269.4	DNA polymerase III subunit beta	K02338	dnaN; DNA polymerase III subunit beta [EC:2.7.7.7]	Confers DNA tethering and processivity to DNA polymerases and other proteins. Acts as a clamp, forming a ring around DNA (a reaction catalyzed by the clamp-loading complex) which diffuses in an ATP-independent manner freely and bidirectionally along dsDNA. Initially characterized for its ability to contact the catalytic subunit of DNA polymerase III (Pol III), a complex, multichain enzyme respons…	PF00712.19	DNA polymerase III beta subunit, N-terminal domain
HMS1_01091	1104.05	648.482	938.684	897.072	230.617	Phosphoribosylformylglycinamidine cyclo-ligase	K01933	purM; phosphoribosylformylglycinamidine cyclo-ligase [EC:6.3.3.1]	Phosphoribosylformylglycinamidine cyclo-ligase	PF00586.24	AIR synthase related protein, N-terminal domain
HMS1_00406	907.539	645.96	1137.14	896.879	245.762	Elongation factor G	K02355	fusA; elongation factor G	Catalyzes the GTP-dependent ribosomal translocation step during translation elongation. During this step, the ribosome changes from the pre-translocational (PRE) to the post- translocational (POST) state as the newly formed A-site-bound peptidyl-tRNA and P-site-bound deacylated tRNA move to the P and E sites, respectively. Catalyzes the coordinated movement of the two tRNA molecules, the mRNA and…	PF00009.27	Elongation factor Tu GTP binding domain
HMS1_02197	1102.76	587.109	987.393	892.421	270.628	Elongation factor 4	K03596	lepA; GTP-binding protein LepA	Required for accurate and efficient protein synthesis under certain stress conditions. May act as a fidelity factor of the translation reaction, by catalyzing a one-codon backward translocation of tRNAs on improperly translocated ribosomes. Back- translocation proceeds from a post-translocation (POST) complex to a pre-translocation (PRE) complex, thus giving elongation factor G a second chance to…	PF00009.27	Elongation factor Tu GTP binding domain
HMS1_00838	849.9	596.93	1219.79	888.873	313.253	hypothetical protein			0
HMS1_00862	1046.34	589.283	1024.94	886.855	257.927	putative transcriptional regulatory protein	K18189	TACO1; translational activator of cytochrome c oxidase 1	transcriptional regulatory protein	PF01709.20	Transcriptional regulator
HMS1_04039	1054.95	707.74	881.622	881.436	173.604	hypothetical protein
HMS1_03684	1167.2	576.109	900.213	881.174	296.005	hypothetical protein			COG0330 Membrane protease subunits, stomatin prohibitin homologs
HMS1_00793	1492.4	105.764	1044.77	880.98	707.681	hypothetical protein			0
HMS1_00087	1281.95	616.084	731.712	876.581	355.787	hypothetical protein	K09892	zapB; cell division protein ZapB	TIGRFAM TIGR02449 family protein
HMS1_03721	1080.93	558.383	975.719	871.678	276.375	K(+)-insensitive pyrophosphate-energized proton pump	K15987	hppA; K(+)-stimulated pyrophosphate-energized sodium pump [EC:7.1.3.2]	Sodium pump that utilizes the energy of pyrophosphate hydrolysis as the driving force for Na( ) movement across the membrane	PF03030.16	Inorganic H+ pyrophosphatase
HMS1_01490	975.613	505.117	1129.55	870.094	325.316	Protein-export membrane protein SecG	K03075	secG; preprotein translocase subunit SecG	PFAM Preprotein translocase SecG subunit	PF03840.14	Preprotein translocase SecG subunit
HMS1_03081	709.528	925.163	950.519	861.737	132.425	Cold shock-like protein CspC	K03704	cspA; cold shock protein	PFAM Cold-shock	PF00313.22	'Cold-shock' DNA-binding domain
HMS1_03995	855.069	894.507	830.442	860.006	32.3165	Glycosyl hydrolase family 57			Belongs to the glycosyl hydrolase 57 family	PF03065.15	Glycosyl hydrolase family 57
HMS1_03683	1254.86	492.41	828.845	858.705	382.102	SPFH domain / Band 7 family protein			PFAM SPFH domain Band 7 family	PF01145.25	SPFH domain / Band 7 family
HMS1_01529	855.041	890.927	821.444	855.804	34.7476	Adenylosuccinate lyase	K01756	purB; adenylosuccinate lyase [EC:4.3.2.2]	Belongs to the lyase 1 family. Adenylosuccinate lyase subfamily	PF00206.20	Lyase
HMS1_00122	1028.46	702.942	831.728	854.376	163.936	Naphthalene 1,2-dioxygenase/salicylate 5-hydroxylase systems, ferredoxin component	K01607	pcaC; 4-carboxymuconolactone decarboxylase [EC:4.1.1.44]	Carboxymuconolactone decarboxylase family	PF02627.20	Carboxymuconolactone decarboxylase family
HMS1_02994	824.75	808.904	925.604	853.086	63.3	Cytochrome c4 precursor			COG2863 Cytochrome c553	PF00034.21	Cytochrome c
HMS1_00172	923.889	652.324	980.866	852.359	175.562	Prokaryotic cytochrome b561	K08354	phsC; thiosulfate reductase cytochrome b subunit	Prokaryotic cytochrome b561	PF01292.20	Prokaryotic cytochrome b561
HMS1_03339	966.84	656.941	912.764	845.515	165.533	Stringent starvation protein A	K03599	sspA; stringent starvation protein A	COG0625 Glutathione S-transferase	PF13417.6	Glutathione S-transferase, N-terminal domain
HMS1_01385	754.942	645.92	1127.02	842.627	252.251	Oxygen-independent coproporphyrinogen-III oxidase	K02495	hemN; oxygen-independent coproporphyrinogen III oxidase [EC:1.3.98.3]	Belongs to the anaerobic coproporphyrinogen-III oxidase family	PF04055.21	Radical SAM superfamily
HMS1_01383	640.434	1031.25	848.048	839.911	195.535	50S ribosomal protein L3 glutamine methyltransferase	K07320	prmB; ribosomal protein L3 glutamine methyltransferase [EC:2.1.1.298]	Specifically methylates the 50S ribosomal protein L3 on a specific glutamine residue	PF17827.1	PrmC N-terminal domain
HMS1_01989	1385.29	472.873	655.907	838.023	482.7	Adenosine monophosphate-protein transferase SoFic	K04095	fic; cell filamentation protein	Filamentation induced by cAMP protein fic	PF02661.18	Fic/DOC family
HMS1_00433	1016.78	497.965	995.453	836.731	293.574	30S ribosomal protein S4	K02986	RP-S4; small subunit ribosomal protein S4	One of the primary rRNA binding proteins, it binds directly to 16S rRNA where it nucleates assembly of the body of the 30S subunit	PF00163.19	Ribosomal protein S4/S9 N-terminal domain
HMS1_02489	907.436	624.107	976.792	836.112	186.848	Trigger factor	K03545	tig; trigger factor	Involved in protein export. Acts as a chaperone by maintaining the newly synthesized protein in an open conformation. Functions as a peptidyl-prolyl cis-trans isomerase	PF05697.13	Bacterial trigger factor protein (TF)
HMS1_00039	1258.64	519.984	711.26	829.961	383.368	Malate dehydrogenase	K00024	mdh; malate dehydrogenase [EC:1.1.1.37]	Catalyzes the reversible oxidation of malate to oxaloacetate	PF00056.23	lactate/malate dehydrogenase, NAD binding domain
HMS1_01103	1014.93	817.69	655.009	829.209	180.236	Ubp3 associated protein Bre5			COG0348 Polyferredoxin	PF12801.7	4Fe-4S binding domain
HMS1_01135	591.06	1074.53	819.533	828.375	241.857	DNA-binding transcriptional regulator Nlp	K07724	ner; Ner family transcriptional regulator	transcriptional regulator	PF13693.6	Winged helix-turn-helix DNA-binding
HMS1_02706	725.535	821.294	932.179	826.336	103.414	Modulator of FtsH protease HflK	K04088	hflK; modulator of FtsH protease HflK	HflC and HflK could encode or regulate a protease	PF12221.8	Bacterial membrane protein N terminal
HMS1_02705	1027.31	465.445	972.353	821.704	309.751	Modulator of FtsH protease HflC	K04087	hflC; modulator of FtsH protease HflC	HflC and HflK could regulate a protease	PF01145.25	SPFH domain / Band 7 family
HMS1_02278	625.362	963.79	874.735	821.296	175.429	DNA-binding transcriptional regulator Nlp	K07724	ner; Ner family transcriptional regulator	Winged helix-turn-helix DNA-binding	PF13693.6	Winged helix-turn-helix DNA-binding
HMS1_00890	642.357	802.049	1019.22	821.21	189.163	hypothetical protein			0
HMS1_02572	1081.5	667.628	714.169	821.098	226.71	hypothetical protein			Domain of unknown function (DUF4124)	PF13511.6	Domain of unknown function (DUF4124)
HMS1_01469	640.145	835.341	972.908	816.131	167.211	Siroheme synthase	K02302	cysG; uroporphyrin-III C-methyltransferase / precorrin-2 dehydrogenase / sirohydrochlorin ferrochelatase [EC:2.1.1.107 1.3.1.76 4.99.1.4]	Multifunctional enzyme that catalyzes the SAM-dependent methylations of uroporphyrinogen III at position C-2 and C-7 to form precorrin-2 via precorrin-1. Then it catalyzes the NAD- dependent ring dehydrogenation of precorrin-2 to yield sirohydrochlorin. Finally, it catalyzes the ferrochelation of sirohydrochlorin to yield siroheme	PF13241.6	Putative NAD(P)-binding
HMS1_01115	956.723	306.833	1170.7	811.418	449.89	3-isopropylmalate dehydratase small subunit 1	K01704	leuD; 3-isopropylmalate/(R)-2-methylmalate dehydratase small subunit [EC:4.2.1.33 4.2.1.35]	Catalyzes the isomerization between 2-isopropylmalate and 3-isopropylmalate, via the formation of 2-isopropylmaleate	PF00694.19	Aconitase C-terminal domain
HMS1_02369	1145.44	349.992	935.27	810.234	412.2	Ribonucleoside-diphosphate reductase NrdZ	K00525	E1.17.4.1A; ribonucleoside-diphosphate reductase alpha chain [EC:1.17.4.1]	Catalyzes the reduction of ribonucleotides to deoxyribonucleotides. May function to provide a pool of deoxyribonucleotide precursors for DNA repair during oxygen limitation and or for immediate growth after restoration of oxygen	PF02867.15	Ribonucleotide reductase, barrel domain
HMS1_01420	963.258	742.228	719.329	808.272	134.71	ATP-dependent Clp protease adapter protein ClpS	K06891	clpS; ATP-dependent Clp protease adaptor protein ClpS	Involved in the modulation of the specificity of the ClpAP-mediated ATP-dependent protein degradation	PF02617.17	ATP-dependent Clp protease adaptor protein ClpS
HMS1_02802	772.849	791.578	855.202	806.543	43.1681	cell division protein MraZ	K03925	mraZ; transcriptional regulator MraZ	Belongs to the MraZ family	PF02381.18	MraZ protein, putative antitoxin-like
HMS1_03183	126.281	2057.25	229.084	804.206	1086.39	tRNA(fMet)-specific endonuclease VapC	K18828	mvpA; tRNA(fMet)-specific endonuclease VapC [EC:3.1.-.-]	Toxic component of a toxin-antitoxin (TA) module. An RNase	PF01850.21	PIN domain
HMS1_00953	610.11	759.859	1039.2	803.057	217.783	Co-chaperone protein HscB	K04082	hscB; molecular chaperone HscB	Co-chaperone involved in the maturation of iron-sulfur cluster-containing proteins. Seems to help targeting proteins to be folded toward HscA	PF00226.31	DnaJ domain
HMS1_01693	1210.65	409.985	785.48	802.039	400.591	Integration host factor subunit beta	K05788	ihfB; integration host factor subunit beta	This protein is one of the two subunits of integration host factor, a specific DNA-binding protein that functions in genetic recombination as well as in transcriptional and translational control	PF00216.21	Bacterial DNA-binding protein
HMS1_01305	826.551	720.497	853.789	800.279	70.4226	Bifunctional NMN adenylyltransferase/Nudix hydrolase	K03574	mutT; 8-oxo-dGTP diphosphatase [EC:3.6.1.55]	COG1051 ADP-ribose pyrophosphatase	PF00293.28	NUDIX domain
HMS1_02415	896.781	618.259	872.081	795.707	154.17	Response regulator UvrY	K07689	uvrY; two-component system, NarL family, invasion response regulator UvrY	COG2197 Response regulator containing a CheY-like receiver domain and an HTH DNA-binding domain	PF00072.24	Response regulator receiver domain
HMS1_03356	738.974	743.384	902.259	794.872	93.0256	Thiazole synthase	K03149	thiG; thiazole synthase [EC:2.8.1.10]	Catalyzes the rearrangement of 1-deoxy-D-xylulose 5- phosphate (DXP) to produce the thiazole phosphate moiety of thiamine. Sulfur is provided by the thiocarboxylate moiety of the carrier protein ThiS. In vitro, sulfur can be provided by H(2)S	PF05690.14	Thiazole biosynthesis protein ThiG
HMS1_01315	724.101	1127.71	514.633	788.815	311.62	Dynamin family protein			Dynamin family	PF00350.23	Dynamin family
HMS1_01486	656.164	1092.25	610.082	786.166	266.078	ATP-dependent zinc metalloprotease FtsH	K03798	ftsH; cell division protease FtsH [EC:3.4.24.-]	Acts as a processive, ATP-dependent zinc metallopeptidase for both cytoplasmic and membrane proteins. Plays a role in the quality control of integral membrane proteins	PF06480.15	FtsH Extracellular
HMS1_00368	497.862	909.735	950.625	786.074	250.435	hypothetical protein	K07492	putative transposase	Pfam Transposase DDE domain	PF13340.6	Putative transposase of IS4/5 family (DUF4096)
HMS1_02464	230.774	1397.7	722.547	783.674	585.861	HTH-type transcriptional activator AllS			transcriptional regulator	PF00126.27	Bacterial regulatory helix-turn-helix protein, lysR family
HMS1_00267	732.542	572.951	1040.82	782.104	237.838	Sulphur oxidation protein SoxZ	K17227	soxZ; sulfur-oxidizing protein SoxZ	Sulphur oxidation protein SoxZ	PF08770.11	Sulphur oxidation protein SoxZ
HMS1_02244	822.59	650.494	862.192	778.425	112.547	Exodeoxyribonuclease I	K01141	sbcB; exodeoxyribonuclease I [EC:3.1.11.1]	Exonuclease C-terminal	PF00929.24	Exonuclease
HMS1_01046	449.884	1215	667.301	777.394	394.259	Transposase DDE domain protein	K07495	putative transposase	COG3385 FOG Transposase and inactivated derivatives	PF01609.21	Transposase DDE domain
HMS1_02247	563.907	727.741	1028.47	773.372	235.619	Ribosome maturation factor RimM	K02860	rimM; 16S rRNA processing protein RimM	An accessory protein needed during the final step in the assembly of 30S ribosomal subunit, possibly for assembly of the head region. Probably interacts with S19. Essential for efficient processing of 16S rRNA. May be needed both before and after RbfA during the maturation of 16S rRNA. It has affinity for free ribosomal 30S subunits but not for 70S ribosomes	PF01782.18	RimM N-terminal domain
HMS1_00800	1276.95	166.492	867.259	770.235	561.553	Phage major capsid protein E			capsid protein	PF03864.15	Phage major capsid protein E
HMS1_00211	477.714	920.318	912.163	770.065	253.216	hypothetical protein
HMS1_02237	773.775	680.939	846.308	767.007	82.8918	Outer membrane protein assembly factor BamE precursor	K06186	bamE; outer membrane protein assembly factor BamE	Part of the outer membrane protein assembly complex, which is involved in assembly and insertion of beta-barrel proteins into the outer membrane	PF04355.13	SmpA / OmlA family
HMS1_00721	610.849	882.465	803.398	765.571	139.703	DNA-binding transcriptional regulator Nlp	K07724	ner; Ner family transcriptional regulator	Winged helix-turn-helix DNA-binding	PF13693.6	Winged helix-turn-helix DNA-binding
HMS1_00112	696.022	829.168	767.877	764.356	66.6426	Ribonuclease T	K03683	rnt; ribonuclease T [EC:3.1.13.-]	Trims short 3' overhangs of a variety of RNA species, leaving a one or two nucleotide 3' overhang. Responsible for the end-turnover of tRNA specifically removes the terminal AMP residue from uncharged tRNA (tRNA-C-C-A). Also appears to be involved in tRNA biosynthesis	PF00929.24	Exonuclease
HMS1_04082	1299.66	344.819	648.153	764.212	487.887	DNA-binding protein HU			Bacterial DNA-binding protein	PF00216.21	Bacterial DNA-binding protein
HMS1_00801	1456.76	126.862	706.667	763.429	666.764	Bacteriophage lambda head decoration protein D			Bacteriophage lambda head decoration protein D	PF02924.14	Bacteriophage lambda head decoration protein D
HMS1_01955	629.744	709.758	946.042	761.848	164.457	hypothetical protein			TIGRFAM conserved repeat domain
HMS1_00109	456.722	568.816	1258.02	761.186	433.905	hypothetical protein
HMS1_01546	439.525	801.783	1039.1	760.137	301.951	hypothetical protein			0
HMS1_01384	891.373	534.816	836.273	754.154	191.94	hypothetical protein			0
HMS1_03627	376.08	919.55	965.904	753.845	327.974	Phage virion morphogenesis family protein
HMS1_01762	671.867	648.743	940.699	753.77	162.298	Oxaloacetate decarboxylase beta chain	K20509	madB; carboxybiotin decarboxylase [EC:7.2.4.1]	Na -transporting methylmalonyl-CoA oxaloacetate decarboxylase, beta subunit	PF03977.13	Na+-transporting oxaloacetate decarboxylase beta subunit
HMS1_02305	766.286	841.437	644.07	750.597	99.6143	ComEC family competence protein	K02238	comEC; competence protein ComEC	DNA internalization-related competence protein ComEC Rec2	PF03772.16	Competence protein
HMS1_03176	295.54	1502.42	453.271	750.411	656.018	Plasmid encoded RepA protein			Plasmid encoded RepA protein	PF04796.12	Plasmid encoded RepA protein
HMS1_00076	974.281	496.441	778.384	749.702	240.207	Putative redox-active protein (C_GCAxxG_C_C)			Putative redox-active protein (C_GCAxxG_C_C)	PF09719.10	Putative redox-active protein (C_GCAxxG_C_C)
HMS1_04042	708.046	715.701	822.153	748.633	63.7846	thiosulfate sulfurtransferase			Pfam Rhodanese-like	PF00581.20	Rhodanese-like domain
HMS1_00790	881.081	414.091	947.033	747.402	290.533	hypothetical protein			0
HMS1_02991	777.872	510.884	943.099	743.951	218.095	Phosphate regulon transcriptional regulatory protein PhoB	K07657	phoB; two-component system, OmpR family, phosphate regulon response regulator PhoB	COG0745 Response regulators consisting of a CheY-like receiver domain and a winged-helix DNA-binding domain	PF00072.24	Response regulator receiver domain
HMS1_00463	941.874	567.921	710.409	740.068	188.732	Ferredoxin			4Fe-4S binding domain	PF12838.7	4Fe-4S dicluster domain
HMS1_00120	1000.94	702.745	512.818	738.835	246.055	Transposase	K07497	putative transposase	Transposase	PF01527.20	Transposase
HMS1_03740	1276.61	206.978	730.485	738.023	534.854	ATP synthase gamma chain	K02115	ATPF1G; F-type H+-transporting ATPase subunit gamma	Produces ATP from ADP in the presence of a proton gradient across the membrane. The gamma chain is believed to be important in regulating ATPase activity and the flow of protons through the CF(0) complex	PF00231.19	ATP synthase
HMS1_00900	725.318	517.743	966.654	736.572	224.667	Glutamate synthase [NADPH] small chain			Dihydroprymidine dehydrogenase domain II, 4Fe-4S cluster	PF14691.6	Dihydroprymidine dehydrogenase domain II, 4Fe-4S cluster
HMS1_01822	801.356	853.993	551.083	735.477	161.844	Denitrification system component NirT	K02569	napC; cytochrome c-type protein NapC	NapC/NirT cytochrome c family, N-terminal region	PF03264.14	NapC/NirT cytochrome c family, N-terminal region
HMS1_03736	891.089	296.285	1015.62	734.333	384.437	ATP synthase subunit c	K02110	ATPF0C; F-type H+-transporting ATPase subunit c	F(1)F(0) ATP synthase produces ATP from ADP in the presence of a proton or sodium gradient. F-type ATPases consist of two structural domains, F(1) containing the extramembraneous catalytic core and F(0) containing the membrane proton channel, linked together by a central stalk and a peripheral stalk. During catalysis, ATP synthesis in the catalytic domain of F(1) is coupled via a rotary mechanism…	PF00137.21	ATP synthase subunit C
HMS1_00828	802.412	655.481	740.093	732.662	73.7469	hypothetical protein			0
HMS1_01434	391.577	713.278	1091.26	732.038	350.218	30S ribosomal protein S15	K02956	RP-S15; small subunit ribosomal protein S15	Forms an intersubunit bridge (bridge B4) with the 23S rRNA of the 50S subunit in the ribosome	PF00312.22	Ribosomal protein S15
HMS1_03332	1106.34	446.283	622.86	725.159	341.71	hypothetical protein	K07482	transposase	IS30 family	PF13936.6	Helix-turn-helix domain
HMS1_00041	1419.54	222.919	527.169	723.21	621.934	Succinyl-CoA ligase [ADP-forming] subunit alpha			Succinyl-CoA ligase like flavodoxin domain	PF02629.19	CoA binding domain
HMS1_01117	524.057	697.665	945.708	722.477	211.917	Aspartate-semialdehyde dehydrogenase	K00133	asd; aspartate-semialdehyde dehydrogenase [EC:1.2.1.11]	Catalyzes the NADPH-dependent formation of L-aspartate- semialdehyde (L-ASA) by the reductive dephosphorylation of L- aspartyl-4-phosphate	PF01118.24	Semialdehyde dehydrogenase, NAD binding domain
HMS1_01118	817.703	466.931	880.811	721.815	222.98	hypothetical protein	K08086	fimV; pilus assembly protein FimV	FimV C-terminal	PF01476.20	LysM domain
HMS1_02768	710.818	478.142	973.472	720.811	247.816	Succinyl-CoA ligase [ADP-forming] subunit alpha	K01902	sucD; succinyl-CoA synthetase alpha subunit [EC:6.2.1.5]	Succinyl-CoA synthetase functions in the citric acid cycle (TCA), coupling the hydrolysis of succinyl-CoA to the synthesis of either ATP or GTP and thus represents the only step of substrate-level phosphorylation in the TCA. The alpha subunit of the enzyme binds the substrates coenzyme A and phosphate, while succinate binding and nucleotide specificity is provided by the beta subunit	PF02629.19	CoA binding domain
HMS1_00482	981.832	411.545	768.901	720.759	288.175	Lipopolysaccharide export system ATP-binding protein LptB	K06861	lptB; lipopolysaccharide export system ATP-binding protein [EC:7.5.2.5]	COG1137 ABC-type (unclassified) transport system, ATPase component	PF00005.27	ABC transporter
HMS1_03787	1227.93	282.356	646.656	718.98	476.916	3-hydroxylaminophenol mutase	K01915	glnA; glutamine synthetase [EC:6.3.1.2]	glutamine synthetase	PF03951.19	Glutamine synthetase, beta-Grasp domain
HMS1_01750	629.32	722.958	793.688	715.322	82.4495	PilZ domain protein	K02676	pilZ; type IV pilus assembly protein PilZ	PilZ domain	PF07238.14	PilZ domain
HMS1_01489	518.165	497.63	1126.52	714.106	357.31	Triosephosphate isomerase	K01803	TPI; triosephosphate isomerase (TIM) [EC:5.3.1.1]	Involved in the gluconeogenesis. Catalyzes stereospecifically the conversion of dihydroxyacetone phosphate (DHAP) to D-glyceraldehyde-3-phosphate (G3P)	PF00121.18	Triosephosphate isomerase
HMS1_03831	781.693	520.13	826.315	709.379	165.406	Sec-independent protein translocase protein TatB	K03117	tatB; sec-independent protein translocase protein TatB	Part of the twin-arginine translocation (Tat) system that transports large folded proteins containing a characteristic twin-arginine motif in their signal peptide across membranes. Together with TatC, TatB is part of a receptor directly interacting with Tat signal peptides. TatB may form an oligomeric binding site that transiently accommodates folded Tat precursor proteins before their translocat…	PF02416.16	mttA/Hcf106 family
HMS1_03770	881.876	439.832	802.789	708.166	235.724	Transcriptional regulatory protein ZraR			transcriptional regulator	PF14532.6	Sigma-54 interaction domain
HMS1_03928	612.876	1066.62	441.797	707.099	322.895	Deoxyguanosinetriphosphate triphosphohydrolase	K01129	dgt; dGTPase [EC:3.1.5.1]	Metal dependent phosphohydrolases with conserved 'HD' motif.	PF01966.22	HD domain
HMS1_00280	696.171	768.593	656.199	706.988	56.9725	IS2 transposase TnpB	K07497	putative transposase	Integrase core domain	PF13276.6	HTH-like domain
HMS1_01860	914.064	414.1	790.703	706.289	260.452	hypothetical protein				PF01610.17	Transposase
HMS1_01123	928.753	389.196	793.881	703.943	280.797	Acetyl-coenzyme A carboxylase carboxyl transferase subunit beta	K01963	accD; acetyl-CoA carboxylase carboxyl transferase subunit beta [EC:6.4.1.2 2.1.3.15]	Component of the acetyl coenzyme A carboxylase (ACC) complex. Biotin carboxylase (BC) catalyzes the carboxylation of biotin on its carrier protein (BCCP) and then the CO(2) group is transferred by the transcarboxylase to acetyl-CoA to form malonyl- CoA	PF17848.1	Acetyl-coA carboxylase zinc finger domain
HMS1_00369	850.114	517.348	738.272	701.912	169.337	T-protein	K14187	tyrA; chorismate mutase / prephenate dehydrogenase [EC:5.4.99.5 1.3.1.12]	Prephenate dehydrogenase chorismate mutase	PF01817.21	Chorismate mutase type II
HMS1_01494	967.288	330.146	795.563	697.666	329.66	NADH-quinone oxidoreductase subunit C 1	K00332	nuoC; NADH-quinone oxidoreductase subunit C [EC:7.1.1.2]	NDH-1 shuttles electrons from NADH, via FMN and iron- sulfur (Fe-S) centers, to quinones in the respiratory chain. The immediate electron acceptor for the enzyme in this species is believed to be ubiquinone. Couples the redox reaction to proton translocation (for every two electrons transferred, four hydrogen ions are translocated across the cytoplasmic membrane), and thus conserves the redox ene…	PF00329.19	Respiratory-chain NADH dehydrogenase, 30 Kd subunit
HMS1_00401	950.973	268.519	866.365	695.285	372.004	50S ribosomal protein L7/L12	K02935	RP-L7; large subunit ribosomal protein L7/L12	Forms part of the ribosomal stalk which helps the ribosome interact with GTP-bound translation factors. Is thus essential for accurate translation	PF16320.5	Ribosomal protein L7/L12 dimerisation domain
HMS1_00198	778.958	715.316	590.09	694.788	96.0932	hypothetical protein	K08084	fimT; type IV fimbrial biogenesis protein FimT	Type II transport protein GspH	PF07963.12	Prokaryotic N-terminal methylation motif
HMS1_00484	797.657	532.775	747.796	692.743	140.761	lipopolysaccharide exporter periplasmic protein	K11719	lptC; lipopolysaccharide export system protein LptC	Lipopolysaccharide-assembly, LptC-related	PF06835.13	Lipopolysaccharide-assembly, LptC-related
HMS1_00895	656.056	512.481	904.184	690.907	198.164	Intracellular sulfur oxidation protein DsrF	K07236	tusC; tRNA 2-thiouridine synthesizing protein C	Belongs to the DsrF TusC family	PF02635.15	DsrE/DsrF-like family
HMS1_00044	1086.97	307.561	672.492	689.008	389.967	NAD(P) transhydrogenase subunit alpha	K00324	pntA; H+-translocating NAD(P) transhydrogenase subunit alpha [EC:1.6.1.2 7.1.1.1]	The transhydrogenation between NADH and NADP is coupled to respiration and ATP hydrolysis and functions as a proton pump across the membrane	PF05222.15	Alanine dehydrogenase/PNT, N-terminal domain
HMS1_03949	498.874	840.387	724.132	687.798	173.632	4-hydroxy-3-methylbut-2-en-1-yl diphosphate synthase	K03526	gcpE; (E)-4-hydroxy-3-methylbut-2-enyl-diphosphate synthase [EC:1.17.7.1 1.17.7.3]	Converts 2C-methyl-D-erythritol 2,4-cyclodiphosphate (ME-2,4cPP) into 1-hydroxy-2-methyl-2-(E)-butenyl 4-diphosphate	PF04551.14	GcpE protein
HMS1_02926	403.483	701.436	949.481	684.8	273.379	Yqey-like protein	K09117	uncharacterized protein	Yqey-like protein	PF09424.10	Yqey-like protein
HMS1_02848	616.507	607.86	826.216	683.528	123.648	Chorismate pyruvate-lyase	K03181	ubiC; chorismate lyase [EC:4.1.3.40]	Removes the pyruvyl group from chorismate, with concomitant aromatization of the ring, to provide 4- hydroxybenzoate (4HB) for the ubiquinone pathway	PF04345.13	Chorismate lyase
HMS1_00420	1096.57	234.839	713.44	681.617	431.747	50S ribosomal protein L24	K02895	RP-L24; large subunit ribosomal protein L24	One of the proteins that surrounds the polypeptide exit tunnel on the outside of the subunit	PF00467.29	KOW motif
HMS1_03914	673.592	721.719	646.662	680.658	38.0242	Dihydrofolate reductase type 3	K00287	DHFR; dihydrofolate reductase [EC:1.5.1.3]	Key enzyme in folate metabolism. Catalyzes an essential reaction for de novo glycine and purine synthesis, and for DNA precursor synthesis	PF00186.19	Dihydrofolate reductase
HMS1_00040	1015.22	379.806	645.648	680.226	319.117	Succinyl-CoA ligase [ADP-forming] subunit beta			ATP citrate lyase citrate-binding	PF08442.10	ATP-grasp domain
HMS1_03739	978.942	229.803	805.463	671.403	392.15	ATP synthase subunit alpha	K02111	ATPF1A; F-type H+/Na+-transporting ATPase subunit alpha [EC:7.1.2.2 7.2.2.1]	Produces ATP from ADP in the presence of a proton gradient across the membrane. The alpha chain is a regulatory subunit	PF02874.23	ATP synthase alpha/beta family, beta-barrel domain
HMS1_03472	639.664	981.104	382.99	667.919	300.056	hypothetical protein			Zinc-ribbon containing domain	PF07295.11	Zinc-ribbon containing domain
HMS1_03680	730.639	583.931	681.957	665.509	74.7242	hypothetical protein
HMS1_00832	720.945	653.018	620.837	664.933	51.1069	Transposase, Mutator family	K07493	putative transposase	Transposase, Mutator family	PF00872.18	Transposase, Mutator family
HMS1_01480	912.903	491.015	589.827	664.582	220.654	Thioredoxin-1	K05838	ybbN; putative thioredoxin	Thioredoxin	PF00085.20	Thioredoxin
HMS1_00383	756.078	391.954	841.432	663.155	238.713	50S ribosomal protein L25	K02897	RP-L25; large subunit ribosomal protein L25	This is one of the proteins that binds to the 5S RNA in the ribosome where it forms part of the central protuberance	PF01386.19	Ribosomal L25p family
HMS1_00414	942.405	317.257	725.847	661.837	317.452	50S ribosomal protein L22	K02890	RP-L22; large subunit ribosomal protein L22	The globular domain of the protein is located near the polypeptide exit tunnel on the outside of the subunit, while an extended beta-hairpin is found that lines the wall of the exit tunnel in the center of the 70S ribosome	PF00237.19	Ribosomal protein L22p/L17e
HMS1_03210	473.841	882.546	615.322	657.236	207.552	Initiator Replication protein			Initiator Replication protein	PF01051.21	Initiator Replication protein
HMS1_03898	710.778	514.316	746.156	657.084	124.899	DNA-binding protein Fis	K03557	fis; Fis family transcriptional regulator, factor for inversion stimulation protein	Activates ribosomal RNA transcription. Plays a direct role in upstream activation of rRNA promoters	PF02954.19	Bacterial regulatory protein, Fis family
HMS1_00027	894.168	313.884	756.179	654.744	303.149	Glutamate synthase [NADPH] small chain	K00266	gltD; glutamate synthase (NADPH) small chain [EC:1.4.1.13]	COG0493 NADPH-dependent glutamate synthase beta chain and related oxidoreductases	PF14691.6	Dihydroprymidine dehydrogenase domain II, 4Fe-4S cluster
HMS1_02261	703.906	327.089	933.221	654.739	306.043	50S ribosomal protein L20	K02887	RP-L20; large subunit ribosomal protein L20	Binds directly to 23S ribosomal RNA and is necessary for the in vitro assembly process of the 50S ribosomal subunit. It is not involved in the protein synthesizing functions of that subunit	PF00453.18	Ribosomal protein L20
HMS1_01694	603.441	497.046	860.328	653.605	186.764	30S ribosomal protein S1	K02945	RP-S1; small subunit ribosomal protein S1	thus facilitating recognition of the initiation point. It is needed to translate mRNA with a short Shine-Dalgarno (SD) purine-rich sequence	PF00575.23	S1 RNA binding domain
HMS1_01180	904.24	252.907	796.772	651.306	349.184	hypothetical protein			Protein of unknown function (DUF2796)	PF10986.8	Protein of unknown function (DUF2796)
HMS1_03295	254.865	1366.18	327.274	649.439	621.77	hypothetical protein			Transposase, Mutator family
HMS1_03821	854.772	343.799	737.932	645.501	267.733	SH3 domain-containing protein	K07184	ygiM; SH3 domain protein	SH3 domain
HMS1_02925	306.891	601.191	1022.74	643.608	359.806	30S ribosomal protein S21	K02970	RP-S21; small subunit ribosomal protein S21	Belongs to the bacterial ribosomal protein bS21 family	PF01165.20	Ribosomal protein S21
HMS1_00954	543.564	465.745	921.303	643.537	243.678	Chaperone protein HscA	K04044	hscA; molecular chaperone HscA	Chaperone involved in the maturation of iron-sulfur cluster-containing proteins. Has a low intrinsic ATPase activity which is markedly stimulated by HscB	PF00012.20	Hsp70 protein
HMS1_01675	809.997	408.066	707.785	641.949	208.897	Cysteine synthase B	K12339	cysM; S-sulfo-L-cysteine synthase (O-acetyl-L-serine-dependent) [EC:2.5.1.144]	Belongs to the cysteine synthase cystathionine beta- synthase family	PF00291.25	Pyridoxal-phosphate dependent enzyme
HMS1_00610	1048.49	386.657	490.008	641.718	356.044	hypothetical protein			PFAM Hemerythrin HHE	PF01814.23	Hemerythrin HHE cation binding domain
HMS1_00397	820.237	301.912	795.525	639.225	292.383	hypothetical protein	K02601	nusG; transcription termination/antitermination protein NusG	Participates in transcription elongation, termination and antitermination	PF02357.19	Transcription termination factor nusG
HMS1_02222	781.509	469.325	664.569	638.467	157.72	haloacid dehalogenase-like hydrolase	K02203	thrH; phosphoserine / homoserine phosphotransferase [EC:3.1.3.3 2.7.1.39]	phosphoserine phosphatase	PF12710.7	haloacid dehalogenase-like hydrolase
HMS1_03336	571.403	491.884	849.746	637.678	187.911	Ubiquinol-cytochrome c reductase iron-sulfur subunit	K00411	UQCRFS1; ubiquinol-cytochrome c reductase iron-sulfur subunit [EC:7.1.1.8]	Component of the ubiquinol-cytochrome c reductase complex (complex III or cytochrome b-c1 complex), which is a respiratory chain that generates an electrochemical potential coupled to ATP synthesis	PF10399.9	Ubiquitinol-cytochrome C reductase Fe-S subunit TAT signal
HMS1_02669	938.906	264.729	705.495	636.377	342.362	Fumarate hydratase class I, anaerobic	K01676	E4.2.1.2A; fumarate hydratase, class I [EC:4.2.1.2]	Catalyzes the reversible hydration of fumarate to (S)- malate	PF05681.14	Fumarate hydratase (Fumerase)
HMS1_02074	826.184	396.457	684.854	635.832	219.018	NADPH-dependent 7-cyano-7-deazaguanine reductase	K09457	queF; 7-cyano-7-deazaguanine reductase [EC:1.7.1.13]	Catalyzes the NADPH-dependent reduction of 7-cyano-7- deazaguanine (preQ0) to 7-aminomethyl-7-deazaguanine (preQ1)	PF14489.6	QueF-like protein
HMS1_02264	667.411	438.236	799.027	634.891	182.581	Threonine--tRNA ligase	K01868	TARS; threonyl-tRNA synthetase [EC:6.1.1.3]	Catalyzes the attachment of threonine to tRNA(Thr) in a two-step reaction L-threonine is first activated by ATP to form Thr-AMP and then transferred to the acceptor end of tRNA(Thr)	PF02824.21	TGS domain
HMS1_01863	733.262	446.143	720.17	633.192	162.121	ISXO2-like transposase domain protein	K07488	transposase	ISXO2-like transposase domain	PF12762.7	ISXO2-like transposase domain
HMS1_01601	994.96	425.812	477.866	632.88	314.649	hypothetical protein	K07220	uncharacterized protein	Phosphate transport regulator (Distant homolog of PhoU)	PF01865.16	Protein of unknown function DUF47
HMS1_00352	627.121	635.606	632.98	631.902	4.34362	hypothetical protein	K03747	smg; Smg protein	Belongs to the Smg family	PF04361.13	Protein of unknown function (DUF494)
HMS1_03412	659.16	705.619	528.66	631.147	91.7454	6,7-dimethyl-8-ribityllumazine synthase	K00794	ribH; 6,7-dimethyl-8-ribityllumazine synthase [EC:2.5.1.78]	Catalyzes the formation of 6,7-dimethyl-8- ribityllumazine by condensation of 5-amino-6-(D- ribitylamino)uracil with 3,4-dihydroxy-2-butanone 4-phosphate. This is the penultimate step in the biosynthesis of riboflavin	PF00885.19	6,7-dimethyl-8-ribityllumazine synthase
HMS1_03307	570.017	536.313	786.262	630.864	135.63	50S ribosomal protein L28	K02902	RP-L28; large subunit ribosomal protein L28	Belongs to the bacterial ribosomal protein bL28 family	PF00830.19	Ribosomal L28 family
HMS1_00052	1163.87	186.587	533.192	627.882	495.474	2-oxoglutarate oxidoreductase subunit KorA	K00174	korA; 2-oxoglutarate/2-oxoacid ferredoxin oxidoreductase subunit alpha [EC:1.2.7.3 1.2.7.11]	Pyruvate ferredoxin oxidoreductase and related 2-oxoacid ferredoxin oxidoreductases	PF01558.18	Pyruvate ferredoxin/flavodoxin oxidoreductase
HMS1_01949	604.525	453.623	818.114	625.421	183.142	Ribonuclease E	K08300	rne; ribonuclease E [EC:3.1.26.12]	Endoribonuclease that plays a central role in RNA processing and decay. Required for the maturation of 5S and 16S rRNAs and the majority of tRNAs. Also involved in the degradation of most mRNAs	PF00575.23	S1 RNA binding domain
HMS1_02303	794.262	386.135	690.881	623.759	212.181	Biopolymer transport protein ExbB	K03561	exbB; biopolymer transport protein ExbB	MotA TolQ ExbB proton channel	PF01618.16	MotA/TolQ/ExbB proton channel family
HMS1_01121	670.31	448.597	747.886	622.265	155.322	Tryptophan synthase beta chain	K01696	trpB; tryptophan synthase beta chain [EC:4.2.1.20]	The beta subunit is responsible for the synthesis of L- tryptophan from indole and L-serine	PF00291.25	Pyridoxal-phosphate dependent enzyme
HMS1_01858	701.253	428.366	729.219	619.613	166.214	Outer membrane protein assembly factor BamA precursor	K07277	SAM50; outer membrane protein insertion porin family	Part of the outer membrane protein assembly complex, which is involved in assembly and insertion of beta-barrel proteins into the outer membrane	PF07244.15	Surface antigen variable number repeat
HMS1_01214	345.373	1052.86	453.588	617.273	381.089	Transposase, Mutator family	K07493	putative transposase	Transposase, Mutator family	PF00872.18	Transposase, Mutator family
HMS1_00960	500.533	578.739	769.758	616.344	138.496	Dual-specificity RNA methyltransferase RlmN	K06941	rlmN; 23S rRNA (adenine2503-C2)-methyltransferase [EC:2.1.1.192]	Specifically methylates position 2 of adenine 2503 in 23S rRNA and position 2 of adenine 37 in tRNAs	PF04055.21	Radical SAM superfamily
HMS1_03189	596.414	791.199	459.815	615.809	166.541	putative HTH-type transcriptional regulator YddM	K21498	higA-1; antitoxin HigA-1	plasmid maintenance system antidote protein	PF01381.22	Helix-turn-helix
HMS1_02357	648.929	590.031	605.858	614.939	30.4808	Replication initiation protein			Initiator Replication protein	PF01051.21	Initiator Replication protein
HMS1_00512	692.55	612.682	535.339	613.524	78.6085	hypothetical protein	K07735	algH; putative transcriptional regulator	Belongs to the UPF0301 (AlgH) family	PF02622.15	Uncharacterized ACR, COG1678
HMS1_01496	792.477	321.234	712.033	608.581	252.08	NADH-quinone oxidoreductase chain 2	K00334	nuoE; NADH-quinone oxidoreductase subunit E [EC:7.1.1.2]	Thioredoxin-like [2Fe-2S] ferredoxin	PF01257.19	Thioredoxin-like [2Fe-2S] ferredoxin
HMS1_01357	682.523	598.09	545.02	608.545	69.3452	hypothetical protein			protein methyltransferase activity
HMS1_03321	655.946	428.837	738.431	607.738	160.328	putative ABC transporter ATP-binding protein	K02065	mlaF; phospholipid/cholesterol/gamma-HCH transport system ATP-binding protein	ABC transporter	PF00005.27	ABC transporter
HMS1_04032	343.266	1031.41	438.415	604.363	372.879	putative deoxyribonuclease YjjV	K03424	tatD; TatD DNase family protein [EC:3.1.21.-]	TatD related DNase	PF01026.21	TatD related DNase
HMS1_01374	516.465	747.307	547.664	603.812	125.245	Adenylate kinase	K00939	adk; adenylate kinase [EC:2.7.4.3]	Catalyzes the reversible transfer of the terminal phosphate group between ATP and AMP. Plays an important role in cellular energy homeostasis and in adenine nucleotide metabolism	PF00406.22	Adenylate kinase
HMS1_03862	780.823	460.446	568.259	603.176	163.018	Aspartyl/glutamyl-tRNA(Asn/Gln) amidotransferase subunit C	K02435	gatC; aspartyl-tRNA(Asn)/glutamyl-tRNA(Gln) amidotransferase subunit C [EC:6.3.5.6 6.3.5.7]	Allows the formation of correctly charged Asn-tRNA(Asn) or Gln-tRNA(Gln) through the transamidation of misacylated Asp- tRNA(Asn) or Glu-tRNA(Gln) in organisms which lack either or both of asparaginyl-tRNA or glutaminyl-tRNA synthetases. The reaction takes place in the presence of glutamine and ATP through an activated phospho-Asp-tRNA(Asn) or phospho-Glu-tRNA(Gln)	PF02686.15	Glu-tRNAGln amidotransferase C subunit
HMS1_03678	577.358	553.608	677.224	602.73	65.5977	Cyclic AMP receptor-like protein	K10914	crp; CRP/FNR family transcriptional regulator, cyclic AMP receptor protein	COG0664 cAMP-binding proteins - catabolite gene activator and regulatory subunit of cAMP-dependent protein kinases	PF00027.29	Cyclic nucleotide-binding domain
HMS1_02785	576.361	464.85	765.329	602.18	151.894	UDP-3-O-[3-hydroxymyristoyl] N-acetylglucosamine deacetylase	K02535	lpxC; UDP-3-O-[3-hydroxymyristoyl] N-acetylglucosamine deacetylase [EC:3.5.1.108]	Catalyzes the hydrolysis of UDP-3-O-myristoyl-N- acetylglucosamine to form UDP-3-O-myristoylglucosamine and acetate, the committed step in lipid A biosynthesis	PF03331.13	UDP-3-O-acyl N-acetylglycosamine deacetylase
HMS1_00873	858.963	333.754	608.505	600.407	262.698	Oligoribonuclease	K13288	orn; oligoribonuclease [EC:3.1.-.-]	3'-to-5' exoribonuclease specific for small oligoribonucleotides	PF00929.24	Exonuclease
HMS1_00191	646.562	468.586	677.009	597.386	112.578	Peroxide-responsive repressor PerR	K09826	irr; Fur family transcriptional regulator, iron response regulator	Ferric uptake regulator family	PF01475.19	Ferric uptake regulator family
HMS1_00043	1008.35	216.87	565.627	596.95	396.67	NAD(P) transhydrogenase subunit beta	K00325	pntB; H+-translocating NAD(P) transhydrogenase subunit beta [EC:1.6.1.2 7.1.1.1]	The transhydrogenation between NADH and NADP is coupled to respiration and ATP hydrolysis and functions as a proton pump across the membrane	PF02233.16	NAD(P) transhydrogenase beta subunit
HMS1_04038	476.297	619.356	694.077	596.577	110.663	hypothetical protein			PFAM transposase IS204 IS1001 IS1096 IS1165 family protein	PF01610.17	Transposase
HMS1_00518	426.49	923.576	436.699	595.588	284.091	hypothetical protein
HMS1_00821	961.118	271.525	548.953	593.866	346.984	hypothetical protein
HMS1_04040	626.466	516.555	629.23	590.75	64.2703	hypothetical protein			SPTR Transposase IS4 family protein
HMS1_03224	1018.9	243.525	508.356	590.26	394.123	Dihydroneopterin aldolase	K01633	folB; 7,8-dihydroneopterin aldolase/epimerase/oxygenase [EC:4.1.2.25 5.1.99.8 1.13.11.81]	Catalyzes the conversion of 7,8-dihydroneopterin to 6- hydroxymethyl-7,8-dihydropterin	PF02152.18	Dihydroneopterin aldolase
HMS1_01816	1009.6	119.039	640.016	589.551	447.42	Nitrite reductase [NAD(P)H]	K00362	nirB; nitrite reductase (NADH) large subunit [EC:1.7.1.15]	Pyridine nucleotide-disulphide oxidoreductase	PF07992.14	Pyridine nucleotide-disulphide oxidoreductase
HMS1_00439	700.79	384.055	680.382	588.409	177.269	Phospho-2-dehydro-3-deoxyheptonate aldolase, Tyr-sensitive	K01626	E2.5.1.54; 3-deoxy-7-phosphoheptulonate synthase [EC:2.5.1.54]	Stereospecific condensation of phosphoenolpyruvate (PEP) and D-erythrose-4-phosphate (E4P) giving rise to 3-deoxy-D- arabino-heptulosonate-7-phosphate (DAHP)	PF00793.20	DAHP synthetase I family
HMS1_00042	1234.64	124.176	406.312	588.376	577.185	Isocitrate dehydrogenase [NADP]	K00031	IDH1; isocitrate dehydrogenase [EC:1.1.1.42]	Isocitrate dehydrogenase	PF03971.14	Monomeric isocitrate dehydrogenase
HMS1_02257	464.998	704.617	575.386	581.667	119.933	HTH-type transcriptional regulator GlnR			transcriptional	PF13411.6	MerR HTH family regulatory protein
HMS1_01369	823.621	337.17	576.902	579.231	243.234	Dihydrolipoyl dehydrogenase	K00382	DLD; dihydrolipoamide dehydrogenase [EC:1.8.1.4]	COG1249 Pyruvate 2-oxoglutarate dehydrogenase complex, dihydrolipoamide dehydrogenase (E3) component, and related enzymes	PF07992.14	Pyridine nucleotide-disulphide oxidoreductase
HMS1_03410	697.028	326.657	713.814	579.166	218.841	Dimethyl sulfoxide reductase DmsA precursor			Belongs to the prokaryotic molybdopterin-containing oxidoreductase family	PF04879.16	Molybdopterin oxidoreductase Fe4S4 domain
HMS1_03990	488.992	654.153	589.152	577.432	83.2018	1,4-alpha-glucan branching enzyme GlgB	K00700	GBE1; 1,4-alpha-glucan branching enzyme [EC:2.4.1.18]	Catalyzes the formation of the alpha-1,6-glucosidic linkages in glycogen by scission of a 1,4-alpha-linked oligosaccharide from growing alpha-1,4-glucan chains and the subsequent attachment of the oligosaccharide to the alpha-1,6 position	PF02922.18	Carbohydrate-binding module 48 (Isoamylase N-terminal domain)
HMS1_01733	696.998	394.82	639.549	577.122	160.47	putative oxidoreductase YciK			COG1028 Dehydrogenases with different specificities (related to short-chain alcohol dehydrogenases)	PF00106.25	short chain dehydrogenase
HMS1_01553	410.292	883.356	433.558	575.735	266.661	S-adenosylmethionine decarboxylase proenzyme precursor	K01611	speD; S-adenosylmethionine decarboxylase [EC:4.1.1.50]	Catalyzes the decarboxylation of S-adenosylmethionine to S-adenosylmethioninamine (dcAdoMet), the propylamine donor required for the synthesis of the polyamines spermine and spermidine from the diamine putrescine	PF02675.15	S-adenosylmethionine decarboxylase
HMS1_02666	623.75	514.675	588.252	575.559	55.6341	2-oxoglutarate dehydrogenase E1 component	K00164	OGDH; 2-oxoglutarate dehydrogenase E1 component [EC:1.2.4.2]	Dehydrogenase E1 component	PF16078.5	2-oxoglutarate dehydrogenase N-terminus
HMS1_04175	883.387	285.891	556.146	575.141	299.201	Indole-3-glycerol phosphate synthase	K01609	trpC; indole-3-glycerol phosphate synthase [EC:4.1.1.48]	Belongs to the TrpC family	PF00218.21	Indole-3-glycerol phosphate synthase
HMS1_00502	651.604	683.269	389.763	574.878	161.095	Integrase core domain protein	K07497	putative transposase	PFAM Integrase catalytic region	PF00665.26	Integrase core domain
HMS1_00086	721.887	454.169	542.7	572.918	136.393	Cell division protein ZapA	K09888	zapA; cell division protein ZapA	Activator of cell division through the inhibition of FtsZ GTPase activity, therefore promoting FtsZ assembly into bundles of protofilaments necessary for the formation of the division Z ring. It is recruited early at mid-cell but it is not essential for cell division	PF05164.13	Cell division protein ZapA
HMS1_01363	306.084	989.745	421.232	572.354	366.028	Plasmid stabilisation system protein	K19092	parE1_3_4; toxin ParE1/3/4		PF05016.15	ParE toxin of type II toxin-antitoxin system, parDE
HMS1_03741	830.562	187.011	697.224	571.599	339.67	ATP synthase subunit beta	K02112	ATPF1B; F-type H+/Na+-transporting ATPase subunit beta [EC:7.1.2.2 7.2.2.1]	Produces ATP from ADP in the presence of a proton gradient across the membrane. The catalytic sites are hosted primarily by the beta subunits	PF02874.23	ATP synthase alpha/beta family, beta-barrel domain
HMS1_02302	718.942	295.788	698.616	571.115	238.657	Biopolymer transport protein ExbD	K03559	exbD; biopolymer transport protein ExbD	COG0848 Biopolymer transport protein	PF02472.16	Biopolymer transport protein ExbD/TolR
HMS1_03171	324.88	691.331	693.856	570.022	212.303	hypothetical protein
HMS1_01575	513.876	638.713	547.541	566.71	64.5884	Transcriptional activator protein Anr	K01420	fnr; CRP/FNR family transcriptional regulator, anaerobic regulatory protein	Transcriptional regulator	PF00027.29	Cyclic nucleotide-binding domain
HMS1_01700	819.761	331.225	547.541	566.176	244.801	Transposase DDE domain protein	K07495	putative transposase	COG3385 FOG Transposase and inactivated derivatives	PF14294.6	Domain of unknown function (DUF4372)
HMS1_01016	53.582	1522.83	118.189	564.867	830.249	Ferrous iron transport protein B	K04759	feoB; ferrous iron transport protein B	transporter of a GTP-driven Fe(2 ) uptake system	PF02421.18	Ferrous iron transport protein B
HMS1_03863	516.764	482.312	695.036	564.704	114.178	Rod shape-determining protein MreB	K03569	mreB; rod shape-determining protein MreB and related proteins	COG1077 Actin-like ATPase involved in cell morphogenesis	PF06723.13	MreB/Mbl protein
HMS1_01870	633.35	377.398	680.805	563.851	163.207	Elongation factor Ts	K02357	tsf; elongation factor Ts	Associates with the EF-Tu.GDP complex and induces the exchange of GDP to GTP. It remains bound to the aminoacyl-tRNA.EF- Tu.GTP complex up to the GTP hydrolysis stage on the ribosome	PF00889.19	Elongation factor TS
HMS1_00614	407.399	617.956	665.152	563.502	137.234	Dimethyl sulfoxide reductase DmsA precursor	K21307	soeA; sulfite dehydrogenase (quinone) subunit SoeA [EC:1.8.5.6]	Molybdopterin oxidoreductase Fe4S4 domain	PF04879.16	Molybdopterin oxidoreductase Fe4S4 domain
HMS1_03476	731.568	416.143	539.703	562.471	158.94	Gamma-glutamyl phosphate reductase	K00147	proA; glutamate-5-semialdehyde dehydrogenase [EC:1.2.1.41]	Catalyzes the NADPH-dependent reduction of L-glutamate 5-phosphate into L-glutamate 5-semialdehyde and phosphate. The product spontaneously undergoes cyclization to form 1-pyrroline-5- carboxylate	PF00171.22	Aldehyde dehydrogenase family
HMS1_02707	568.545	561.813	552.958	561.105	7.81745	GTPase HflX	K03665	hflX; GTPase	GTPase that associates with the 50S ribosomal subunit and may have a role during protein synthesis or ribosome biogenesis	PF13167.6	GTP-binding GTPase N-terminal
HMS1_00789	661.646	420.349	597.682	559.893	125.008	hypothetical protein			0
HMS1_03755	530.69	506.803	640.099	559.197	71.0736	FKBP-type peptidyl-prolyl cis-trans isomerase SlyD	K03775	slyD; FKBP-type peptidyl-prolyl cis-trans isomerase SlyD [EC:5.2.1.8]	Peptidyl-prolyl cis-trans	PF00254.28	FKBP-type peptidyl-prolyl cis-trans isomerase
HMS1_03734	566.218	342.97	767.011	558.733	212.12	F0F1 ATP synthase subunit I	K02116	atpI; ATP synthase protein I	ATP synthase I chain	PF03899.15	ATP synthase I chain
HMS1_00084	704.779	479.587	489.06	557.809	127.368	hypothetical protein	K07481	transposase	Transposase domain (DUF772)	PF05598.11	Transposase domain (DUF772)
HMS1_03563	408.699	919.379	344.421	557.5	315.04	UDP-N-acetyl-D-glucosamine 6-dehydrogenase	K13015	wbpA; UDP-N-acetyl-D-glucosamine dehydrogenase [EC:1.1.1.136]	Belongs to the UDP-glucose GDP-mannose dehydrogenase family	PF03721.14	UDP-glucose/GDP-mannose dehydrogenase family, NAD binding domain
HMS1_02878	625.724	507.272	538.585	557.193	61.3796	hypothetical protein	K06077	slyB; outer membrane lipoprotein SlyB	outer membrane lipoprotein	PF05433.15	Glycine zipper 2TM domain
HMS1_03399	802.306	298.324	562.904	554.512	252.096	Anthranilate synthase component 1	K01657	trpE; anthranilate synthase component I [EC:4.1.3.27]	Part of a heterotetrameric complex that catalyzes the two-step biosynthesis of anthranilate, an intermediate in the biosynthesis of L-tryptophan. In the first step, the glutamine- binding beta subunit (TrpG) of anthranilate synthase (AS) provides the glutamine amidotransferase activity which generates ammonia as a substrate that, along with chorismate, is used in the second step, catalyzed by the…	PF04715.13	Anthranilate synthase component I, N terminal region
HMS1_02003	906.607	393.708	361.637	553.984	305.801	ISXO2-like transposase domain protein	K07488	transposase	ISXO2-like transposase domain	PF12762.7	ISXO2-like transposase domain
HMS1_03732	567.07	558.072	530.796	551.979	18.8888	Ribosomal RNA large subunit methyltransferase H	K00783	rlmH; 23S rRNA (pseudouridine1915-N3)-methyltransferase [EC:2.1.1.177]	Specifically methylates the pseudouridine at position 1915 (m3Psi1915) in 23S rRNA	PF02590.17	Predicted SPOUT methyltransferase
HMS1_03550	456.379	719.316	478.632	551.442	145.808	Putative teichuronic acid biosynthesis glycosyltransferase TuaG	K16698	tuaG; teichuronic acid biosynthesis glycosyltransferase TuaG [EC:2.4.-.-]	Glycosyltransferase like family 2	PF00535.26	Glycosyl transferase family 2
HMS1_00419	684.464	225.167	737.735	549.122	281.815	50S ribosomal protein L14	K02874	RP-L14; large subunit ribosomal protein L14	Binds to 23S rRNA. Forms part of two intersubunit bridges in the 70S ribosome	PF00238.19	Ribosomal protein L14p/L23e
HMS1_00432	543.259	409.155	693.856	548.757	142.43	30S ribosomal protein S11	K02948	RP-S11; small subunit ribosomal protein S11	Located on the platform of the 30S subunit, it bridges several disparate RNA helices of the 16S rRNA. Forms part of the Shine-Dalgarno cleft in the 70S ribosome	PF00411.19	Ribosomal protein S11
HMS1_00415	759.968	225.246	655.023	546.746	283.329	30S ribosomal protein S3	K02982	RP-S3; small subunit ribosomal protein S3	Binds the lower part of the 30S subunit head. Binds mRNA in the 70S ribosome, positioning it for translation	PF07650.17	KH domain
HMS1_01814	695.43	310.137	632.604	546.057	206.714	CBS domain protein			Domain in cystathionine beta-synthase and other proteins.
HMS1_01431	508.921	474.558	647.739	543.74	91.6906	Translation initiation factor IF-2	K02519	infB; translation initiation factor IF-2	One of the essential components for the initiation of protein synthesis. Protects formylmethionyl-tRNA from spontaneous hydrolysis and promotes its binding to the 30S ribosomal subunits. Also involved in the hydrolysis of GTP during the formation of the 70S ribosomal complex	PF08364.11	Bacterial translation initiation factor IF-2 associated region
HMS1_02708	682.983	522.517	420.797	542.099	132.185	RNA-binding protein Hfq	K03666	hfq; host factor-I protein	RNA chaperone that binds small regulatory RNA (sRNAs) and mRNAs to facilitate mRNA translational regulation in response to envelope stress, environmental stress and changes in metabolite concentrations. Also binds with high specificity to tRNAs	PF17209.3	Hfq protein
HMS1_01526	651.472	575.001	388.108	538.194	135.485	tRNA-specific 2-thiouridylase MnmA	K00566	mnmA; tRNA-uridine 2-sulfurtransferase [EC:2.8.1.13]	Catalyzes the 2-thiolation of uridine at the wobble position (U34) of tRNA, leading to the formation of s(2)U34	PF03054.16	tRNA methyl transferase
HMS1_00398	688.562	244.552	681.411	538.175	254.31	50S ribosomal protein L11	K02867	RP-L11; large subunit ribosomal protein L11	Forms part of the ribosomal stalk which helps the ribosome interact with GTP-bound translation factors	PF03946.14	Ribosomal protein L11, N-terminal domain
HMS1_00485	761.577	335.386	511.835	536.266	214.143	3-deoxy-D-manno-octulosonate 8-phosphate phosphatase KdsC	K03270	kdsC; 3-deoxy-D-manno-octulosonate 8-phosphate phosphatase (KDO 8-P phosphatase) [EC:3.1.3.45]	Involved in the biosynthesis of lipopolysaccharides (LPSs). Catalyzes the hydrolysis of 3-deoxy-D-manno-octulosonate 8-phosphate (KDO 8-P) to 3-deoxy-D-manno-octulosonate (KDO) and inorganic phosphate	PF08282.12	haloacid dehalogenase-like hydrolase
HMS1_02773	588.248	520.861	494.899	534.669	48.1822	Type II secretion system protein F	K02653	pilC; type IV pilus assembly protein PilC	Type II secretory pathway, component PulF	PF00482.23	Type II secretion system (T2SS), protein F
HMS1_00795	885.999	113.922	601.633	533.851	390.476	hypothetical protein
HMS1_00427	610.452	378.474	611.573	533.5	134.257	50S ribosomal protein L30	K02907	RP-L30; large subunit ribosomal protein L30	Ribosomal protein L30p/L7e	PF00327.20	Ribosomal protein L30p/L7e
HMS1_01951	582.416	363.432	652.006	532.618	150.594	H-type lectin domain protein			calcium- and calmodulin-responsive adenylate cyclase activity
HMS1_01821	534.591	440.306	615.558	530.152	87.7103	Cyclic pyranopterin monophosphate synthase	K03639	moaA; GTP 3',8-cyclase [EC:4.1.99.22]	Catalyzes the cyclization of GTP to (8S)-3',8-cyclo-7,8- dihydroguanosine 5'-triphosphate	PF04055.21	Radical SAM superfamily
HMS1_03131	701.464	362.947	517.265	527.225	169.478	CNP1-like family protein			CNP1-like family	PF08750.11	CNP1-like family
HMS1_00566	419.547	630.734	531.061	527.114	105.649	Transposase, Mutator family	K07493	putative transposase	Transposase	PF00872.18	Transposase, Mutator family
HMS1_03525	512.193	571.776	494.079	526.016	40.651	Alginate biosynthesis protein AlgA	K16011	algA; mannose-1-phosphate guanylyltransferase / mannose-6-phosphate isomerase [EC:2.7.7.13 5.3.1.8]	Belongs to the mannose-6-phosphate isomerase type 2 family	PF00483.23	Nucleotidyl transferase
HMS1_00046	891.36	195.148	490.722	525.743	349.425	succinate dehydrogenase/fumarate reductase iron-sulfur subunit	K00241	sdhC; succinate dehydrogenase / fumarate reductase, cytochrome b subunit	Cysteine-rich domain	PF02754.16	Cysteine-rich domain
HMS1_01901	230.8	583.591	761.089	525.16	269.93	30S ribosomal protein S6	K02990	RP-S6; small subunit ribosomal protein S6	Binds together with S18 to 16S ribosomal RNA	PF01250.17	Ribosomal protein S6
HMS1_03686	548.143	452.211	568.065	522.807	61.9437	Multidrug resistance protein MdtE precursor			Belongs to the membrane fusion protein (MFP) (TC 8.A.1) family	PF16576.5	Barrel-sandwich domain of CusB or HlyD membrane-fusion
HMS1_03747	520.937	249.902	795.563	522.134	272.833	C4-dicarboxylate transport transcriptional regulatory protein DctD	K10126	dctD; two-component system, NtrC family, C4-dicarboxylate transport response regulator DctD	COG2204 Response regulator containing CheY-like receiver, AAA-type ATPase, and DNA-binding domains
HMS1_02488	627.125	368.474	565.56	520.386	135.113	ATP-dependent Clp protease proteolytic subunit	K01358	clpP; ATP-dependent Clp protease, protease subunit [EC:3.4.21.92]	Cleaves peptides in various proteins in a process that requires ATP hydrolysis. Has a chymotrypsin-like activity. Plays a major role in the degradation of misfolded proteins	PF00574.23	Clp protease
HMS1_01017	26.4579	1390.48	137.465	518.134	757.509	FeoC like transcriptional regulator	K10123	feoC; putative ferrous iron transport protein C	FeoC like transcriptional regulator	PF09012.10	FeoC like transcriptional regulator
HMS1_00197	749.251	369.052	435.376	517.893	203.088	hypothetical protein	K02671	pilV; type IV pilus assembly protein PilV	pilus modification protein PilV	PF07963.12	Prokaryotic N-terminal methylation motif
HMS1_01179	685.26	335.648	523.924	514.944	174.979	hypothetical protein
HMS1_03950	365.256	598.913	578.835	514.335	129.495	Argininosuccinate synthase	K01940	argG; argininosuccinate synthase [EC:6.3.4.5]	Belongs to the argininosuccinate synthase family. Type 1 subfamily	PF00764.19	Arginosuccinate synthase
HMS1_01373	717.055	378.941	446.143	514.047	178.993	Chaperone protein HtpG	K04079	HSP90A; molecular chaperone HtpG	Molecular chaperone. Has ATPase activity	PF02518.26	Histidine kinase-, DNA gyrase B-, and HSP90-like ATPase
HMS1_02741	639.24	446.166	456.596	514.001	108.585	Chaperone protein ClpB	K03695	clpB; ATP-dependent Clp protease ATP-binding subunit ClpB	Part of a stress-induced multi-chaperone system, it is involved in the recovery of the cell from heat-induced damage, in cooperation with DnaK, DnaJ and GrpE	PF02861.20	Clp amino terminal domain, pathogenicity island component
HMS1_01275	288.662	1039.35	211.204	513.071	457.411	hypothetical protein			HicA toxin of bacterial toxin-antitoxin,
HMS1_02368	296.696	776.217	458.064	510.326	243.995	Transposase, Mutator family	K07493	putative transposase	Transposase, Mutator family	PF00872.18	Transposase, Mutator family
HMS1_03601	415.589	567.546	547.771	510.302	82.6179	DNA-binding transcriptional regulator Nlp	K07724	ner; Ner family transcriptional regulator	Winged helix-turn-helix DNA-binding	PF13693.6	Winged helix-turn-helix DNA-binding
HMS1_03207	163.014	1027.35	340.203	510.187	456.55	hypothetical protein			Domain of unknown function (DUF4172)	PF13776.6	Domain of unknown function (DUF4172)
HMS1_00250	586.74	552.292	390.26	509.764	104.917	Glycine cleavage system transcriptional repressor	K03567	gcvR; glycine cleavage system transcriptional repressor	ACT domain	PF13740.6	ACT domain
HMS1_01478	487.971	425.868	611.99	508.609	94.7623	putative tRNA (adenine(37)-N6)-methyltransferase	K22900	TRMO; tRNA (adenine37-N6)-methyltransferase [EC:2.1.1.-]	Uncharacterised protein family UPF0066	PF01980.16	tRNA-methyltransferase O
HMS1_00412	546.221	305.026	670.92	507.389	186.012	50S ribosomal protein L2	K02886	RP-L2; large subunit ribosomal protein L2	One of the primary rRNA binding proteins. Required for association of the 30S and 50S subunits to form the 70S ribosome, for tRNA binding and peptide bond formation. It has been suggested to have peptidyltransferase activity	PF00181.23	Ribosomal Proteins L2, RNA binding domain
HMS1_00842	659.602	418.82	443.727	507.383	132.413	hypothetical protein
HMS1_00185	551.261	398.834	569.732	506.609	93.7919	Allantoinase	K01465	URA4; dihydroorotase [EC:3.5.2.3]	Catalyzes the reversible hydrolysis of the amide bond within dihydroorotate. This metabolic intermediate is required for the biosynthesis of pyrimidine nucleotides	PF01979.20	Amidohydrolase family
HMS1_00981	511.063	466.225	541.048	506.112	37.6566	Inosine-5'-monophosphate dehydrogenase	K00088	IMPDH; IMP dehydrogenase [EC:1.1.1.205]	Catalyzes the conversion of inosine 5'-phosphate (IMP) to xanthosine 5'-phosphate (XMP), the first committed and rate- limiting step in the de novo synthesis of guanine nucleotides, and therefore plays an important role in the regulation of cell growth	PF00478.25	IMP dehydrogenase / GMP reductase domain
HMS1_00170	330.766	765.6	418.751	505.039	229.901	hypothetical protein			Represses a number of genes involved in the response to DNA damage (SOS response), including recA and lexA. In the presence of single-stranded DNA, RecA interacts with LexA causing an autocatalytic cleavage which disrupts the DNA-binding part of LexA, leading to derepression of the SOS regulon and eventually DNA repair
HMS1_00400	666.666	188.625	654.189	503.16	272.467	50S ribosomal protein L10	K02864	RP-L10; large subunit ribosomal protein L10	Forms part of the ribosomal stalk, playing a central role in the interaction of the ribosome with GTP-bound translation factors	PF00466.20	Ribosomal protein L10
HMS1_00135	567.942	493.181	441.104	500.742	63.756	ATP-dependent protease subunit HslV	K01419	hslV; ATP-dependent HslUV protease, peptidase subunit HslV [EC:3.4.25.2]	Protease subunit of a proteasome-like degradation complex believed to be a general protein degrading machinery	PF00227.26	Proteasome subunit
HMS1_02214	456.649	553.986	491.443	500.693	49.3231	hypothetical protein
HMS1_01523	410.745	726.328	364.762	500.612	196.824	Tn3 transposase DDE domain protein			COG4644 Transposase and inactivated derivatives, TnpA family	PF13700.6	Domain of unknown function (DUF4158)
HMS1_02772	560.62	461.587	475.331	499.18	53.6511	Type II secretion system protein E	K02652	pilB; type IV pilus assembly protein PilB	COG2804 Type II secretory pathway, ATPase PulE Tfp pilus assembly pathway, ATPase PilB	PF05157.15	Type II secretion system (T2SS), protein E, N-terminal domain
HMS1_00796	742.782	95.1678	658.175	498.708	352.027	hypothetical protein
HMS1_00155	742.609	221.803	531.056	498.489	261.925	hypothetical protein			0
HMS1_01169	610.627	339.589	542.802	497.673	141.042	Cytochrome c4	K17230	fccA; cytochrome subunit of sulfide dehydrogenase	COG2863 Cytochrome c553	PF00034.21	Cytochrome c
HMS1_00590	700.993	303.78	487.24	497.338	198.799	Transposase, Mutator family	K07493	putative transposase	Transposase	PF00872.18	Transposase, Mutator family
HMS1_02216	418.419	748.449	322.334	496.401	223.504	Transposase DDE domain protein	K07481	transposase	DDE superfamily endonuclease	PF01609.21	Transposase DDE domain
HMS1_01415	493.204	304.82	687.814	495.279	191.505	hypothetical protein	K06024	scpB; segregation and condensation protein B	Participates in chromosomal partition during cell division. May act via the formation of a condensin-like complex containing Smc and ScpA that pull DNA away from mid-cell into both cell halves	PF04079.16	Segregation and condensation complex subunit ScpB
HMS1_04089	448.076	438.482	597.981	494.847	89.4461	pyuvate ferredoxin oxidoreductase subunit delta	K16886	qmoB; quinone-modifying oxidoreductase, subunit QmoB	Methyl-viologen-reducing hydrogenase, delta subunit	PF07992.14	Pyridine nucleotide-disulphide oxidoreductase
HMS1_01697	675.987	264.887	541.901	494.258	209.65	Phosphomannomutase/phosphoglucomutase	K01840	manB; phosphomannomutase [EC:5.4.2.8]	Phosphoglucomutase/phosphomannomutase, C-terminal domain	PF02878.16	Phosphoglucomutase/phosphomannomutase, alpha/beta/alpha domain I
HMS1_03528	524.95	502.356	455.428	494.245	35.4638	Integrase core domain protein	K07482	transposase	PFAM Integrase catalytic
HMS1_01590	492.456	485.936	501.704	493.365	7.92324	RNA polymerase sigma factor RpoS	K03087	rpoS; RNA polymerase nonessential primary-like sigma factor	COG0568 DNA-directed RNA polymerase, sigma subunit	PF00140.20	Sigma-70 factor, region 1.2
HMS1_03724	593.105	311.864	572.969	492.646	156.885	Adenylate kinase	K00939	adk; adenylate kinase [EC:2.7.4.3]	Catalyzes the reversible transfer of the terminal phosphate group between ATP and AMP. Plays an important role in cellular energy homeostasis and in adenine nucleotide metabolism	PF00406.22	Adenylate kinase
HMS1_03662	568.993	357.478	551.248	492.573	117.332	L-threonine dehydratase biosynthetic IlvA	K01754	E4.3.1.19; threonine dehydratase [EC:4.3.1.19]	Catalyzes the anaerobic formation of alpha-ketobutyrate and ammonia from threonine in a two-step reaction. The first step involved a dehydration of threonine and a production of enamine intermediates (aminocrotonate), which tautomerizes to its imine form (iminobutyrate). Both intermediates are unstable and short- lived. The second step is the nonenzymatic hydrolysis of the enamine imine intermedi…	PF00291.25	Pyridoxal-phosphate dependent enzyme
HMS1_01764	549.163	501.034	423.759	491.319	63.264	oxaloacetate decarboxylase subunit gamma	K01573	oadG; oxaloacetate decarboxylase (Na+ extruding) subunit gamma		PF04277.13	Oxaloacetate decarboxylase, gamma chain
HMS1_03506	395.573	525.089	552.474	491.045	83.8076	Arginine transport ATP-binding protein ArtM	K09972	aapP; general L-amino acid transport system ATP-binding protein [EC:7.4.2.1]	ABC transporter
HMS1_00899	468.166	376.143	627.863	490.724	127.368	succinate dehydrogenase/fumarate reductase iron-sulfur subunit			4Fe-4S dicluster domain	PF13183.6	4Fe-4S dicluster domain
HMS1_03357	216.884	735.212	518.767	490.288	260.335	Mor transcription activator family protein			Mor transcription activator family	PF08765.11	Mor transcription activator family
HMS1_00348	534.811	473.6	461.521	489.978	39.294	LysM domain protein			protein containing LysM domain	PF01476.20	LysM domain
HMS1_04120	583.495	413.281	473.141	489.972	86.3463	Putative uroporphyrinogen-III C-methyltransferase	K02496	hemX; uroporphyrin-III C-methyltransferase [EC:2.1.1.107]	enzyme of heme biosynthesis	PF04375.14	HemX, putative uroporphyrinogen-III C-methyltransferase
HMS1_03754	526.425	410.071	531.185	489.227	68.5926	NADP-dependent malic enzyme	K00029	E1.1.1.40; malate dehydrogenase (oxaloacetate-decarboxylating)(NADP+) [EC:1.1.1.40]	malic enzyme	PF00390.19	Malic enzyme, N-terminal domain
HMS1_00251	262.573	527.784	667.811	486.056	205.816	4-hydroxy-tetrahydrodipicolinate synthase	K01714	dapA; 4-hydroxy-tetrahydrodipicolinate synthase [EC:4.3.3.7]	Catalyzes the condensation of (S)-aspartate-beta- semialdehyde (S)-ASA and pyruvate to 4-hydroxy- tetrahydrodipicolinate (HTPA)	PF00701.22	Dihydrodipicolinate synthetase family
HMS1_00173	520.202	338.791	598.613	485.869	133.27	Transposase DDE domain protein	K07481	transposase	DDE superfamily endonuclease	PF01609.21	Transposase DDE domain
HMS1_00820	713.091	255.146	488.432	485.556	228.986	hypothetical protein			0
HMS1_01498	711.809	238.343	503.557	484.57	237.303	NADH-quinone oxidoreductase chain 3	K00336	nuoG; NADH-quinone oxidoreductase subunit G [EC:7.1.1.2]	NADH-quinone oxidoreductase	PF13510.6	2Fe-2S iron-sulfur cluster binding domain
HMS1_00353	629.872	313.011	507.91	483.598	159.824	DNA topoisomerase 1	K03168	0	Releases the supercoiling and torsional tension of DNA, which is introduced during the DNA replication and transcription, by transiently cleaving and rejoining one strand of the DNA duplex. Introduces a single-strand break via transesterification at a target site in duplex DNA. The scissile phosphodiester is attacked by the catalytic tyrosine of the enzyme, resulting in the formation of a DNA-(5'…	PF01751.22	Toprim domain
HMS1_01453	490.581	291.134	668.73	483.482	188.898	hypothetical protein			Protein of unknown function (DUF2892)	PF11127.8	Protein of unknown function (DUF2892)
HMS1_01078	487.983	375.609	576.998	480.197	100.92	Cytochrome c-type protein NapC	K02569	napC; cytochrome c-type protein NapC	NapC/NirT cytochrome c family, N-terminal region	PF03264.14	NapC/NirT cytochrome c family, N-terminal region
HMS1_01696	540.497	390.788	508.296	479.86	78.8012	3-phosphoshikimate 1-carboxyvinyltransferase	K00800	aroA; 3-phosphoshikimate 1-carboxyvinyltransferase [EC:2.5.1.19]	Catalyzes the transfer of the enolpyruvyl moiety of phosphoenolpyruvate (PEP) to the 5-hydroxyl of shikimate-3- phosphate (S3P) to produce enolpyruvyl shikimate-3-phosphate and inorganic phosphate	PF00275.20	EPSP synthase (3-phosphoshikimate 1-carboxyvinyltransferase)
HMS1_00442	376.648	426.466	632.91	478.675	135.875	Phenylacetate-coenzyme A ligase	K01912	paaK; phenylacetate-CoA ligase [EC:6.2.1.30]	Catalyzes the activation of phenylacetic acid (PA) to phenylacetyl-CoA (PA-CoA)
HMS1_02847	525.591	378.975	518.964	474.51	82.8019	4-hydroxybenzoate octaprenyltransferase	K03179	ubiA; 4-hydroxybenzoate polyprenyltransferase [EC:2.5.1.39]	Catalyzes the prenylation of para-hydroxybenzoate (PHB) with an all-trans polyprenyl group. Mediates the second step in the final reaction sequence of ubiquinone-8 (UQ-8) biosynthesis, which is the condensation of the polyisoprenoid side chain with PHB, generating the first membrane-bound Q intermediate 3- octaprenyl-4-hydroxybenzoate	PF01040.18	UbiA prenyltransferase family
HMS1_00331	460.866	641.95	320.189	474.335	161.303	Transposase	K07497	putative transposase	PFAM transposase IS3 IS911 family protein	PF01527.20	Transposase
HMS1_03735	733.841	199.391	486.491	473.241	267.471	ATP synthase subunit a	K02108	ATPF0A; F-type H+-transporting ATPase subunit a	it plays a direct role in the translocation of protons across the membrane	PF00119.20	ATP synthase A chain
HMS1_00493	387.642	562.796	460.375	470.271	87.9953	Pyrroline-5-carboxylate reductase	K00286	proC; pyrroline-5-carboxylate reductase [EC:1.5.1.2]	Catalyzes the reduction of 1-pyrroline-5-carboxylate (PCA) to L-proline	PF03807.17	NADP oxidoreductase coenzyme F420-dependent
HMS1_00517	562.564	312.22	534.01	469.598	137.039	Glutathione synthetase	K01920	gshB; glutathione synthase [EC:6.3.2.3]	Belongs to the prokaryotic GSH synthase family	PF02951.14	Prokaryotic glutathione synthetase, N-terminal domain
HMS1_00802	817.972	108.706	478.328	468.335	354.739	Putative signal peptide peptidase SppA			PFAM peptidase S49	PF01343.18	Peptidase family S49
HMS1_00964	646.221	278.164	477.838	467.408	184.25	hypothetical protein			Tetratricopeptide repeat-like domain	PF09976.9	Tetratricopeptide repeat-like domain
HMS1_01083	85.2204	1120.55	191.295	465.687	569.599	hypothetical protein
HMS1_01723	721.326	250.48	421.18	464.329	238.37	Phosphoserine aminotransferase	K00831	serC; phosphoserine aminotransferase [EC:2.6.1.52]	Catalyzes the reversible conversion of 3- phosphohydroxypyruvate to phosphoserine and of 3-hydroxy-2-oxo-4- phosphonooxybutanoate to phosphohydroxythreonine	PF00266.19	Aminotransferase class-V
HMS1_00265	360.86	396.306	628.943	462.036	145.628	Rhodanese-like domain protein			Rhodanese-like domain	PF00581.20	Rhodanese-like domain
HMS1_01926	669.34	268.2	443.029	460.19	201.12	Ribosomal large subunit pseudouridine synthase C	K06179	rluC; 23S rRNA pseudouridine955/2504/2580 synthase [EC:5.4.99.24]	Responsible for synthesis of pseudouridine from uracil	PF01479.25	S4 domain
HMS1_00429	411.812	322.192	643.493	459.166	165.802	preprotein translocase subunit SecY	K03076	secY; preprotein translocase subunit SecY	The central subunit of the protein translocation channel SecYEG. Consists of two halves formed by TMs 1-5 and 6-10. These two domains form a lateral gate at the front which open onto the bilayer between TMs 2 and 7, and are clamped together by SecE at the back. The channel is closed by both a pore ring composed of hydrophobic SecY resides and a short helix (helix 2A) on the extracellular side of …	PF00344.20	SecY translocase
HMS1_01104	513.627	444.641	417.371	458.546	49.6115	FixH	K09926	0	PFAM FixH	PF05751.11	FixH
HMS1_00847	473.682	354.085	546.159	457.975	96.9954	putative inner membrane protein	K07112	uncharacterized protein	Sulphur transport	PF04143.14	Sulphur transport
HMS1_03323	417.788	449.884	502.76	456.811	42.9078	putative phospholipid ABC transporter-binding protein MlaD	K02067	mlaD; phospholipid/cholesterol/gamma-HCH transport system substrate-binding protein	PFAM Mammalian cell entry related domain protein	PF02470.20	MlaD protein
HMS1_01871	526.523	226.528	616.879	456.643	204.343	30S ribosomal protein S2	K02967	RP-S2; small subunit ribosomal protein S2	Belongs to the universal ribosomal protein uS2 family	PF00318.20	Ribosomal protein S2
HMS1_00803	655.36	166.078	545.743	455.727	256.761	Phage portal protein, lambda family			Phage portal protein lambda	PF05136.13	Phage portal protein, lambda family
HMS1_00399	564.821	177.09	622.001	454.637	242.057	50S ribosomal protein L1	K02863	RP-L1; large subunit ribosomal protein L1	Binds directly to 23S rRNA. The L1 stalk is quite mobile in the ribosome, and is involved in E site tRNA release	PF00687.21	Ribosomal protein L1p/L10e family
HMS1_01805	292.213	601.627	466.803	453.548	155.132	DNA translocase FtsK	K03466	ftsK; DNA segregation ATPase FtsK/SpoIIIE, S-DNA-T family	COG1674 DNA segregation ATPase FtsK SpoIIIE and related proteins	PF13491.6	4TM region of DNA translocase FtsK/SpoIIIE
HMS1_04096	511.799	386.117	459.401	452.439	63.1296	2,3-bisphosphoglycerate-independent phosphoglycerate mutase	K15633	gpmI; 2,3-bisphosphoglycerate-independent phosphoglycerate mutase [EC:5.4.2.12]	Catalyzes the interconversion of 2-phosphoglycerate and 3-phosphoglycerate	PF01676.18	Metalloenzyme superfamily
HMS1_04122	494.37	366.244	494.83	451.815	74.1067	Porphobilinogen deaminase	K01749	hemC; hydroxymethylbilane synthase [EC:2.5.1.61]	Tetrapolymerization of the monopyrrole PBG into the hydroxymethylbilane pre-uroporphyrinogen in several discrete steps	PF01379.20	Porphobilinogen deaminase, dipyromethane cofactor binding domain
HMS1_04118	602.012	312.021	440.252	451.429	145.318	CDP-6-deoxy-L-threo-D-glycero-4-hexulose-3-dehydrase reductase	K00523	ascD; CDP-4-dehydro-6-deoxyglucose reductase, E3 [EC:1.17.1.1]	Oxidoreductase FAD-binding domain	PF00111.27	2Fe-2S iron-sulfur cluster binding domain
HMS1_03661	513.068	341.276	498.601	450.981	95.2831	ATPase family associated with various cellular activities (AAA)	K03924	moxR; MoxR-like ATPase [EC:3.6.3.-]	ATPase family associated with various cellular activities (AAA)	PF07726.11	ATPase family associated with various cellular activities (AAA)
HMS1_00283	500.088	491.185	360.792	450.689	77.9797	Tn3 transposase DDE domain protein			COG4644 Transposase and inactivated derivatives, TnpA family	PF01526.17	Tn3 transposase DDE domain
HMS1_01713	442.671	456.369	446.562	448.534	7.05876	Aspartate 1-decarboxylase precursor	K01579	panD; aspartate 1-decarboxylase [EC:4.1.1.11]	Catalyzes the pyruvoyl-dependent decarboxylation of aspartate to produce beta-alanine	PF02261.16	Aspartate decarboxylase
HMS1_02868	422.275	424.984	497.971	448.41	42.9425	Guanylate kinase	K00942	gmk; guanylate kinase [EC:2.7.4.8]	Essential for recycling GMP and indirectly, cGMP	PF00625.21	Guanylate kinase
HMS1_04117	466.163	415.317	463.558	448.346	28.6333	hypothetical protein
HMS1_00212	213.27	520.438	606.518	446.742	206.723	Ribosomal protein S12 methylthiotransferase RimO	K14441	rimO; ribosomal protein S12 methylthiotransferase [EC:2.8.4.4]	Catalyzes the methylthiolation of an aspartic acid residue of ribosomal protein S12	PF18693.1	TRAM domain
HMS1_02390	605.3	378.029	355.962	446.431	138.027	hypothetical protein
HMS1_01577	560.905	383.323	393.115	445.781	99.8205	2-dehydro-3-deoxyphosphooctonate aldolase	K01627	kdsA; 2-dehydro-3-deoxyphosphooctonate aldolase (KDO 8-P synthase) [EC:2.5.1.55]	3-deoxy-D-manno-octulosonic acid 8-phosphate synthase	PF00793.20	DAHP synthetase I family
HMS1_04138	648.52	218.854	469.637	445.67	215.833	putative chromosome-partitioning protein ParB	K03497	parB; ParB family transcriptional regulator, chromosome partitioning protein	Belongs to the ParB family	PF02195.18	ParB-like nuclease domain
HMS1_00882	611.861	320.112	404.249	445.407	150.166	Lon protease 2	K01338	lon; ATP-dependent Lon protease [EC:3.4.21.53]	ATP-dependent serine protease that mediates the selective degradation of mutant and abnormal proteins as well as certain short-lived regulatory proteins. Required for cellular homeostasis and for survival from DNA damage and developmental changes induced by stress. Degrades polypeptides processively to yield small peptide fragments that are 5 to 10 amino acids long. Binds to DNA in a double-stran…	PF02190.16	ATP-dependent protease La (LON) substrate-binding domain
HMS1_01640	180.19	931.768	221.879	444.613	422.404	hypothetical protein			0
HMS1_01856	464.659	324.337	544.352	444.449	111.391	UDP-3-O-acylglucosamine N-acyltransferase	K02536	lpxD; UDP-3-O-[3-hydroxymyristoyl] glucosamine N-acyltransferase [EC:2.3.1.191]	Catalyzes the N-acylation of UDP-3-O-acylglucosamine using 3-hydroxyacyl-ACP as the acyl donor. Is involved in the biosynthesis of lipid A, a phosphorylated glycolipid that anchors the lipopolysaccharide to the outer membrane of the cell	PF04613.14	UDP-3-O-[3-hydroxymyristoyl] glucosamine N-acyltransferase, LpxD
HMS1_00379	445.277	601.174	284.326	443.592	158.431	tetratricopeptide repeat protein			Tetratricopeptide repeat	PF13429.6	Tetratricopeptide repeat
HMS1_01483	507.502	395.667	427.46	443.543	57.626	Transcription elongation factor GreA	K03624	greA; transcription elongation factor GreA	Necessary for efficient RNA polymerase transcription elongation past template-encoded arresting sites. The arresting sites in DNA have the property of trapping a certain fraction of elongating RNA polymerases that pass through, resulting in locked ternary complexes. Cleavage of the nascent transcript by cleavage factors such as GreA or GreB allows the resumption of elongation from the new 3'termi…	PF03449.15	Transcription elongation factor, N-terminal
HMS1_03927	546.541	290.672	492.05	443.088	134.778	Phosphomethylpyrimidine synthase	K03147	thiC; phosphomethylpyrimidine synthase [EC:4.1.99.17]	Catalyzes the synthesis of the hydroxymethylpyrimidine phosphate (HMP-P) moiety of thiamine from aminoimidazole ribotide (AIR) in a radical S-adenosyl-L-methionine (SAM)-dependent reaction	PF13667.6	ThiC-associated domain
HMS1_03738	677.49	165.073	486.115	442.893	258.929	ATP synthase subunit delta	K02113	ATPF1D; F-type H+-transporting ATPase subunit delta	F(1)F(0) ATP synthase produces ATP from ADP in the presence of a proton or sodium gradient. F-type ATPases consist of two structural domains, F(1) containing the extramembraneous catalytic core and F(0) containing the membrane proton channel, linked together by a central stalk and a peripheral stalk. During catalysis, ATP synthesis in the catalytic domain of F(1) is coupled via a rotary mechanism…	PF00213.18	ATP synthase delta (OSCP) subunit
HMS1_02354	632.194	270.725	425.751	442.89	181.343	Fic/DOC family protein			Domain of unknown function (DUF4172)	PF13776.6	Domain of unknown function (DUF4172)
HMS1_02579	548.271	316.807	462.723	442.6	117.037	2-isopropylmalate synthase	K01649	leuA; 2-isopropylmalate synthase [EC:2.3.3.13]	Catalyzes the condensation of the acetyl group of acetyl-CoA with 3-methyl-2-oxobutanoate (2-oxoisovalerate) to form 3-carboxy-3-hydroxy-4-methylpentanoate (2-isopropylmalate)	PF00682.19	HMGL-like
HMS1_00799	731.841	113.083	482.595	442.506	311.321	hypothetical protein
HMS1_00196	557.511	384.626	381.195	441.111	100.82	hypothetical protein	K02672	pilW; type IV pilus assembly protein PilW	Type IV Pilus-assembly protein W	PF16074.5	Type IV Pilus-assembly protein W
HMS1_00116	508.147	384.297	428.114	440.186	62.8013	6-phosphogluconate dehydrogenase, NADP(+)-dependent, decarboxylating	K00033	PGD; 6-phosphogluconate dehydrogenase [EC:1.1.1.44 1.1.1.343]	Catalyzes the oxidative decarboxylation of 6- phosphogluconate to ribulose 5-phosphate and CO(2), with concomitant reduction of NADP to NADPH	PF03446.15	NAD binding domain of 6-phosphogluconate dehydrogenase
HMS1_02546	150.817	996.191	169.452	438.82	482.787	Antitoxin igA-2	K07726	putative transcriptional regulator	Helix-turn-helix XRE-family like proteins	PF01381.22	Helix-turn-helix
HMS1_04106	584.804	288.803	440.533	438.047	148.016	Oligopeptidase A	K01414	prlC; oligopeptidase A [EC:3.4.24.70]	Oligopeptidase A	PF01432.20	Peptidase family M3
HMS1_01900	206.093	386.135	720.17	437.466	260.854	30S ribosomal protein S18	K02963	RP-S18; small subunit ribosomal protein S18	Binds as a heterodimer with protein S6 to the central domain of the 16S rRNA, where it helps stabilize the platform of the 30S subunit	PF01084.20	Ribosomal protein S18
HMS1_03347	625.048	259.493	427.529	437.357	182.976	hypothetical protein			Belongs to the 'phage' integrase family
HMS1_02492	380.024	627.995	303.333	437.117	169.694	hypothetical protein			0
HMS1_00693	97.5093	420.675	792.022	436.736	347.535	50S ribosomal protein L21	K02888	RP-L21; large subunit ribosomal protein L21	This protein binds to 23S rRNA in the presence of protein L20	PF00829.21	Ribosomal prokaryotic L21 protein
HMS1_01643	396.406	519.894	393.115	436.472	72.2645	hypothetical protein			0
HMS1_02574	641.645	184.695	481.528	435.956	231.859	Acetolactate synthase isozyme 3 large subunit	K01652	E2.2.1.6L; acetolactate synthase I/II/III large subunit [EC:2.2.1.6]	COG0028 Thiamine pyrophosphate-requiring enzymes acetolactate synthase, pyruvate dehydrogenase (cytochrome), glyoxylate carboligase, phosphonopyruvate decarboxylase	PF02776.18	Thiamine pyrophosphate enzyme, N-terminal TPP binding domain
HMS1_00038	610.868	284.887	411.972	435.909	164.304	Citrate synthase	K01647	CS; citrate synthase [EC:2.3.3.1]	Belongs to the citrate synthase family	PF00285.21	Citrate synthase, C-terminal domain
HMS1_01734	513.945	392.048	400.595	435.529	68.0442	hypothetical protein
HMS1_00797	677.217	177.368	449.777	434.787	250.262	hypothetical protein
HMS1_03313	341.287	383.227	578.581	434.365	126.643	Phosphomannomutase/phosphoglucomutase	K15778	pmm-pgm; phosphomannomutase / phosphoglucomutase [EC:5.4.2.8 5.4.2.2]	alpha beta alpha domain I	PF02879.16	Phosphoglucomutase/phosphomannomutase, alpha/beta/alpha domain II
HMS1_01096	446.07	376.316	477.268	433.218	51.6888	Arsenate reductase	K00537	arsC; arsenate reductase (glutaredoxin) [EC:1.20.4.1]	COG1393 Arsenate reductase and related proteins, glutaredoxin family	PF03960.15	ArsC family
HMS1_03353	511.632	361.255	425.093	432.66	75.474	putative assembly protein	K07289	asmA; AsmA protein	involved in outer membrane biogenesis	PF05170.14	AsmA family
HMS1_01058	345.99	585.377	362.716	431.361	133.644	D-alanine--D-alanine ligase B	K01921	ddl; D-alanine-D-alanine ligase [EC:6.3.2.4]	Belongs to the D-alanine--D-alanine ligase family	PF07478.13	D-ala D-ala ligase C-terminus
HMS1_03331	614.752	284.037	391.968	430.253	168.649	hypothetical protein			IS30 family
HMS1_00182	435.194	393.764	460.808	429.922	33.8319	Ferric uptake regulation protein	K03711	fur; Fur family transcriptional regulator, ferric uptake regulator	Belongs to the Fur family	PF01475.19	Ferric uptake regulator family
HMS1_01090	418.89	444.328	421.367	428.195	14.026	Phosphoribosylglycinamide formyltransferase	K11175	purN; phosphoribosylglycinamide formyltransferase 1 [EC:2.1.2.2]	Catalyzes the transfer of a formyl group from 10- formyltetrahydrofolate to 5-phospho-ribosyl-glycinamide (GAR), producing 5-phospho-ribosyl-N-formylglycinamide (FGAR) and tetrahydrofolate	PF00551.19	Formyl transferase
HMS1_03318	379.779	446.801	456.079	427.553	41.6327	muropeptide transporter	K08218	ampG; MFS transporter, PAT family, beta-lactamase induction signal transducer AmpG	PFAM Major Facilitator Superfamily	PF07690.16	Major Facilitator Superfamily
HMS1_01459	400.809	306.29	574.548	427.215	136.064	HTH-type transcriptional activator CmpR	K21900	cysL; LysR family transcriptional regulator, transcriptional activator of the cysJI operon	Transcriptional regulator	PF00126.27	Bacterial regulatory helix-turn-helix protein, lysR family
HMS1_04047	447.262	357.491	476.622	427.125	62.0658	Murein DD-endopeptidase MepM	K19304	mepM; murein DD-endopeptidase [EC:3.4.24.-]	COG0739 Membrane proteins related to metalloendopeptidases	PF04225.12	Opacity-associated protein A LysM-like domain
HMS1_03413	369.394	394.657	514.673	426.241	77.619	hypothetical protein	K03625	nusB; transcription antitermination protein NusB	Involved in transcription antitermination. Required for transcription of ribosomal RNA (rRNA) genes. Binds specifically to the boxA antiterminator sequence of the ribosomal RNA (rrn) operons	PF01029.18	NusB family
HMS1_02396	581.285	285.488	404.704	423.826	148.823	Integrase core domain protein	K07497	putative transposase	Integrase core domain	PF13683.6	Integrase core domain
HMS1_02521	154.316	742.512	374.364	423.731	297.189	Universal stress protein F	K14061	uspF; universal stress protein F	COG0589 Universal stress protein UspA and related nucleotide-binding proteins	PF00582.26	Universal stress protein family
HMS1_02804	591.095	168.741	508.32	422.719	223.811	hypothetical protein
HMS1_04146	468.37	225.741	572.088	422.066	177.756	N5-carboxyaminoimidazole ribonucleotide mutase	K01588	purE; 5-(carboxyamino)imidazole ribonucleotide mutase [EC:5.4.99.18]	Catalyzes the conversion of N5-carboxyaminoimidazole ribonucleotide (N5-CAIR) to 4-carboxy-5-aminoimidazole ribonucleotide (CAIR)	PF00731.20	AIR carboxylase
HMS1_00807	446.185	628.849	189.473	421.502	220.725	hypothetical protein			LydA holin phage, holin superfamily III	PF16083.5	LydA holin phage, holin superfamily III
HMS1_03127	338.714	597.197	324.257	420.056	153.579	Cytosol aminopeptidase	K01255	CARP; leucyl aminopeptidase [EC:3.4.11.1]	Presumably involved in the processing and regular turnover of intracellular proteins. Catalyzes the removal of unsubstituted N-terminal amino acids from various peptides	PF02789.17	Cytosol aminopeptidase family, N-terminal domain
HMS1_01217	590.578	272.023	397.493	420.031	160.469	UTP--glucose-1-phosphate uridylyltransferase	K00963	UGP2; UTP--glucose-1-phosphate uridylyltransferase [EC:2.7.7.9]	UTP-glucose-1-phosphate uridylyltransferase	PF00483.23	Nucleotidyl transferase
HMS1_01299	462.833	388.664	407.239	419.579	38.5938	hypothetical protein	K07497	putative transposase	Integrase core domain	PF13683.6	Integrase core domain
HMS1_04046	237.409	434.454	576.423	416.095	170.251	Anhydro-N-acetylmuramic acid kinase	K09001	anmK; anhydro-N-acetylmuramic acid kinase [EC:2.7.1.170]	Catalyzes the specific phosphorylation of 1,6-anhydro-N- acetylmuramic acid (anhMurNAc) with the simultaneous cleavage of the 1,6-anhydro ring, generating MurNAc-6-P. Is required for the utilization of anhMurNAc either imported from the medium or derived from its own cell wall murein, and thus plays a role in cell wall recycling	PF03702.14	Anhydro-N-acetylmuramic acid kinase
HMS1_00912	560.883	349.268	337.101	415.751	125.836	Glutaredoxin-3	K03676	grxC; glutaredoxin 3	Has a glutathione-disulfide oxidoreductase activity in the presence of NADPH and glutathione reductase. Reduces low molecular weight disulfides and proteins	PF00462.24	Glutaredoxin
HMS1_01695	417.665	410.42	417.812	415.299	4.22583	Cytidylate kinase	K00945	cmk; CMP/dCMP kinase [EC:2.7.4.25]	Belongs to the cytidylate kinase family. Type 1 subfamily	PF02224.18	Cytidylate kinase
HMS1_02786	537.389	170.845	535.33	414.521	211.032	Cell division protein FtsZ	K03531	ftsZ; cell division protein FtsZ	Essential cell division protein that forms a contractile ring structure (Z ring) at the future cell division site. The regulation of the ring assembly controls the timing and the location of cell division. One of the functions of the FtsZ ring is to recruit other cell division proteins to the septum to produce a new cell wall between the dividing cells. Binds GTP and shows GTPase activity	PF00091.25	Tubulin/FtsZ family, GTPase domain
HMS1_03829	430.202	368.575	444.105	414.294	40.1992	Phosphoribosyl-ATP pyrophosphatase	K01523	hisE; phosphoribosyl-ATP pyrophosphohydrolase [EC:3.6.1.31]	phosphoribosyl-ATP pyrophosphohydrolase	PF01503.17	Phosphoribosyl-ATP pyrophosphohydrolase
HMS1_00843	355.156	412.352	474.393	413.967	59.6349	D12 class N6 adenine-specific DNA methyltransferase	K06223	dam; DNA adenine methylase [EC:2.1.1.72]	PFAM D12 class N6 adenine-specific DNA methyltransferase	PF02086.15	D12 class N6 adenine-specific DNA methyltransferase
HMS1_04037	315.12	426.559	496.302	412.66	91.3869	Lipid A biosynthesis lauroyl acyltransferase	K02517	lpxL; Kdo2-lipid IVA lauroyltransferase/acyltransferase [EC:2.3.1.241 2.3.1.-]	Lipid A biosynthesis acyltransferase	PF03279.13	Bacterial lipid A biosynthesis acyltransferase
HMS1_02370	522.022	249.823	465.627	412.491	143.669	ribonucleotide-diphosphate reductase subunit alpha			COG0209 Ribonucleotide reductase, alpha subunit
HMS1_01092	331.719	464.295	440.756	412.257	70.7339	hypothetical protein	K09938	uncharacterized protein	protein conserved in bacteria	PF09839.9	Uncharacterized protein conserved in bacteria (DUF2066)
HMS1_01818	547.004	307.238	380.596	411.613	122.855	Integrase core domain protein	K07497	putative transposase	Integrase	PF13276.6	HTH-like domain
HMS1_03277	653.424	259.785	321.373	411.527	211.74	Polyphosphate kinase 2 (PPK2)	K22468	ppk2; polyphosphate kinase [EC:2.7.4.34]	Polyphosphate kinase 2 (PPK2)	PF03976.14	Polyphosphate kinase 2 (PPK2)
HMS1_00886	276.919	368.043	589.014	411.325	160.486	hypothetical protein	K07485	transposase	PFAM transposase IS204 IS1001 IS1096 IS1165 family protein	PF14690.6	zinc-finger of transposase IS204/IS1001/IS1096/IS1165
HMS1_01037	561.999	278.536	390.97	410.502	142.737	NADH dehydrogenase-like protein	K17218	sqr; sulfide:quinone oxidoreductase [EC:1.8.5.4]	Pyridine nucleotide-disulphide oxidoreductase	PF07992.14	Pyridine nucleotide-disulphide oxidoreductase
HMS1_01944	476.297	249.109	500.802	408.736	138.783	Succinate-semialdehyde dehydrogenase [NADP(+)] GabD	K00135	gabD; succinate-semialdehyde dehydrogenase / glutarate-semialdehyde dehydrogenase [EC:1.2.1.16 1.2.1.79 1.2.1.20]	belongs to the aldehyde dehydrogenase family	PF00171.22	Aldehyde dehydrogenase family
HMS1_02196	487.166	305.019	433.949	408.711	93.6596	Signal peptidase I	K03100	lepB; signal peptidase I [EC:3.4.21.89]	Belongs to the peptidase S26 family	PF00717.23	Peptidase S24-like
HMS1_02078	628.599	247.074	345.546	407.073	198.065	Cell division protein ZipA	K03528	zipA; cell division protein ZipA	Essential cell division protein that stabilizes the FtsZ protofilaments by cross-linking them and that serves as a cytoplasmic membrane anchor for the Z ring. Also required for the recruitment to the septal ring of downstream cell division proteins	PF04354.13	ZipA, C-terminal FtsZ-binding domain
HMS1_01735	279.698	491.884	449.084	406.888	112.21	Transposase, Mutator family	K07493	putative transposase	Transposase	PF00872.18	Transposase, Mutator family
HMS1_02769	377.376	242.031	600.915	406.774	181.239	Succinyl-CoA ligase [ADP-forming] subunit beta	K01903	sucC; succinyl-CoA synthetase beta subunit [EC:6.2.1.5]	Succinyl-CoA synthetase functions in the citric acid cycle (TCA), coupling the hydrolysis of succinyl-CoA to the synthesis of either ATP or GTP and thus represents the only step of substrate-level phosphorylation in the TCA. The beta subunit provides nucleotide specificity of the enzyme and binds the substrate succinate, while the binding sites for coenzyme A and phosphate are found in the alpha …	PF08442.10	ATP-grasp domain
HMS1_03491	334.889	447.187	436.257	406.111	61.9218	HTH-type transcriptional activator CmpR	K21703	cbbR; LysR family transcriptional regulator, low CO2-responsive transcriptional regulator	Transcriptional regulator, LysR	PF00126.27	Bacterial regulatory helix-turn-helix protein, lysR family
HMS1_00183	531.82	369.412	312.539	404.59	113.794	phosphoribosyl-AMP cyclohydrolase	K01496	hisI; phosphoribosyl-AMP cyclohydrolase [EC:3.5.4.19]	Catalyzes the hydrolysis of the adenine ring of phosphoribosyl-AMP	PF01502.18	Phosphoribosyl-AMP cyclohydrolase
HMS1_03253	568.489	245.512	397.628	403.876	161.579	Amino-acid acetyltransferase	K14682	argAB; amino-acid N-acetyltransferase [EC:2.3.1.1]	Belongs to the acetyltransferase family. ArgA subfamily	PF00696.28	Amino acid kinase family
HMS1_00184	522.282	296.99	391.593	403.622	113.127	Hydroxyacylglutathione hydrolase	K01069	gloB; hydroxyacylglutathione hydrolase [EC:3.1.2.6]	Thiolesterase that catalyzes the hydrolysis of S-D- lactoyl-glutathione to form glutathione and D-lactic acid	PF00753.27	Metallo-beta-lactamase superfamily
HMS1_02514	293.177	418.759	498.913	403.617	103.701	hypothetical protein	K07497	putative transposase	HTH-like domain	PF13276.6	HTH-like domain
HMS1_03338	441.808	321.911	443.125	402.281	69.6062	Cytochrome c1 precursor	K00413	CYC1; ubiquinol-cytochrome c reductase cytochrome c1 subunit	Cytochrome C1 family	PF02167.15	Cytochrome C1 family
HMS1_03682	488.014	284.674	429.477	400.722	104.675	hypothetical protein
HMS1_03201	368.269	558.395	273.065	399.909	145.273	Ribbon-helix-helix protein, copG family			copG family	PF01402.21	Ribbon-helix-helix protein, copG family
HMS1_01122	420.586	327.964	450.441	399.664	63.863	Tryptophan synthase alpha chain	K01695	trpA; tryptophan synthase alpha chain [EC:4.2.1.20]	The alpha subunit is responsible for the aldol cleavage of indoleglycerol phosphate to indole and glyceraldehyde 3- phosphate	PF00290.20	Tryptophan synthase alpha chain
HMS1_03518	461.191	370.089	365.286	398.855	54.0372	CMP-N,N'-diacetyllegionaminic acid synthase			3-deoxy-D-manno-octulosonate 8-phosphate phosphatase, YrbI family	PF02348.19	Cytidylyltransferase
HMS1_02575	538.077	195.716	459.987	397.927	179.419	Acetolactate synthase isozyme 3 small subunit	K01653	E2.2.1.6S; acetolactate synthase I/III small subunit [EC:2.2.1.6]	COG0440 Acetolactate synthase, small (regulatory) subunit	PF01842.25	ACT domain
HMS1_00903	355.244	279.73	557.996	397.657	143.9	Polysulphide reductase, NrfD			Polysulphide reductase, NrfD	PF03916.14	Polysulphide reductase, NrfD
HMS1_01445	350.753	385.043	456.136	397.31	53.7518	Outer membrane protein TolC precursor	K12340	tolC; outer membrane protein	COG1538 Outer membrane protein	PF02321.18	Outer membrane efflux protein
HMS1_03944	373.724	438.633	376.557	396.305	36.685	Transcriptional activator protein Anr	K01420	fnr; CRP/FNR family transcriptional regulator, anaerobic regulatory protein	COG0664 cAMP-binding proteins - catabolite gene activator and regulatory subunit of cAMP-dependent protein kinases	PF00027.29	Cyclic nucleotide-binding domain
HMS1_03853	466.374	345.25	377.193	396.273	62.7753	Extracellular deoxyribonuclease precursor	K01150	endA; deoxyribonuclease I [EC:3.1.21.1]	Endonuclease I	PF04231.13	Endonuclease I
HMS1_03790	443.317	263.431	481.219	395.989	116.352	tRNA-specific 2-thiouridylase MnmA	K00566	mnmA; tRNA-uridine 2-sulfurtransferase [EC:2.8.1.13]	tRNA(5-methylaminomethyl-2-thiouridylate) methyltransferase contains the PP-loop ATPase domain	PF03054.16	tRNA methyl transferase
HMS1_02184	530.035	284.748	372.519	395.767	124.285	hypothetical protein			Tetratricopeptide repeat
HMS1_02172	407.784	371.971	403.834	394.53	19.6358	Ankyrin repeats (3 copies)	K06867	uncharacterized protein	ankyrin repeat	PF12796.7	Ankyrin repeats (3 copies)
HMS1_02177	458.823	270.439	452.979	394.08	107.117	Glutamate--tRNA ligase	K01885	EARS; glutamyl-tRNA synthetase [EC:6.1.1.17]	Catalyzes the attachment of glutamate to tRNA(Glu) in a two-step reaction glutamate is first activated by ATP to form Glu-AMP and then transferred to the acceptor end of tRNA(Glu)	PF00749.21	tRNA synthetases class I (E and Q), catalytic domain
HMS1_00841	482.783	293.463	405.487	393.911	95.1893	YqaJ-like viral recombinase domain protein			YqaJ-like viral recombinase domain	PF09588.10	YqaJ-like viral recombinase domain
HMS1_01974	349.622	627.621	203.954	393.733	215.25	hypothetical protein
HMS1_03492	552.736	216.762	409.967	393.155	168.617	Ribulose bisphosphate carboxylase	K01601	rbcL; ribulose-bisphosphate carboxylase large chain [EC:4.1.1.39]	Ribulose bisphosphate carboxylase large chain, catalytic domain	PF02788.16	Ribulose bisphosphate carboxylase large chain, N-terminal domain
HMS1_03246	272.587	423.563	482.148	392.766	108.122	Peptidyl-prolyl cis-trans isomerase Mip precursor	K03773	fklB; FKBP-type peptidyl-prolyl cis-trans isomerase FklB [EC:5.2.1.8]	Domain amino terminal to FKBP-type peptidyl-prolyl isomerase	PF01346.18	Domain amino terminal to FKBP-type peptidyl-prolyl isomerase
HMS1_02839	559.396	242.9	375.17	392.488	158.957	thiol-disulfide oxidoreductase			PFAM alkyl hydroperoxide reductase Thiol specific antioxidant Mal allergen	PF00578.21	AhpC/TSA family
HMS1_01753	464.903	300.733	409.016	391.551	83.4667	putative aminodeoxychorismate lyase	K07082	UPF0755 protein	Functions as a peptidoglycan terminase that cleaves nascent peptidoglycan strands endolytically to terminate their elongation	PF02618.16	YceG-like family
HMS1_03737	436.471	185.751	551.595	391.272	187.064	ATP synthase subunit b	K02109	ATPF0B; F-type H+-transporting ATPase subunit b	Component of the F(0) channel, it forms part of the peripheral stalk, linking F(1) to F(0)	PF00430.18	ATP synthase B/B' CF(0)
HMS1_00615	313.793	425.946	431.507	390.415	66.4149	Tetrathionate reductase subunit B precursor	K21308	soeB; sulfite dehydrogenase (quinone) subunit SoeB	4Fe-4S binding domain	PF12800.7	4Fe-4S binding domain
HMS1_03811	653.167	210.979	307.009	390.385	232.586	Molybdenum cofactor biosynthesis protein B	K03638	moaB; molybdopterin adenylyltransferase [EC:2.7.7.75]	May be involved in the biosynthesis of molybdopterin	PF00994.24	Probable molybdopterin binding domain
HMS1_03104	318.144	584.909	267.28	390.111	170.606	Type-1 restriction enzyme R protein	K01153	hsdR; type I restriction enzyme, R subunit [EC:3.1.21.3]	Subunit R is required for both nuclease and ATPase activities, but not for modification	PF18766.1	SWI2/SNF2 ATPase
HMS1_00520	590.705	165.62	413.829	390.052	213.538	Response regulator MprA	K02657	pilG; twitching motility two-component system response regulator PilG	response regulator receiver	PF00072.24	Response regulator receiver domain
HMS1_02083	527.969	360.646	279.167	389.261	126.845	Transposase	K07497	putative transposase	Transposase	PF01527.20	Transposase
HMS1_01854	422.268	211.961	533.473	389.234	163.281	Acyl-[acyl-carrier-protein]--UDP-N-acetylglucosamine O-acyltransferase	K00677	lpxA; UDP-N-acetylglucosamine acyltransferase [EC:2.3.1.129]	Involved in the biosynthesis of lipid A, a phosphorylated glycolipid that anchors the lipopolysaccharide to the outer membrane of the cell	PF00132.24	Bacterial transferase hexapeptide (six repeats)
HMS1_00961	466.681	314.522	386.091	389.098	76.1243	photosystem I assembly protein Ycf3	K02656	pilF; type IV pilus assembly protein PilF	TIGRFAM type IV pilus biogenesis stability protein PilW	PF13181.6	Tetratricopeptide repeat
HMS1_03727	472.053	284.723	408.833	388.536	95.3004	2-oxoglutaramate amidase	K11206	NIT1; deaminated glutathione amidase [EC:3.5.1.128]	Nitrilase cyanide hydratase and apolipoprotein N-acyltransferase	PF00795.22	Carbon-nitrogen hydrolase
HMS1_01676	556.066	259.837	349.368	388.424	151.927	ISXO2-like transposase domain protein	K07488	transposase	ISXO2-like transposase domain	PF12762.7	ISXO2-like transposase domain
HMS1_01861	357.588	262.352	542.407	387.449	142.395	hypothetical protein	K07485	transposase	PFAM transposase IS204 IS1001 IS1096 IS1165 family protein	PF13542.6	Helix-turn-helix domain of transposase family ISL3
HMS1_02591	648.063	258.104	255.679	387.282	225.846	Electron transport complex protein RnfA	K03617	rnfA; H+/Na+-translocating ferredoxin:NAD+ oxidoreductase subunit A	Part of a membrane complex involved in electron transport	PF02508.14	Rnf-Nqr subunit, membrane protein
HMS1_00413	495.687	165.073	499.118	386.626	191.878	30S ribosomal protein S19	K02965	RP-S19; small subunit ribosomal protein S19	Protein S19 forms a complex with S13 that binds strongly to the 16S ribosomal RNA	PF00203.21	Ribosomal protein S19
HMS1_00416	553.315	180.756	423.361	385.811	189.097	50S ribosomal protein L16	K02878	RP-L16; large subunit ribosomal protein L16	Ribosomal protein L16p/L10e	PF00252.18	Ribosomal protein L16p/L10e
HMS1_00408	466.611	216.923	472.612	385.382	145.921	30S ribosomal protein S10	K02946	RP-S10; small subunit ribosomal protein S10	Involved in the binding of tRNA to the ribosomes	PF00338.22	Ribosomal protein S10p/S20e
HMS1_03936	421.827	356.86	376.72	385.136	33.2909	Transposase, Mutator family	K07493	putative transposase	Transposase, Mutator family	PF00872.18	Transposase, Mutator family
HMS1_00013	571.556	260.881	322.623	385.02	164.468	Protein-export protein SecB	K03071	secB; preprotein translocase subunit SecB	One of the proteins required for the normal export of preproteins out of the cell cytoplasm. It is a molecular chaperone that binds to a subset of precursor proteins, maintaining them in a translocation-competent state. It also specifically binds to its receptor SecA	PF02556.14	Preprotein translocase subunit SecB
HMS1_02289	389.712	451.607	313.674	384.998	69.087	Putative deoxyribonuclease RhsC			TIGRFAM YD repeat protein	PF03527.14	RHS protein
HMS1_00501	395.225	443.916	315.727	384.956	64.7085	hypothetical protein
HMS1_04068	400.033	347.634	406.143	384.603	32.1616	Membrane fusogenic activity	K09806	ubiK; ubiquinone biosynthesis accessory factor UbiK	Membrane fusogenic activity	PF04380.13	Membrane fusogenic activity
HMS1_01592	449.984	324.751	378.619	384.452	62.82	Thiol-disulfide oxidoreductase ResA	K02199	ccmG; cytochrome c biogenesis protein CcmG, thiol:disulfide interchange protein DsbE	COG0526 Thiol-disulfide isomerase and thioredoxins	PF00578.21	AhpC/TSA family
HMS1_00289	299.519	362.496	490.51	384.175	97.3234	Iron-sulfur cluster insertion protein ErpA	K15724	0	Belongs to the HesB IscA family	PF01521.20	Iron-sulphur cluster biosynthesis
HMS1_00418	456.518	166.549	527.711	383.593	191.307	30S ribosomal protein S17	K02961	RP-S17; small subunit ribosomal protein S17	One of the primary rRNA binding proteins, it binds specifically to the 5'-end of 16S ribosomal RNA	PF00366.20	Ribosomal protein S17
HMS1_02851	206.478	734.617	209.264	383.453	304.12	Transposase, Mutator family	K07493	putative transposase	Transposase, Mutator family	PF00872.18	Transposase, Mutator family
HMS1_03276	479.216	391.284	279.666	383.389	100.009	Localization factor PodJL	K07126	uncharacterized protein	Sel1-like repeats.	PF08238.12	Sel1 repeat
HMS1_00792	586.438	137.814	414.794	379.682	226.364	Prophage minor tail protein Z (GPZ)			Prophage minor tail protein Z (GPZ)	PF06763.11	Prophage minor tail protein Z (GPZ)
HMS1_03119	600.832	174.923	359.668	378.475	213.577	Response regulator protein TodT	K14987	fixJ; two-component system, LuxR family, response regulator FixJ	helix_turn_helix, Lux Regulon	PF00072.24	Response regulator receiver domain
HMS1_03786	235.792	500.479	397.769	378.013	133.445	hypothetical protein			Domain of unknown function (DUF4124)	PF13511.6	Domain of unknown function (DUF4124)
HMS1_03667	491.727	284.842	357.181	377.917	104.99	Ribose-5-phosphate isomerase A	K01807	rpiA; ribose 5-phosphate isomerase A [EC:5.3.1.6]	Catalyzes the reversible conversion of ribose-5- phosphate to ribulose 5-phosphate	PF06026.14	Ribose 5-phosphate isomerase A (phosphoriboisomerase A)
HMS1_00375	382.798	432.429	314.089	376.439	59.426	hypothetical protein			0
HMS1_00500	380.885	346.797	400.334	376.005	27.0999	Dihydroorotate dehydrogenase B (NAD(+)), electron transfer subunit	K02823	pyrDII; dihydroorotate dehydrogenase electron transfer subunit	Responsible for channeling the electrons from the oxidation of dihydroorotate from the FMN redox center in the PyrD type B subunit to the ultimate electron acceptor NAD( )	PF10418.9	Iron-sulfur cluster binding domain of dihydroorotate dehydrogenase B
HMS1_02408	474.45	237.08	413.765	375.098	123.319	putative NAD-dependent oxidoreductase	K13775	atuG; citronellol/citronellal dehydrogenase	Enoyl-(Acyl carrier protein) reductase	PF00106.25	short chain dehydrogenase
HMS1_00053	584.023	220.328	319.321	374.557	188.034	2-oxoglutarate oxidoreductase subunit KorB	K00175	korB; 2-oxoglutarate/2-oxoacid ferredoxin oxidoreductase subunit beta [EC:1.2.7.3 1.2.7.11]	COG1013 Pyruvate ferredoxin oxidoreductase and related 2-oxoacid ferredoxin oxidoreductases, beta subunit	PF02775.21	Thiamine pyrophosphate enzyme, C-terminal TPP binding domain
HMS1_02262	379.287	236.215	506.029	373.844	134.989	50S ribosomal protein L35	K02916	RP-L35; large subunit ribosomal protein L35	Belongs to the bacterial ribosomal protein bL35 family	PF01632.19	Ribosomal protein L35
HMS1_02407	410.768	235.024	473.683	373.159	123.695	Threonine synthase	K01733	thrC; threonine synthase [EC:4.2.3.1]	TIGRFAM Threonine synthase	PF14821.6	Threonine synthase N terminus
HMS1_01589	328.542	432.912	352.473	371.309	54.6749	Murein hydrolase activator NlpD precursor	K06194	nlpD; lipoprotein NlpD	peptidase	PF01476.20	LysM domain
HMS1_03326	409.558	230.141	473.683	371.127	126.237	UDP-N-acetylglucosamine 1-carboxyvinyltransferase	K00790	murA; UDP-N-acetylglucosamine 1-carboxyvinyltransferase [EC:2.5.1.7]	Cell wall formation. Adds enolpyruvyl to UDP-N- acetylglucosamine	PF00275.20	EPSP synthase (3-phosphoshikimate 1-carboxyvinyltransferase)
HMS1_01701	534.177	190.18	385.911	370.089	172.544	hypothetical protein			Protein of unknown function (DUF3581)	PF12119.8	Protein of unknown function (DUF3581)
HMS1_04095	306.968	457.16	343.431	369.187	78.3383	Murein hydrolase activator EnvC precursor	K22719	envC; murein hydrolase activator	COG4942 Membrane-bound metallopeptidase	PF01551.22	Peptidase family M23
HMS1_00519	340.846	444.056	318.172	367.691	67.098	Rhodanese-like domain protein			Rhodanese Homology Domain	PF00581.20	Rhodanese-like domain
HMS1_03428	431.761	204.239	460.327	365.442	140.335	Ribulose-phosphate 3-epimerase	K01783	rpe; ribulose-phosphate 3-epimerase [EC:5.1.3.1]	Belongs to the ribulose-phosphate 3-epimerase family	PF00834.19	Ribulose-phosphate 3 epimerase family
HMS1_00798	544.139	111.716	439.468	365.108	225.598	hypothetical protein
HMS1_03868	489.883	237.36	368.028	365.09	126.287	Membrane-bound lytic murein transglycosylase B precursor	K08305	mltB; membrane-bound lytic murein transglycosylase B [EC:4.2.2.-]	COG2951 Membrane-bound lytic murein transglycosylase B	PF13406.6	Transglycosylase SLT domain
HMS1_03694	365.142	330.058	399.188	364.796	34.566	hypothetical protein	K03628	rho; transcription termination factor Rho	Facilitates transcription termination by a mechanism that involves Rho binding to the nascent RNA, activation of Rho's RNA-dependent ATPase activity, and release of the mRNA from the DNA template	PF07498.12	Rho termination factor, N-terminal domain
HMS1_03725	299.456	474.529	318.95	364.311	95.9475	peptidase PmbA	K03592	pmbA; PmbA protein	modulator of DNA gyrase	PF01523.16	Putative modulator of DNA gyrase
HMS1_01470	375.261	296.52	414.098	361.96	59.9071	SCP-2 sterol transfer family protein	K24843	ubiT; O2-independent ubiquinone biosynthesis accessory factor UbiT	Sterol-binding domain protein	PF02036.17	SCP-2 sterol transfer family
HMS1_00269	301.289	301.186	481.377	361.284	104.004	Bifunctional protein FolD protein	K01491	folD; methylenetetrahydrofolate dehydrogenase (NADP+) / methenyltetrahydrofolate cyclohydrolase [EC:1.5.1.5 3.5.4.9]	Catalyzes the oxidation of 5,10- methylenetetrahydrofolate to 5,10-methenyltetrahydrofolate and then the hydrolysis of 5,10-methenyltetrahydrofolate to 10- formyltetrahydrofolate	PF00763.23	Tetrahydrofolate dehydrogenase/cyclohydrolase, catalytic domain
HMS1_00752	330.043	349.71	403.295	361.016	37.9122	PAAR motif protein			PAAR motif	PF05488.13	PAAR motif
HMS1_02233	358.788	313.247	410.659	360.898	48.7403	Outer membrane porin F precursor	K03286	TC.OOP; OmpA-OmpF porin, OOP family	Opacity family porin protein	PF02412.18	Thrombospondin type 3 repeat
HMS1_00012	366.271	360.824	354.727	360.607	5.77514	Glycerol-3-phosphate dehydrogenase [NAD(P)+]	K00057	gpsA; glycerol-3-phosphate dehydrogenase (NAD(P)+) [EC:1.1.1.94]	Glycerol-3-phosphate dehydrogenase	PF01210.23	NAD-dependent glycerol-3-phosphate dehydrogenase N-terminus
HMS1_03693	241.18	450.764	387.931	359.958	107.556	D-glycero-alpha-D-manno-heptose 1-phosphate guanylyltransferase	K00992	murU; N-acetyl-alpha-D-muramate 1-phosphate uridylyltransferase [EC:2.7.7.99]	COG1208 Nucleoside-diphosphate-sugar pyrophosphorylase involved in lipopolysaccharide biosynthesis translation initiation factor 2B, gamma epsilon subunits (eIF-2Bgamma eIF-2Bepsilon)	PF00483.23	Nucleotidyl transferase
HMS1_01170	399.942	415.682	261.23	358.951	84.9942	Thiol:disulfide interchange protein DsbA precursor	K03673	dsbA; protein dithiol oxidoreductase (disulfide-forming) [EC:1.8.4.15]	Thiol disulfide interchange protein	PF01323.20	DSBA-like thioredoxin domain
HMS1_01739	442.103	363.87	270.064	358.679	86.137	hypothetical protein	K07497	putative transposase		PF01527.20	Transposase
HMS1_01849	377.187	321.077	376.726	358.33	32.2628	tRNA(Ile)-lysidine synthase	K04075	tilS; tRNA(Ile)-lysidine synthase [EC:6.3.4.19]	Ligates lysine onto the cytidine present at position 34 of the AUA codon-specific tRNA(Ile) that contains the anticodon CAU, in an ATP-dependent manner. Cytidine is converted to lysidine, thus changing the amino acid specificity of the tRNA from methionine to isoleucine	PF01171.20	PP-loop family
HMS1_00521	483.218	240.079	348.375	357.224	121.811	Alkaline phosphatase synthesis transcriptional regulatory protein PhoP	K02658	pilH; twitching motility two-component system response regulator PilH	cheY-homologous receiver domain	PF00072.24	Response regulator receiver domain
HMS1_00264	277.266	350.88	443.061	357.069	83.0709	hypothetical protein			0
HMS1_00898	426.998	257.832	384.804	356.545	88.0521	Respiratory nitrate reductase 1 gamma chain	K00374	narI; nitrate reductase gamma subunit [EC:1.7.5.1 1.7.99.-]	PFAM Nitrate reductase gamma subunit	PF02665.14	Nitrate reductase gamma subunit
HMS1_02838	435.156	245.106	389.278	356.513	99.1711	Transketolase 1	K00615	E2.2.1.1; transketolase [EC:2.2.1.1]	Catalyzes the transfer of a two-carbon ketol group from a ketose donor to an aldose acceptor, via a covalent intermediate with the cofactor thiamine pyrophosphate	PF00456.21	Transketolase, thiamine diphosphate binding domain
HMS1_01404	367.162	323.275	377.548	355.995	28.8078	hypothetical protein			0
HMS1_03851	328.482	422.279	317.168	355.977	57.6979	hypothetical protein
HMS1_00390	192.976	449.826	422.446	355.083	141.055	hypothetical protein	K07481	transposase	Transposase
HMS1_01820	414.611	261.096	388.68	354.796	82.1758	hypothetical protein	K07483	transposase	Transposase
HMS1_00806	389.287	411.878	263.22	354.795	80.1065	hypothetical protein			transposase activity
HMS1_01375	377.478	342.97	343.252	354.567	19.8426	Putative thioredoxin-2	K03671	trxA; thioredoxin 1	Belongs to the thioredoxin family	PF00085.20	Thioredoxin
HMS1_03324	378.212	300.872	383.588	354.224	46.2826	putative phospholipid-binding protein MlaC precursor	K07323	mlaC; phospholipid transport system substrate-binding protein	toluene tolerance family protein	PF05494.12	MlaC protein
HMS1_02474	386.412	324.011	348.166	352.863	31.4646	hypothetical protein			0
HMS1_00227	403.588	293.848	360.761	352.732	55.3085	Penicillin-binding protein activator LpoA precursor	K07121	uncharacterized protein	lipoprotein	PF04348.13	LppC putative lipoprotein
HMS1_00252	287.648	344.08	425.217	352.315	69.1532	lipoprotein	K07287	bamC; outer membrane protein assembly factor BamC	NlpB/DapX lipoprotein	PF06804.11	NlpB/DapX lipoprotein
HMS1_01852	427.517	267.044	361.484	352.015	80.6549	Ribonuclease HII	K03470	rnhB; ribonuclease HII [EC:3.1.26.4]	Endonuclease that specifically degrades the RNA of RNA- DNA hybrids	PF01351.18	Ribonuclease HII
HMS1_04041	300.786	543.692	211.121	351.867	172.069	Transposase DDE domain protein	K07481	transposase	DDE superfamily endonuclease	PF05598.11	Transposase domain (DUF772)
HMS1_00909	835.01	144.054	76.3538	351.806	419.834	Elongation factor G	K02355	fusA; elongation factor G	small GTP-binding protein	PF00009.27	Elongation factor Tu GTP binding domain
HMS1_02213	333.39	365.191	356.066	351.549	16.3748	hypothetical protein			Transposase, Mutator family
HMS1_00458	371.948	306.059	375.812	351.273	39.204	Signal recognition particle receptor FtsY	K03110	ftsY; fused signal recognition particle receptor	Involved in targeting and insertion of nascent membrane proteins into the cytoplasmic membrane. Acts as a receptor for the complex formed by the signal recognition particle (SRP) and the ribosome-nascent chain (RNC). Interaction with SRP-RNC leads to the transfer of the RNC complex to the Sec translocase for insertion into the membrane, the hydrolysis of GTP by both Ffh and FtsY, and the dissocia…	PF02881.19	SRP54-type protein, helical bundle domain
HMS1_00132	510.728	194.419	348.562	351.237	158.171	Ubiquinone/menaquinone biosynthesis C-methyltransferase UbiE	K03183	ubiE; demethylmenaquinone methyltransferase / 2-methoxy-6-polyprenyl-1,4-benzoquinol methylase [EC:2.1.1.163 2.1.1.201]	Methyltransferase required for the conversion of demethylmenaquinol (DMKH2) to menaquinol (MKH2) and the conversion of 2-polyprenyl-6-methoxy-1,4-benzoquinol (DDMQH2) to 2- polyprenyl-3-methyl-6-methoxy-1,4-benzoquinol (DMQH2)	PF01209.18	ubiE/COQ5 methyltransferase family
HMS1_01743	437.532	228.963	384.636	350.377	108.423	Poly(A) polymerase I precursor	K00970	pcnB; poly(A) polymerase [EC:2.7.7.19]	Adds poly(A) tail to the 3' end of many RNAs, which usually targets these RNAs for decay. Plays a significant role in the global control of gene expression, through influencing the rate of transcript degradation, and in the general RNA quality control	PF01743.20	Poly A polymerase head domain
HMS1_00902	376.014	203.397	471.473	350.295	135.876	Tetrathionate reductase subunit B precursor	K08358	ttrB; tetrathionate reductase subunit B	PFAM 4Fe-4S ferredoxin iron-sulfur binding domain protein	PF13247.6	4Fe-4S dicluster domain
HMS1_03955	455.48	193.286	398.219	348.995	137.854	Dihydrolipoyl dehydrogenase	K00382	DLD; dihydrolipoamide dehydrogenase [EC:1.8.1.4]	Pyridine nucleotide-disulphide oxidoreductase, dimerisation	PF00364.22	Biotin-requiring enzyme
HMS1_01552	315.567	485.757	245.418	348.914	123.591	hypothetical protein			0
HMS1_01687	427.021	266.408	349.501	347.643	80.3224	Maltodextrin phosphorylase	K00688	PYG; glycogen phosphorylase [EC:2.4.1.1]	Phosphorylase is an important allosteric enzyme in carbohydrate metabolism. Enzymes from different sources differ in their regulatory mechanisms and in their natural substrates. However, all known phosphorylases share catalytic and structural properties	PF00343.20	Carbohydrate phosphorylase
HMS1_00867	501.125	158.789	383.007	347.641	173.887	Ribosomal RNA small subunit methyltransferase G	K03501	gidB; 16S rRNA (guanine527-N7)-methyltransferase [EC:2.1.1.170]	Specifically methylates the N7 position of guanine in position 527 of 16S rRNA	PF02527.15	rRNA small subunit methyltransferase G
HMS1_03969	380.462	239.88	422.196	347.513	95.5196	Trk system potassium uptake protein TrkA	K03499	trkA; trk/ktr system potassium uptake protein	COG0569 K transport systems, NAD-binding component	PF02254.18	TrkA-N domain
HMS1_02171	354.39	283.458	403.05	346.966	60.1404	hypothetical protein	K06223	dam; DNA adenine methylase [EC:2.1.1.72]	D12 class N6 adenine-specific DNA methyltransferase
HMS1_01855	433.532	204.201	402.095	346.609	124.327	3-hydroxyacyl-[acyl-carrier-protein] dehydratase FabZ	K02372	fabZ; 3-hydroxyacyl-[acyl-carrier-protein] dehydratase [EC:4.2.1.59]	Involved in unsaturated fatty acids biosynthesis. Catalyzes the dehydration of short chain beta-hydroxyacyl-ACPs and long chain saturated and unsaturated beta-hydroxyacyl-ACPs	PF07977.13	FabA-like domain
HMS1_01882	114.087	789.164	135.032	346.094	383.852	hypothetical protein			containing a DNA-binding HTH domain and an aminotransferase domain (MocR family) and their eukaryotic orthologs
HMS1_00720	257.868	376.67	403.559	346.032	77.5274	LexA repressor			Peptidase S24-like	PF00717.23	Peptidase S24-like
HMS1_01487	358.895	351.708	326.852	345.818	16.8143	Dihydropteroate synthase	K00796	folP; dihydropteroate synthase [EC:2.5.1.15]	Catalyzes the condensation of para-aminobenzoate (pABA) with 6-hydroxymethyl-7,8-dihydropterin diphosphate (DHPt-PP) to form 7,8-dihydropteroate (H2Pte), the immediate precursor of folate derivatives	PF00809.22	Pterin binding enzyme
HMS1_02798	440.62	177.671	419.101	345.797	145.998	UDP-N-acetylmuramoyl-L-alanyl-D-glutamate--2,6-diaminopimelate ligase	K01928	murE; UDP-N-acetylmuramoyl-L-alanyl-D-glutamate--2,6-diaminopimelate ligase [EC:6.3.2.13]	Catalyzes the addition of meso-diaminopimelic acid to the nucleotide precursor UDP-N-acetylmuramoyl-L-alanyl-D-glutamate (UMAG) in the biosynthesis of bacterial cell-wall peptidoglycan	PF01225.25	Mur ligase family, catalytic domain
HMS1_00213	152.01	308.349	571.44	343.933	211.967	hypothetical protein			Protein of unknown function (DUF2892)	PF11127.8	Protein of unknown function (DUF2892)
HMS1_01952	417.011	251.688	362.839	343.846	84.2822	Sporulation related domain protein			long-chain fatty acid transport protein	PF01345.18	Domain of unknown function DUF11
HMS1_00829	362.659	299.991	367.714	343.455	37.7253	hypothetical protein
HMS1_00403	462.019	168.152	399.205	343.125	154.752	DNA-directed RNA polymerase subunit beta'	K03046	rpoC; DNA-directed RNA polymerase subunit beta' [EC:2.7.7.6]	DNA-dependent RNA polymerase catalyzes the transcription of DNA into RNA using the four ribonucleoside triphosphates as substrates	PF04997.12	RNA polymerase Rpb1, domain 1
HMS1_02158	375.814	239.51	413.912	343.079	91.6937	Pantothenate synthetase	K01918	panC; pantoate--beta-alanine ligase [EC:6.3.2.1]	Catalyzes the condensation of pantoate with beta-alanine in an ATP-dependent reaction via a pantoyl-adenylate intermediate	PF02569.15	Pantoate-beta-alanine ligase
HMS1_00957	343.696	232.266	452.722	342.895	110.23	hypothetical protein			Protein of unknown function (DUF1015)	PF06245.11	Protein of unknown function (DUF1015)
HMS1_00526	228.983	475.668	323.483	342.711	124.461	hypothetical protein
HMS1_03677	342.184	407.154	278.364	342.567	64.3959	hypothetical protein	K07397	yhfA; putative redox protein	OsmC-like protein	PF02566.19	OsmC-like protein
HMS1_01356	368.893	353.109	303.024	341.675	34.3904	Transposase, Mutator family	K07493	putative transposase	Transposase, Mutator family	PF00872.18	Transposase, Mutator family
HMS1_03591	239.741	457.528	326.451	341.24	109.644	hypothetical protein	K07482	transposase	Helix-turn-helix domain
HMS1_00471	538.373	170.827	313.309	340.836	185.313	putative ABC transporter ATP-binding protein YxlF	K25152	gldA; gliding motility-associated transport system ATP-binding protein	pfam abc	PF00005.27	ABC transporter
HMS1_03861	383.643	250.628	387.11	340.461	77.8165	Glutamyl-tRNA(Gln) amidotransferase subunit A	K02433	gatA; aspartyl-tRNA(Asn)/glutamyl-tRNA(Gln) amidotransferase subunit A [EC:6.3.5.6 6.3.5.7]	Allows the formation of correctly charged Gln-tRNA(Gln) through the transamidation of misacylated Glu-tRNA(Gln) in organisms which lack glutaminyl-tRNA synthetase. The reaction takes place in the presence of glutamine and ATP through an activated gamma-phospho-Glu-tRNA(Gln)	PF01425.21	Amidase
HMS1_03878	336.741	336.662	347.056	340.153	5.97812	phage T7 F exclusion suppressor FxsA	K07113	fxsA; UPF0716 protein FxsA	COG3030 Protein affecting phage T7 exclusion by the F plasmid	PF04186.13	FxsA cytoplasmic membrane protein
HMS1_03830	270.163	300.132	450.106	340.134	96.4107	Sec-independent protein translocase protein TatA	K03116	tatA; sec-independent protein translocase protein TatA	Part of the twin-arginine translocation (Tat) system that transports large folded proteins containing a characteristic twin-arginine motif in their signal peptide across membranes. TatA could form the protein-conducting channel of the Tat system	PF02416.16	mttA/Hcf106 family
HMS1_01418	423.486	284.163	311.905	339.851	73.7461	Cold shock-like protein CspA	K03704	cspA; cold shock protein	TIGRFAM cold shock domain protein CspD	PF00313.22	'Cold-shock' DNA-binding domain
HMS1_01289	386.816	287.665	344.762	339.748	49.7654	site-specific tyrosine recombinase XerD			Belongs to the 'phage' integrase family	PF00589.22	Phage integrase family
HMS1_03700	350.396	303.209	364.736	339.447	32.1917	3'(2'),5'-bisphosphate nucleotidase CysQ	K01082	cysQ; 3'(2'), 5'-bisphosphate nucleotidase [EC:3.1.3.7]	COG1218 3'-Phosphoadenosine 5'-phosphosulfate (PAPS) 3'-phosphatase	PF00459.25	Inositol monophosphatase family
HMS1_01946	462.577	200.345	354.545	339.156	131.792	hypothetical protein
HMS1_00319	281.567	327.596	405.818	338.327	62.8165	6-phosphofructokinase 1	K21071	pfk; ATP-dependent phosphofructokinase / diphosphate-dependent phosphofructokinase [EC:2.7.1.11 2.7.1.90]	Catalyzes the phosphorylation of D-fructose 6-phosphate, the first committing step of glycolysis. Uses inorganic phosphate (PPi) as phosphoryl donor instead of ATP like common ATP-dependent phosphofructokinases (ATP-PFKs), which renders the reaction reversible, and can thus function both in glycolysis and gluconeogenesis. Consistently, PPi-PFK can replace the enzymes of both the forward (ATP-PFK)…	PF00365.20	Phosphofructokinase
HMS1_02135	333.661	351.876	326.327	337.288	13.1551	Transposase, Mutator family	K07493	putative transposase	Transposase, Mutator family	PF00872.18	Transposase, Mutator family
HMS1_01971	487.216	242.58	277.324	335.706	132.356	hypothetical protein	K09008	NDUFAF3; NADH dehydrogenase [ubiquinone] 1 alpha subcomplex assembly factor 3	Protein of unknown function (DUF498/DUF598)	PF04430.14	Protein of unknown function (DUF498/DUF598)
HMS1_00382	243.196	288.964	473.603	335.254	121.979	Ribose-phosphate pyrophosphokinase	K00948	PRPS; ribose-phosphate pyrophosphokinase [EC:2.7.6.1]	Involved in the biosynthesis of the central metabolite phospho-alpha-D-ribosyl-1-pyrophosphate (PRPP) via the transfer of pyrophosphoryl group from ATP to 1-hydroxyl of ribose-5-phosphate (Rib-5-P)	PF13793.6	N-terminal domain of ribose phosphate pyrophosphokinase
HMS1_01752	371.617	295.357	338.108	335.028	38.2232	Thymidylate kinase	K00943	tmk; dTMP kinase [EC:2.7.4.9]	Phosphorylation of dTMP to form dTDP in both de novo and salvage pathways of dTTP synthesis	PF02223.17	Thymidylate kinase
HMS1_00301	463.499	218.6	320.402	334.167	123.029	Undecaprenyl-phosphate 4-deoxy-4-formamido-L-arabinose transferase			Glycosyl Transferase	PF00535.26	Glycosyl transferase family 2
HMS1_00813	415.984	303.743	282.105	333.944	71.8675	hypothetical protein	K01160	rusA; crossover junction endodeoxyribonuclease RusA [EC:3.1.21.10]
HMS1_01724	371.797	228.419	401.345	333.854	92.4968	DNA gyrase subunit A	K02469	gyrA; DNA gyrase subunit A [EC:5.6.2.2]	A type II topoisomerase that negatively supercoils closed circular double-stranded (ds) DNA in an ATP-dependent manner to modulate DNA topology and maintain chromosomes in an underwound state. Negative supercoiling favors strand separation, and DNA replication, transcription, recombination and repair, all of which involve strand separation. Also able to catalyze the interconversion of other topol…	PF00521.20	DNA gyrase/topoisomerase IV, subunit A
HMS1_00407	406.865	178.794	415.64	333.766	134.282	Elongation factor Tu	K02358	tuf; elongation factor Tu	This protein promotes the GTP-dependent binding of aminoacyl-tRNA to the A-site of ribosomes during protein biosynthesis	PF00009.27	Elongation factor Tu GTP binding domain
HMS1_00556	311.001	443.607	246.512	333.707	100.49	Biotin synthase	K01012	bioB; biotin synthase [EC:2.8.1.6]	Catalyzes the conversion of dethiobiotin (DTB) to biotin by the insertion of a sulfur atom into dethiobiotin via a radical- based mechanism	PF04055.21	Radical SAM superfamily
HMS1_02928	306.093	309.436	381.249	332.259	42.4593	RNA polymerase sigma factor RpoD	K03086	rpoD; RNA polymerase primary sigma factor	Sigma factors are initiation factors that promote the attachment of RNA polymerase to specific initiation sites and are then released. This sigma factor is the primary sigma factor during exponential growth	PF03979.14	Sigma-70 factor, region 1.1
HMS1_00338	349.296	301.262	345.993	332.184	26.8295	Glutamate-1-semialdehyde 2,1-aminomutase	K01845	hemL; glutamate-1-semialdehyde 2,1-aminomutase [EC:5.4.3.8]	Aminotransferase	PF00202.21	Aminotransferase class-III
HMS1_02389	224.635	353.408	418.113	332.052	98.4908	Transposase DDE domain protein	K07481	transposase	PFAM transposase IS4 family protein	PF05598.11	Transposase domain (DUF772)
HMS1_03731	202.781	534.958	255.06	330.933	178.614	Maf-like protein YhdE	K06287	yhdE; nucleoside triphosphate pyrophosphatase [EC:3.6.1.-]	Maf-like protein	PF02545.14	Maf-like protein
HMS1_03655	415.27	200.802	375.502	330.525	114.089	Malonyl CoA-acyl carrier protein transacylase	K00645	fabD; [acyl-carrier-protein] S-malonyltransferase [EC:2.3.1.39]	malonyl CoA-acyl carrier protein transacylase	PF00698.21	Acyl transferase domain
HMS1_03398	384.945	252.431	354.053	330.476	69.3316	Anthranilate synthase component 2	K01658	trpG; anthranilate synthase component II [EC:4.1.3.27]	COG0512 Anthranilate para-aminobenzoate synthases component II	PF00117.28	Glutamine amidotransferase class-I
HMS1_00026	305.552	258.938	426.908	330.466	86.7121	Uroporphyrinogen decarboxylase	K01599	hemE; uroporphyrinogen decarboxylase [EC:4.1.1.37]	Catalyzes the decarboxylation of four acetate groups of uroporphyrinogen-III to yield coproporphyrinogen-III	PF01208.17	Uroporphyrinogen decarboxylase (URO-D)
HMS1_03575	479.865	220.332	291.059	330.419	134.169	Polyphosphate kinase 2 (PPK2)	K22468	ppk2; polyphosphate kinase [EC:2.7.4.34]	Polyphosphate kinase 2 (PPK2)	PF03976.14	Polyphosphate kinase 2 (PPK2)
HMS1_01004	249.185	255.113	486.933	330.41	135.585	preprotein translocase subunit YajC	K03210	yajC; preprotein translocase subunit YajC	TIGRFAM preprotein translocase, YajC subunit	PF02699.15	Preprotein translocase subunit
HMS1_01407	316.129	362.975	311.67	330.258	28.4214	hypothetical protein			0
HMS1_01737	256.144	263.537	469.532	329.738	121.122	hypothetical protein	K07497	putative transposase	Transposase
HMS1_00441	367.064	254.307	366.356	329.242	64.897	Phospho-2-dehydro-3-deoxyheptonate aldolase	K01626	E2.5.1.54; 3-deoxy-7-phosphoheptulonate synthase [EC:2.5.1.54]	phospho-2-dehydro-3-deoxyheptonate aldolase	PF01474.16	Class-II DAHP synthetase family
HMS1_01918	485.466	166.904	334.744	329.038	159.357	Succinyl-CoA:coenzyme A transferase	K18122	cat2; 4-hydroxybutyrate CoA-transferase [EC:2.8.3.-]	COG0427 Acetyl-CoA hydrolase	PF02550.15	Acetyl-CoA hydrolase/transferase N-terminal domain
HMS1_00409	382.168	224.83	379.998	328.999	90.2188	50S ribosomal protein L3	K02906	RP-L3; large subunit ribosomal protein L3	One of the primary rRNA binding proteins, it binds directly near the 3'-end of the 23S rRNA, where it nucleates assembly of the 50S subunit	PF00297.22	Ribosomal protein L3
HMS1_00911	394.499	260.065	331.87	328.811	67.2692	Heat shock protein 15	K04762	hslR; ribosome-associated heat shock protein Hsp15	COG1188 Ribosome-associated heat shock protein implicated in the recycling of the 50S subunit (S4 paralog)	PF01479.25	S4 domain
HMS1_02195	465.053	199.427	321.505	328.661	132.958	hypothetical protein			Domain of unknown function (DUF4845)	PF16137.5	Domain of unknown function (DUF4845)
HMS1_02745	318.908	339.974	321.665	326.849	11.4497	Ribosomal large subunit pseudouridine synthase D	K06180	rluD; 23S rRNA pseudouridine1911/1915/1917 synthase [EC:5.4.99.23]	Responsible for synthesis of pseudouridine from uracil	PF01479.25	S4 domain
HMS1_00410	364.972	159.257	455.376	326.535	151.755	50S ribosomal protein L4	K02926	RP-L4; large subunit ribosomal protein L4	Forms part of the polypeptide exit tunnel	PF00573.22	Ribosomal protein L4/L1 family
HMS1_04115	288.53	322.423	367.666	326.206	39.7032	hypothetical protein			Transposase, Mutator family
HMS1_00933	535.392	234.059	208.93	326.127	181.664	hypothetical protein			0	PF18475.1	PIN domain
HMS1_01869	416.036	193.391	366.112	325.179	116.83	Uridylate kinase	K09903	pyrH; uridylate kinase [EC:2.7.4.22]	Catalyzes the reversible phosphorylation of UMP to UDP	PF00696.28	Amino acid kinase family
HMS1_03691	409.213	322.556	243.013	324.927	83.1253	hypothetical protein			0
HMS1_00980	423.11	295.566	255.156	324.61	87.6631	hypothetical protein	K07486	transposase	Transposase	PF02371.16	Transposase IS116/IS110/IS902 family
HMS1_01413	365.467	251.63	355.429	324.175	63.0263	Tryptophan--tRNA ligase	K01867	WARS; tryptophanyl-tRNA synthetase [EC:6.1.1.2]	Tryptophanyl-tRNA synthetase	PF00579.25	tRNA synthetases class I (W and Y)
HMS1_01492	260.895	359.122	351.007	323.675	54.5203	NADH-quinone oxidoreductase subunit 7	K00330	nuoA; NADH-quinone oxidoreductase subunit A [EC:7.1.1.2]	NDH-1 shuttles electrons from NADH, via FMN and iron- sulfur (Fe-S) centers, to quinones in the respiratory chain. The immediate electron acceptor for the enzyme in this species is believed to be ubiquinone. Couples the redox reaction to proton translocation (for every two electrons transferred, four hydrogen ions are translocated across the cytoplasmic membrane), and thus conserves the redox ene…	PF00507.19	NADH-ubiquinone/plastoquinone oxidoreductase, chain 3
HMS1_02388	263.956	342.821	362.913	323.23	52.3069	Transposase, Mutator family	K07493	putative transposase	COG3328 Transposase and inactivated derivatives	PF00872.18	Transposase, Mutator family
HMS1_00154	327.306	293.658	347.157	322.707	27.0442	hypothetical protein			Protein of unknown function (DUF2799)	PF10973.8	Protein of unknown function (DUF2799)
HMS1_03703	540.325	169.519	257.788	322.544	193.699	hypothetical protein			PFAM transposase IS204 IS1001 IS1096 IS1165 family protein
HMS1_00222	404.073	285.269	276.83	322.057	71.153	Na(+)/H(+) antiporter NhaD			Citrate transporter	PF03600.16	Citrate transporter
HMS1_03799	453.164	239.849	270.929	321.314	115.238	MazG nucleotide pyrophosphohydrolase domain protein			Phosphoribosyl-ATP pyrophosphohydrolase	PF03819.17	MazG nucleotide pyrophosphohydrolase domain
HMS1_01757	491.453	104.702	366.645	320.933	197.386	3-oxoacyl-[acyl-carrier-protein] reductase FabG	K00059	fabG; 3-oxoacyl-[acyl-carrier protein] reductase [EC:1.1.1.100]	COG1028 Dehydrogenases with different specificities (related to short-chain alcohol dehydrogenases)	PF13561.6	Enoyl-(Acyl carrier protein) reductase
HMS1_00497	425.61	238.545	293.74	319.298	96.1157	Twitching mobility protein	K02669	pilT; twitching motility protein PilT	Tfp pilus assembly protein, pilus retraction ATPase PilT	PF00437.20	Type II/IV secretion system protein
HMS1_01082	332.455	329.487	295.938	319.293	20.2805	hypothetical protein
HMS1_03758	288.174	393.229	276.202	319.201	64.3887	hypothetical protein	K07481	transposase	hmm pf01609
HMS1_00625	191.532	552.237	212.333	318.701	202.515	hypothetical protein				PF13936.6	Helix-turn-helix domain
HMS1_00808	388.131	276.451	288.981	317.854	61.1833	hypothetical protein	K01185	E3.2.1.17; lysozyme [EC:3.2.1.17]	lysozyme
HMS1_00137	286.475	368.445	297.427	317.449	44.5019	hypothetical protein	K09921	uncharacterized protein	protein conserved in bacteria	PF04340.12	Protein of unknown function, DUF484
HMS1_02080	405.002	215.695	329.838	316.845	95.3201	hypothetical protein
HMS1_01674	174.502	275.933	499.499	316.644	166.279	hypothetical protein
HMS1_02637	370.188	308.568	271.123	316.626	50.0219	ISXO2-like transposase domain protein			ISXO2-like transposase domain	PF12762.7	ISXO2-like transposase domain
HMS1_01304	432.791	206.916	308.931	316.213	113.114	Quinolinate synthase A	K03517	nadA; quinolinate synthase [EC:2.5.1.72]	Catalyzes the condensation of iminoaspartate with dihydroxyacetone phosphate to form quinolinate	PF02445.16	Quinolinate synthetase A protein
HMS1_00148	285.574	308.259	354.033	315.955	34.8726	hypothetical protein	K16904	DCTPP1; dCTP diphosphatase [EC:3.6.1.12]	MazG-like family	PF12643.7	MazG-like family
HMS1_00716	246.864	312.602	388.266	315.91	70.7591	FK506-binding protein	K03772	fkpA; FKBP-type peptidyl-prolyl cis-trans isomerase FkpA [EC:5.2.1.8]	FKBP-type peptidyl-prolyl cis-trans isomerase	PF00254.28	FKBP-type peptidyl-prolyl cis-trans isomerase
HMS1_00815	344.11	304.422	299.199	315.91	24.5604	hypothetical protein			0
HMS1_00677	318.856	297.131	331.728	315.905	17.4863	Esterase TesA precursor	K10804	tesA; acyl-CoA thioesterase I [EC:3.1.2.- 3.1.2.2 3.1.1.2 3.1.1.5]	COG2755 Lysophospholipase L1 and related esterases	PF13472.6	GDSL-like Lipase/Acylhydrolase family
HMS1_03991	326.824	310.702	309.09	315.538	9.80653	Glucose-6-phosphate isomerase	K01810	GPI; glucose-6-phosphate isomerase [EC:5.3.1.9]	Belongs to the GPI family	PF00342.19	Phosphoglucose isomerase
HMS1_02386	321.652	282.176	342.773	315.534	30.7586	tetratricopeptide repeat protein	K19804	lapB; lipopolysaccharide assembly protein B	Modulates cellular lipopolysaccharide (LPS) levels by regulating LpxC, which is involved in lipid A biosynthesis. May act by modulating the proteolytic activity of FtsH towards LpxC. May also coordinate assembly of proteins involved in LPS synthesis at the plasma membrane	PF13432.6	Tetratricopeptide repeat
HMS1_00805	440.492	155.944	349.871	315.436	145.366	Phage terminase large subunit (GpA)			Terminase	PF05876.12	Phage terminase large subunit (GpA)
HMS1_03251	389.579	210.624	343.763	314.655	92.9605	UDP-3-O-[3-hydroxymyristoyl] glucosamine N-acyltransferase	K01726	GAMMACA; gamma-carbonic anhydrase [EC:4.2.1.-]	Bacterial transferase hexapeptide (six repeats)	PF00132.24	Bacterial transferase hexapeptide (six repeats)
HMS1_01042	432.629	206.489	303.749	314.289	113.438	Daunorubicin/doxorubicin resistance ATP-binding protein DrrA	K01990	ABC-2.A; ABC-2 type transport system ATP-binding protein	COG1131 ABC-type multidrug transport system, ATPase component	PF00005.27	ABC transporter
HMS1_00334	241.002	278.683	423.013	314.232	96.072	Adenine deaminase	K01486	ade; adenine deaminase [EC:3.5.4.2]	Belongs to the metallo-dependent hydrolases superfamily. Adenine deaminase family
HMS1_02456	287.41	354.691	299.188	313.763	35.9304	Aminopeptidase N			Peptidase family M28	PF01433.20	Peptidase family M1 domain
HMS1_00054	538.646	71.0205	329.897	313.188	234.26	hypothetical protein	K03737	por; pyruvate-ferredoxin/flavodoxin oxidoreductase [EC:1.2.7.1 1.2.7.-]	4fe-4S ferredoxin, iron-sulfur binding domain protein	PF13370.6	4Fe-4S single cluster domain of Ferredoxin I
HMS1_01867	242.584	313.921	382.937	313.147	70.1795	Ditrans,polycis-undecaprenyl-diphosphate synthase ((2E,6E)-farnesyl-diphosphate specific)	K00806	uppS; undecaprenyl diphosphate synthase [EC:2.5.1.31]	Catalyzes the sequential condensation of isopentenyl diphosphate (IPP) with (2E,6E)-farnesyl diphosphate (E,E-FPP) to yield (2Z,6Z,10Z,14Z,18Z,22Z,26Z,30Z,34E,38E)-undecaprenyl diphosphate (di-trans,octa-cis-UPP). UPP is the precursor of glycosyl carrier lipid in the biosynthesis of bacterial cell wall polysaccharide components such as peptidoglycan and lipopolysaccharide	PF01255.19	Putative undecaprenyl diphosphate synthase
HMS1_00457	396.651	224.804	317.464	312.973	86.0114	Cell division ATP-binding protein FtsE	K09812	ftsE; cell division transport system ATP-binding protein	cell division	PF00005.27	ABC transporter
HMS1_02346	284.562	330.146	324.077	312.928	24.7524	HIT-like protein	K02503	HINT1; histidine triad (HIT) family protein	Scavenger mRNA decapping enzyme C-term binding	PF01230.23	HIT domain
HMS1_03130	347.758	205.913	384.571	312.747	94.3343	DNA topoisomerase 4 subunit A	K02621	parC; topoisomerase IV subunit A [EC:5.6.2.2]	Topoisomerase IV is essential for chromosome segregation. It relaxes supercoiled DNA. Performs the decatenation events required during the replication of a circular DNA molecule	PF00521.20	DNA gyrase/topoisomerase IV, subunit A
HMS1_04030	298.207	377.618	260.466	312.097	59.7982	Exodeoxyribonuclease III	K01142	E3.1.11.2; exodeoxyribonuclease III [EC:3.1.11.2]	Endonuclease/Exonuclease/phosphatase family	PF03372.23	Endonuclease/Exonuclease/phosphatase family
HMS1_01493	294.65	249.167	392.357	312.058	73.1652	NADH-quinone oxidoreductase subunit B	K00331	nuoB; NADH-quinone oxidoreductase subunit B [EC:7.1.1.2]	NDH-1 shuttles electrons from NADH, via FMN and iron- sulfur (Fe-S) centers, to quinones in the respiratory chain. The immediate electron acceptor for the enzyme in this species is believed to be ubiquinone. Couples the redox reaction to proton translocation (for every two electrons transferred, four hydrogen ions are translocated across the cytoplasmic membrane), and thus conserves the redox ene…	PF01058.22	NADH ubiquinone oxidoreductase, 20 Kd subunit
HMS1_00262	196.24	516.223	223.601	312.021	177.372	Cytochrome c	K17223	soxX; L-cysteine S-thiosulfotransferase [EC:2.8.5.2]	Sulfur oxidation	PF00034.21	Cytochrome c
HMS1_04132	394.203	272.719	266.329	311.084	72.0543	hypothetical protein			Glycosyl glycerophosphate transferases involved in teichoic acid biosynthesis TagF TagB EpsJ RodC
HMS1_01581	54.2517	782.673	93.9015	310.275	409.588	Sulfurtransferase TusE	K11179	tusE; tRNA 2-thiouridine synthesizing protein E [EC:2.8.1.-]	DsrC like protein	PF04358.13	DsrC like protein
HMS1_00045	398.065	138.279	393.808	310.051	148.774	2,3-dimethylmalate dehydratase large subunit	K01681	ACO; aconitate hydratase [EC:4.2.1.3]	Catalyzes the isomerization of citrate to isocitrate via cis-aconitate	PF00330.20	Aconitase family (aconitate hydratase)
HMS1_01652	202.734	450.534	275.501	309.59	127.369	Transposase, Mutator family	K07493	putative transposase	Transposase, Mutator family	PF00872.18	Transposase, Mutator family
HMS1_00036	298.265	273.446	356.576	309.429	42.6749	Penicillin-binding protein 1A	K05366	mrcA; penicillin-binding protein 1A [EC:2.4.1.129 3.4.16.4]	penicillin-binding protein	PF00912.22	Transglycosylase
HMS1_00905	403.863	207.412	313.813	308.363	98.3385	iron-sulfur cluster assembly protein	K13628	iscA; iron-sulfur cluster assembly protein	Belongs to the HesB IscA family
HMS1_01416	373.556	209.265	341.658	308.16	87.1179	Ribosomal large subunit pseudouridine synthase B	K06178	rluB; 23S rRNA pseudouridine2605 synthase [EC:5.4.99.22]	Belongs to the pseudouridine synthase RsuA family	PF01479.25	S4 domain
HMS1_03391	401.919	232.736	288.976	307.877	86.1606	Integrase core domain protein	K07497	putative transposase	hmm pf00665	PF00665.26	Integrase core domain
HMS1_03441	449.668	211.632	262.216	307.839	125.405	hypothetical protein
HMS1_00574	376.963	215.147	328.313	306.808	83.0239	hypothetical protein			stress-induced protein	PF03755.13	YicC-like family, N-terminal region
HMS1_03685	512.591	178.977	227.957	306.508	180.145	tRNA 2-thiocytidine biosynthesis protein TtcA	K14058	ttcA; tRNA 2-thiocytidine biosynthesis protein TtcA	Catalyzes the ATP-dependent 2-thiolation of cytidine in position 32 of tRNA, to form 2-thiocytidine (s(2)C32). The sulfur atoms are provided by the cysteine cysteine desulfurase (IscS) system	PF01171.20	PP-loop family
HMS1_03337	280.373	265.818	372.045	306.079	57.5899	Cytochrome b	K00412	CYTB; ubiquinol-cytochrome c reductase cytochrome b subunit	Component of the ubiquinol-cytochrome c reductase complex (complex III or cytochrome b-c1 complex), which is a respiratory chain that generates an electrochemical potential coupled to ATP synthesis	PF00033.19	Cytochrome b/b6/petB
HMS1_01497	396.073	184.282	337.527	305.96	109.368	NADH-quinone oxidoreductase subunit 1	K00335	nuoF; NADH-quinone oxidoreductase subunit F [EC:7.1.1.2]	NDH-1 shuttles electrons from NADH, via FMN and iron- sulfur (Fe-S) centers, to quinones in the respiratory chain	PF01512.17	Respiratory-chain NADH dehydrogenase 51 Kd subunit
HMS1_00388	523.255	173.11	221.513	305.959	189.733	Transposase	K07497	putative transposase	Helix-turn-helix domain	PF01527.20	Transposase
HMS1_04090	343.266	250.988	322.612	305.622	48.4282	succinate dehydrogenase iron-sulfur subunit	K03390	hdrC2; heterodisulfide reductase subunit C2 [EC:1.8.7.3 1.8.98.4 1.8.98.5 1.8.98.6]	4Fe-4S dicluster domain	PF13183.6	4Fe-4S dicluster domain
HMS1_00123	276.435	329.534	309.973	305.314	26.8547	hypothetical protein
HMS1_00281	226.272	537.878	151.721	305.291	204.847	Transposase	K07497	putative transposase	Transposase	PF01527.20	Transposase
HMS1_03355	242.126	301.128	372.178	305.144	65.1185	sulfur carrier protein ThiS	K03154	thiS; sulfur carrier protein	ThiS family	PF02597.20	ThiS family
HMS1_00034	383.841	170.731	358.649	304.407	116.45	Fimbrial assembly protein (PilN)	K02663	pilN; type IV pilus assembly protein PilN	PFAM Fimbrial assembly	PF05137.13	Fimbrial assembly protein (PilN)
HMS1_01741	400.691	305.004	207.352	304.349	96.6708	Transposase	K07497	putative transposase	Transposase	PF01527.20	Transposase
HMS1_03742	341.16	127.339	443.226	303.908	161.205	ATP synthase epsilon chain	K02114	ATPF1E; F-type H+-transporting ATPase subunit epsilon	Produces ATP from ADP in the presence of a proton gradient across the membrane	PF02823.16	ATP synthase, Delta/Epsilon chain, beta-sandwich domain
HMS1_02563	423.917	223.536	263.875	303.776	105.982	Transposase	K07486	transposase	transposase IS116 IS110 IS902 family
HMS1_02837	363.44	209.224	338.523	303.729	82.7864	Glyceraldehyde-3-phosphate dehydrogenase A	K00134	GAPDH; glyceraldehyde 3-phosphate dehydrogenase (phosphorylating) [EC:1.2.1.12]	Belongs to the glyceraldehyde-3-phosphate dehydrogenase family	PF00044.24	Glyceraldehyde 3-phosphate dehydrogenase, NAD binding domain
HMS1_00006	397.952	238.708	271.388	302.683	84.1083	Transposase	K07497	putative transposase	Transposase	PF01527.20	Transposase
HMS1_01897	416.559	189.293	296.801	300.884	113.688	Replicative DNA helicase	K02314	dnaB; replicative DNA helicase [EC:5.6.2.3]	it exhibits DNA-dependent ATPase activity and contains distinct active sites for ATP binding, DNA binding, and interaction with DnaC protein, primase, and other prepriming proteins	PF00772.21	DnaB-like helicase N terminal domain
HMS1_02710	330.913	168.999	402.386	300.766	119.579	DNA mismatch repair protein MutL	K03572	mutL; DNA mismatch repair protein MutL	This protein is involved in the repair of mismatches in DNA. It is required for dam-dependent methyl-directed DNA mismatch repair. May act as a molecular matchmaker , a protein that promotes the formation of a stable complex between two or more DNA-binding proteins in an ATP-dependent manner without itself being part of a final effector complex	PF13589.6	Histidine kinase-, DNA gyrase B-, and HSP90-like ATPase
HMS1_01586	254.743	336.828	306.206	299.259	41.4808	5'-nucleotidase SurE	K03787	surE; 5'/3'-nucleotidase [EC:3.1.3.5 3.1.3.6]	Nucleotidase that shows phosphatase activity on nucleoside 5'-monophosphates	PF01975.17	Survival protein SurE
HMS1_00839	256.008	434.983	206.606	299.199	120.158	hypothetical protein			0
HMS1_01500	379.222	173.287	344.069	298.859	110.16	NADH-quinone oxidoreductase subunit I	K00338	nuoI; NADH-quinone oxidoreductase subunit I [EC:7.1.1.2]	NDH-1 shuttles electrons from NADH, via FMN and iron- sulfur (Fe-S) centers, to quinones in the respiratory chain. The immediate electron acceptor for the enzyme in this species is believed to be ubiquinone. Couples the redox reaction to proton translocation (for every two electrons transferred, four hydrogen ions are translocated across the cytoplasmic membrane), and thus conserves the redox ene…	PF12838.7	4Fe-4S dicluster domain
HMS1_00126	365.106	241.714	288.068	298.296	62.3284	Transposase	K07485	transposase	PFAM transposase IS204 IS1001 IS1096 IS1165 family protein	PF13542.6	Helix-turn-helix domain of transposase family ISL3
HMS1_02788	307.768	111.1	475.274	298.047	182.281	Cell division protein FtsQ	K03589	ftsQ; cell division protein FtsQ	Essential cell division protein. May link together the upstream cell division proteins, which are predominantly cytoplasmic, with the downstream cell division proteins, which are predominantly periplasmic. May control correct divisome assembly	PF08478.10	POTRA domain, FtsQ-type
HMS1_00906	269.284	241.951	380.196	297.144	73.2127	hypothetical protein			0
HMS1_00080	322.769	263.614	303.608	296.664	30.1825	IS2 transposase TnpB	K07497	putative transposase	Integrase core domain	PF13276.6	HTH-like domain
HMS1_00814	337.853	235.472	316.411	296.579	53.9947	hypothetical protein	K17680	PEO1; twinkle protein [EC:5.6.2.3]	DnaB-like helicase C terminal domain	PF03796.15	DnaB-like helicase C terminal domain
HMS1_02208	320.26	221.526	346.056	295.947	65.7284	Succinate dehydrogenase iron-sulfur subunit	K00240	sdhB; succinate dehydrogenase / fumarate reductase, iron-sulfur subunit [EC:1.3.5.1 1.3.5.4]	TIGRFAM succinate dehydrogenase and fumarate reductase iron-sulfur protein	PF13085.6	2Fe-2S iron-sulfur cluster binding domain
HMS1_02409	309.48	220.776	356.751	295.669	69.0314	hypothetical protein	K20035	dmdC; 3-(methylsulfanyl)propanoyl-CoA dehydrogenase [EC:1.3.99.41]	Acyl-CoA dehydrogenase N terminal	PF12806.7	Acetyl-CoA dehydrogenase C-terminal like
HMS1_00670	261.594	332.401	291.622	295.206	35.5392	Coproporphyrinogen-III oxidase, aerobic	K00228	CPOX; coproporphyrinogen III oxidase [EC:1.3.3.3]	Involved in the heme biosynthesis. Catalyzes the aerobic oxidative decarboxylation of propionate groups of rings A and B of coproporphyrinogen-III to yield the vinyl groups in protoporphyrinogen-IX	PF01218.18	Coproporphyrinogen III oxidase
HMS1_03766	344.785	309.151	231.564	295.167	57.8912	Pyridoxamine 5'-phosphate oxidase	K07226	hutZ; heme oxygenase (biliverdin-IX-beta and delta-forming) [EC:1.14.99.58]	Heme iron utilization protein	PF13883.6	Pyridoxamine 5'-phosphate oxidase
HMS1_01501	589.463	107.297	187.694	294.818	258.317	NADH-quinone oxidoreductase subunit J	K00339	nuoJ; NADH-quinone oxidoreductase subunit J [EC:7.1.1.2]	NADH-ubiquinone/plastoquinone oxidoreductase chain 6	PF00499.20	NADH-ubiquinone/plastoquinone oxidoreductase chain 6
HMS1_02683	409.314	163.283	311.781	294.793	123.892	transcriptional regulator BolA			2 iron, 2 sulfur cluster binding	PF01722.18	BolA-like protein
HMS1_00402	402.464	127.81	353.594	294.623	146.516	DNA-directed RNA polymerase subunit beta	K03043	rpoB; DNA-directed RNA polymerase subunit beta [EC:2.7.7.6]	DNA-dependent RNA polymerase catalyzes the transcription of DNA into RNA using the four ribonucleoside triphosphates as substrates	PF04563.15	RNA polymerase beta subunit
HMS1_02524	215.997	269.84	393.077	292.971	90.7781	Elongation factor P	K02356	efp; elongation factor P	Involved in peptide bond synthesis. Alleviates ribosome stalling that occurs when 3 or more consecutive Pro residues or the sequence PPG is present in a protein, possibly by augmenting the peptidyl transferase activity of the ribosome. Modification of Lys-34 is required for alleviation	PF08207.12	Elongation factor P (EF-P) KOW-like domain
HMS1_03103	412.658	241.239	224.832	292.91	104.029	EcoKI restriction-modification system protein HsdS	K01154	hsdS; type I restriction enzyme, S subunit [EC:3.1.21.3]	restriction modification system DNA specificity domain	PF01420.19	Type I restriction modification DNA specificity domain
HMS1_00494	341.648	304.886	230.186	292.24	56.7971	alanine racemase	K06997	yggS; PLP dependent protein	Pyridoxal 5'-phosphate (PLP)-binding protein, which is involved in PLP homeostasis	PF01168.20	Alanine racemase, N-terminal domain
HMS1_00341	299.294	332.95	243.688	291.977	45.0783	hypothetical protein			Domain of unknown function (DUF5063)	PF16702.5	Domain of unknown function (DUF5063)
HMS1_03720	321.444	214.44	339.931	291.938	67.7493	Inorganic pyrophosphatase	K01507	ppa; inorganic pyrophosphatase [EC:3.6.1.1]	Catalyzes the hydrolysis of inorganic pyrophosphate (PPi) forming two phosphate ions	PF00719.19	Inorganic pyrophosphatase
HMS1_01815	359.245	85.8177	427.808	290.957	180.933	Assimilatory nitrite reductase [NAD(P)H] small subunit	K00363	nirD; nitrite reductase (NADH) small subunit [EC:1.7.1.15]	nitrite reductase	PF13806.6	Rieske-like [2Fe-2S] domain
HMS1_00852	341.938	243.881	285.397	290.405	49.2203	Peptidoglycan-associated lipoprotein precursor	K03640	pal; peptidoglycan-associated lipoprotein	Belongs to the ompA family	PF00691.20	OmpA family
HMS1_01672	231.892	291.03	348.144	290.355	58.1286	hypothetical protein	K09978	uncharacterized protein	Protein of unknown function (DUF1318)	PF07027.12	Protein of unknown function (DUF1318)
HMS1_03316	352.772	187.821	329.808	290.133	89.3464	hypothetical protein			Domain of unknown function (DUF4124)	PF13511.6	Domain of unknown function (DUF4124)
HMS1_02309	295.162	229.268	345.803	290.078	58.4337	Lipoprotein-releasing system transmembrane protein LolE	K09808	lolC_E; lipoprotein-releasing system permease protein	lipoprotein releasing system, transmembrane protein, LolC E family	PF12704.7	MacB-like periplasmic core domain
HMS1_00908	285.014	303.009	281.909	289.977	11.3922	IS2 transposase TnpB	K07497	putative transposase	Integrase core domain	PF13276.6	HTH-like domain
HMS1_00972	363.796	201.59	303.315	289.567	81.9721	Exodeoxyribonuclease 7 large subunit	K03601	xseA; exodeoxyribonuclease VII large subunit [EC:3.1.11.6]	Bidirectionally degrades single-stranded DNA into large acid-insoluble oligonucleotides, which are then degraded further into small acid-soluble oligonucleotides	PF13742.6	OB-fold nucleic acid binding domain
HMS1_02815	275.46	269.563	320.53	288.518	27.8799	hypothetical protein
HMS1_01848	284.455	195.891	385.193	288.513	94.7161	Peptide chain release factor 2	K02836	prfB; peptide chain release factor 2	Peptide chain release factor 2 directs the termination of translation in response to the peptide chain termination codons UGA and UAA	PF03462.18	PCRF domain
HMS1_01113	105.975	599.746	156.681	287.467	271.627	HTH-type transcriptional regulator GltC			transcriptional regulator	PF00126.27	Bacterial regulatory helix-turn-helix protein, lysR family
HMS1_00224	252.305	269.449	340.596	287.45	46.8174	outer membrane lipoprotein	K04065	osmY; hyperosmotically inducible periplasmic protein	PFAM transport-associated	PF04972.17	BON domain
HMS1_02767	345.723	172.164	343.018	286.968	99.4327	Glutamine-dependent NAD(+) synthetase	K01950	E6.3.5.1; NAD+ synthase (glutamine-hydrolysing) [EC:6.3.5.1]	Catalyzes the ATP-dependent amidation of deamido-NAD to form NAD. Uses L-glutamine as a nitrogen source	PF00795.22	Carbon-nitrogen hydrolase
HMS1_00552	365.722	228.795	263.258	285.925	71.2219	ATP phosphoribosyltransferase	K00765	hisG; ATP phosphoribosyltransferase [EC:2.4.2.17]	TIGRFAM ATP phosphoribosyltransferase, C-terminal domain	PF01634.18	ATP phosphoribosyltransferase
HMS1_00050	369.748	195.258	292.32	285.776	87.4288	Succinate dehydrogenase flavoprotein subunit			FAD binding domain	PF00890.24	FAD binding domain
HMS1_00121	215.443	240.917	398.527	284.962	99.171	hypothetical protein	K07497	putative transposase	ORF located using Blastx Glimmer Genemark
HMS1_03182	55.2891	731.524	66.9926	284.602	387.09	hypothetical protein
HMS1_02693	360.38	152.845	339.311	284.179	114.225	hypothetical protein
HMS1_00554	334.79	218.615	296.434	283.28	59.1939	hypothetical protein	K07486	transposase	transposase IS116 IS110 IS902 family protein
HMS1_01571	203.234	360.231	284.474	282.646	78.5146	Membrane-bound lytic murein transglycosylase D precursor	K08307	mltD; membrane-bound lytic murein transglycosylase D [EC:4.2.2.-]	COG0741 Soluble lytic murein transglycosylase and related regulatory proteins (some contain LysM invasin domains)	PF01464.20	Transglycosylase SLT domain
HMS1_03759	311.663	183.414	352.369	282.482	88.1764	hypothetical protein	K07485	transposase	PFAM transposase IS204 IS1001 IS1096 IS1165 family protein	PF01610.17	Transposase
HMS1_01976	338.961	198.669	303.22	280.283	72.9043	Amidophosphoribosyltransferase	K00764	purF; amidophosphoribosyltransferase [EC:2.4.2.14]	Catalyzes the formation of phosphoribosylamine from phosphoribosylpyrophosphate (PRPP) and glutamine	PF13522.6	Glutamine amidotransferase domain
HMS1_01911	205.728	300.132	333.302	279.721	66.191	hypothetical protein
HMS1_00056	478.054	60.2561	299.284	279.198	209.622	Pyruvate-flavodoxin oxidoreductase	K03737	por; pyruvate-ferredoxin/flavodoxin oxidoreductase [EC:1.2.7.1 1.2.7.-]	Oxidoreductase required for the transfer of electrons from pyruvate to flavodoxin	PF01855.19	Pyruvate flavodoxin/ferredoxin oxidoreductase, thiamine diP-bdg
HMS1_01485	291.859	295.944	247.015	278.272	27.1468	Ribosomal RNA large subunit methyltransferase E	K02427	rlmE; 23S rRNA (uridine2552-2'-O)-methyltransferase [EC:2.1.1.166]	Specifically methylates the uridine in position 2552 of 23S rRNA at the 2'-O position of the ribose in the fully assembled 50S ribosomal subunit	PF01728.19	FtsJ-like methyltransferase
HMS1_03478	264.673	247.079	322.886	278.213	39.6761	Ribosomal silencing factor RsfS	K09710	ybeB; ribosome-associated protein	Functions as a ribosomal silencing factor. Interacts with ribosomal protein L14 (rplN), blocking formation of intersubunit bridge B8. Prevents association of the 30S and 50S ribosomal subunits and the formation of functional ribosomes, thus repressing translation	PF02410.15	Ribosomal silencing factor during starvation
HMS1_01865	255.856	242.686	331.911	276.817	48.1644	1-deoxy-D-xylulose 5-phosphate reductoisomerase	K00099	dxr; 1-deoxy-D-xylulose-5-phosphate reductoisomerase [EC:1.1.1.267]	Catalyzes the NADP-dependent rearrangement and reduction of 1-deoxy-D-xylulose-5-phosphate (DXP) to 2-C-methyl-D-erythritol 4-phosphate (MEP)	PF02670.16	1-deoxy-D-xylulose 5-phosphate reductoisomerase
HMS1_02992	220.509	352.369	254.749	275.875	68.4215	LOG family protein YvdD			Belongs to the LOG family	PF03641.14	Possible lysine decarboxylase
HMS1_00894	227.388	233.818	363.521	274.909	76.8076	Putative sulfurtransferase DsrE	K07235	tusD; tRNA 2-thiouridine synthesizing protein D [EC:2.8.1.-]	TIGRFAM sulfur relay protein TusD DsrE	PF02635.15	DsrE/DsrF-like family
HMS1_04119	295.93	212.073	316.079	274.694	55.1595	putative protoheme IX biogenesis protein	K02498	hemY; HemY protein	enzyme of heme biosynthesis	PF07219.13	HemY protein N-terminus
HMS1_03117	302.131	259.785	260.539	274.152	24.2336	Taurine catabolism dioxygenase TauD, TfdA family			PFAM Taurine catabolism dioxygenase TauD, TfdA family	PF02668.16	Taurine catabolism dioxygenase TauD, TfdA family
HMS1_00111	105.032	480.987	235.325	273.781	190.905	putative phospholipid-binding lipoprotein MlaA precursor	K04754	mlaA; phospholipid-binding lipoprotein MlaA	PFAM VacJ family lipoprotein	PF04333.13	MlaA lipoprotein
HMS1_02877	160.567	371.923	288.402	273.631	106.449	hypothetical protein
HMS1_02658	269.139	290.798	259.42	273.119	16.0629	Tail-specific protease precursor	K03797	E3.4.21.102; carboxyl-terminal processing protease [EC:3.4.21.102]	Belongs to the peptidase S41A family	PF17804.1	Tail specific protease N-terminal domain
HMS1_01276	138.6	576.445	101.274	272.106	264.225	HicB family protein	K18843	hicB; antitoxin HicB	HicB_like antitoxin of bacterial toxin-antitoxin system	PF15919.5	HicB_like antitoxin of bacterial toxin-antitoxin system
HMS1_03165	117.059	502.691	196.046	271.932	203.708	Plasmid replication initiator protein TrfA			TrfA protein	PF07042.11	TrfA protein
HMS1_00901	231.75	172.933	409.468	271.384	123.148	hypothetical protein			0
HMS1_02402	314.698	187.786	311.32	271.268	72.3171	Pyruvate, phosphate dikinase	K01006	ppdK; pyruvate, orthophosphate dikinase [EC:2.7.9.1]	Pyruvate phosphate dikinase	PF01326.19	Pyruvate phosphate dikinase, PEP/pyruvate binding domain
HMS1_03788	162.394	359.899	291.379	271.224	100.283	Ferrous-iron efflux pump FieF	K13283	fieF; ferrous-iron efflux pump FieF	Dimerisation domain of Zinc Transporter	PF01545.21	Cation efflux family
HMS1_00845	212.029	309.276	292.239	271.182	51.931	Phage integrase family protein			Belongs to the 'phage' integrase family
HMS1_02801	219.635	288.055	304.399	270.696	44.9693	Ribosomal RNA small subunit methyltransferase H	K03438	mraW; 16S rRNA (cytosine1402-N4)-methyltransferase [EC:2.1.1.199]	Specifically methylates the N4 position of cytidine in position 1402 (C1402) of 16S rRNA	PF01795.19	MraW methylase family
HMS1_01171	213.587	352.378	244.967	270.311	72.7834	hypothetical protein			PFAM Endonuclease Exonuclease phosphatase	PF03372.23	Endonuclease/Exonuclease/phosphatase family
HMS1_03405	204.755	357.614	247.882	270.083	78.811	Serine hydroxymethyltransferase 2	K00600	glyA; glycine hydroxymethyltransferase [EC:2.1.2.1]	Catalyzes the reversible interconversion of serine and glycine with tetrahydrofolate (THF) serving as the one-carbon carrier. This reaction serves as the major source of one-carbon groups required for the biosynthesis of purines, thymidylate, methionine, and other important biomolecules. Also exhibits THF- independent aldolase activity toward beta-hydroxyamino acids, producing glycine and aldehyd…	PF00464.19	Serine hydroxymethyltransferase
HMS1_00057	433.313	44.3149	332.495	270.041	201.879	Electron transport complex protein RnfC	K03615	rnfC; H+/Na+-translocating ferredoxin:NAD+ oxidoreductase subunit C [EC:7.1.1.11 7.2.1.2]	Part of a membrane complex involved in electron transport	PF13375.6	RnfC Barrel sandwich hybrid domain
HMS1_03852	88.9948	477.134	242.995	269.708	195.443	Hypoxic response protein 1			IMP dehydrogenase activity	PF00571.28	CBS domain
HMS1_02272	304.065	180.172	324.168	269.468	77.9833	Aspartate aminotransferase	K00812	aspB; aspartate aminotransferase [EC:2.6.1.1]	PFAM Aminotransferase class I and II	PF00155.21	Aminotransferase class I and II
HMS1_00060	520.728	49.8684	236.461	269.019	237.112	Electron transport complex protein RnfE	K03613	rnfE; H+/Na+-translocating ferredoxin:NAD+ oxidoreductase subunit E	Part of a membrane complex involved in electron transport	PF02508.14	Rnf-Nqr subunit, membrane protein
HMS1_03540	340.98	274.091	191.169	268.747	75.0484	Transposase	K07497	putative transposase	Transposase	PF01527.20	Transposase
HMS1_03517	325.757	219.707	259.783	268.416	53.5493	N,N'-diacetyllegionaminic acid synthase			NeuB family	PF00571.28	CBS domain
HMS1_00948	115.17	279.842	409.729	268.247	147.622	Serine acetyltransferase	K00640	cysE; serine O-acetyltransferase [EC:2.3.1.30]	Bacterial transferase hexapeptide (six repeats)	PF00132.24	Bacterial transferase hexapeptide (six repeats)
HMS1_02455	337.136	196.515	268.188	267.28	70.3146	hypothetical protein			smart pdz dhr glgf	PF04187.13	Haem-binding uptake, Tiki superfamily, ChaN
HMS1_00522	394.958	147.135	259.677	267.256	124.085	Chemotaxis protein CheW	K02659	pilI; twitching motility protein PilI	COG0835 Chemotaxis signal transduction protein	PF01584.19	CheW-like domain
HMS1_00079	257.699	383.315	158.802	266.605	112.521	Transposase	K07497	putative transposase	Transposase	PF01527.20	Transposase
HMS1_01740	325.802	163.259	309.634	266.231	89.5426	IS2 transposase TnpB	K07497	putative transposase	Integrase core domain	PF13276.6	HTH-like domain
HMS1_00417	340.229	156.039	302.31	266.193	97.2619	50S ribosomal protein L29	K02904	RP-L29; large subunit ribosomal protein L29	Belongs to the universal ribosomal protein uL29 family	PF00831.23	Ribosomal L29 protein
HMS1_02828	199.033	248.96	345.411	264.468	74.4111	hypothetical protein			0
HMS1_01499	402.907	128.338	260.373	263.873	137.318	NADH-quinone oxidoreductase subunit H	K00337	nuoH; NADH-quinone oxidoreductase subunit H [EC:7.1.1.2]	NDH-1 shuttles electrons from NADH, via FMN and iron- sulfur (Fe-S) centers, to quinones in the respiratory chain. The immediate electron acceptor for the enzyme in this species is believed to be ubiquinone. Couples the redox reaction to proton translocation (for every two electrons transferred, four hydrogen ions are translocated across the cytoplasmic membrane), and thus conserves the redox ene…	PF00146.21	NADH dehydrogenase
HMS1_01352	84.2679	603.151	102.717	263.378	294.396	Regulatory protein RecX	K03565	recX; regulatory protein	Modulates RecA activity	PF02631.16	RecX family
HMS1_04024	316.7	195.642	277.753	263.365	61.7981	DNA recombination protein RmuC	K09760	rmuC; DNA recombination protein RmuC	RmuC family	PF02646.16	RmuC family
HMS1_03351	191.844	339.199	257.946	262.996	73.8071	putative L,D-transpeptidase YbiS precursor	K16291	erfK; L,D-transpeptidase ErfK/SrfK	L,D-transpeptidase catalytic domain	PF03734.14	L,D-transpeptidase catalytic domain
HMS1_02809	76.2812	476.877	235.692	262.95	201.684	hypothetical protein			Peptidase S24-like
HMS1_00268	257.058	176.61	352.191	261.953	87.8931	Trifunctional nucleotide phosphoesterase protein YfkN precursor	K17224	soxB; S-sulfosulfanyl-L-cysteine sulfohydrolase [EC:3.1.6.20]	5'-nucleotidase, C-terminal domain	PF02872.18	5'-nucleotidase, C-terminal domain
HMS1_01125	161.083	488.785	134.796	261.555	197.226	cell division protein DedD	K03749	dedD; DedD protein	Sporulation related domain	PF05036.13	Sporulation related domain
HMS1_01446	285.414	196.408	302.687	261.503	57.0316	Chorismate synthase	K01736	aroC; chorismate synthase [EC:4.2.3.5]	Catalyzes the anti-1,4-elimination of the C-3 phosphate and the C-6 proR hydrogen from 5-enolpyruvylshikimate-3-phosphate (EPSP) to yield chorismate, which is the branch point compound that serves as the starting substrate for the three terminal pathways of aromatic amino acid biosynthesis. This reaction introduces a second double bond into the aromatic ring system	PF01264.21	Chorismate synthase
HMS1_00192	335.254	182.409	262.418	260.027	76.4505	Hydrogen cyanide synthase subunit HcnC precursor	K03153	thiO; glycine oxidase [EC:1.4.3.19]	PFAM FAD dependent oxidoreductase	PF01266.24	FAD dependent oxidoreductase
HMS1_02076	309.386	208.515	261.333	259.745	50.454	Chromosome partition protein Smc	K03529	smc; chromosome segregation protein	Required for chromosome condensation and partitioning	PF06470.13	SMC proteins Flexible Hinge Domain
HMS1_00804	442.536	47.738	288.561	259.612	198.985	gpW				PF02831.15	gpW
HMS1_00819	223.454	267.147	286.698	259.1	32.3808	hypothetical protein
HMS1_03319	124.379	304.338	347.737	258.818	118.433	hypothetical protein	K09792	uncharacterized protein	Cytochrome C biogenesis protein transmembrane region	PF13386.6	Cytochrome C biogenesis protein transmembrane region
HMS1_02631	353.368	176.318	245.147	258.278	89.2525	putative inorganic polyphosphate/ATP-NAD kinase	K00858	ppnK; NAD+ kinase [EC:2.7.1.23]	Involved in the regulation of the intracellular balance of NAD and NADP, and is a key enzyme in the biosynthesis of NADP. Catalyzes specifically the phosphorylation on 2'-hydroxyl of the adenosine moiety of NAD to yield NADP	PF01513.21	ATP-NAD kinase
HMS1_00682	276.966	261.509	236.306	258.26	20.524	Type III pantothenate kinase	K03525	coaX; type III pantothenate kinase [EC:2.7.1.33]	Catalyzes the phosphorylation of pantothenate (Pan), the first step in CoA biosynthesis	PF03309.14	Type III pantothenate kinase
HMS1_03676	248.476	288.344	236.568	257.796	27.1175	2-nonaprenyl-3-methyl-6-methoxy-1,4-benzoquinol hydroxylase	K06134	COQ7; 3-demethoxyubiquinol 3-hydroxylase [EC:1.14.99.60]	Oxygenase that introduces the hydroxyl group at carbon five of 2-nonaprenyl-3-methyl-6-methoxy-1,4-benzoquinol resulting in the formation of 2-nonaprenyl-3-methyl-5-hydroxy-6-methoxy-1,4- benzoquinol	PF03232.13	Ubiquinone biosynthesis protein COQ7
HMS1_02876	181.558	279.948	311.521	257.676	67.7837	Transcriptional regulatory protein PhoP	K07660	phoP; two-component system, OmpR family, response regulator PhoP	Response regulators consisting of a CheY-like receiver domain and a winged-helix DNA-binding domain	PF00072.24	Response regulator receiver domain
HMS1_01507	394.311	158.591	219.074	257.326	122.427	Recombinase	K06400	spoIVCA; site-specific DNA recombinase	Recombinase	PF00239.21	Resolvase, N terminal domain
HMS1_01749	327.501	159.404	284.795	257.233	87.3721	putative deoxyribonuclease YcfH	K03424	tatD; TatD DNase family protein [EC:3.1.21.-]	COG0084 Mg-dependent DNase	PF01026.21	TatD related DNase
HMS1_03397	298.619	186.112	285.42	256.717	61.501	Anthranilate phosphoribosyltransferase	K00766	trpD; anthranilate phosphoribosyltransferase [EC:2.4.2.18]	Catalyzes the transfer of the phosphoribosyl group of 5- phosphorylribose-1-pyrophosphate (PRPP) to anthranilate to yield N-(5'-phosphoribosyl)-anthranilate (PRA)	PF02885.17	Glycosyl transferase family, helical bundle domain
HMS1_01879	388.619	155.197	225.919	256.578	119.693	Transposase	K07497	putative transposase	Helix-turn-helix domain	PF01527.20	Transposase
HMS1_01502	485.358	70.129	213.58	256.356	210.894	NADH-quinone oxidoreductase subunit K	K00340	nuoK; NADH-quinone oxidoreductase subunit K [EC:7.1.1.2]	NDH-1 shuttles electrons from NADH, via FMN and iron- sulfur (Fe-S) centers, to quinones in the respiratory chain. The immediate electron acceptor for the enzyme in this species is believed to be ubiquinone. Couples the redox reaction to proton translocation (for every two electrons transferred, four hydrogen ions are translocated across the cytoplasmic membrane), and thus conserves the redox ene…	PF00420.24	NADH-ubiquinone/plastoquinone oxidoreductase chain 4L
HMS1_01068	229.752	218.35	319.361	255.821	55.3219	HTH-type transcriptional repressor KstR2	K09017	rutR; TetR/AcrR family transcriptional regulator	Bacterial regulatory proteins, tetR family	PF00440.23	Bacterial regulatory proteins, tetR family
HMS1_04162	261.717	223.045	282.281	255.681	30.0759	Membrane protein insertase YidC	K03217	yidC; YidC/Oxa1 family membrane protein insertase	Required for the insertion and or proper folding and or complex formation of integral membrane proteins into the membrane. Involved in integration of membrane proteins that insert both dependently and independently of the Sec translocase complex, as well as at least some lipoproteins. Aids folding of multispanning membrane proteins	PF14849.6	YidC periplasmic domain
HMS1_00133	267.088	159.36	339.425	255.291	90.6102	hypothetical protein			Protein of unknown function (DUF971)	PF06155.12	Protein of unknown function (DUF971)
HMS1_02516	235.326	305.824	224.167	255.106	44.2766	Aspartate aminotransferase	K00812	aspB; aspartate aminotransferase [EC:2.6.1.1]	Aminotransferase	PF00155.21	Aminotransferase class I and II
HMS1_02799	263.817	199.58	301.495	254.964	51.5312	Peptidoglycan synthase FtsI precursor	K03587	ftsI; cell division protein FtsI (penicillin-binding protein 3) [EC:3.4.16.4]	Catalyzes cross-linking of the peptidoglycan cell wall at the division septum	PF03717.15	Penicillin-binding Protein dimerisation domain
HMS1_03756	210.844	255.656	297.051	254.517	43.1144	Bifunctional protein GlmU	K04042	glmU; bifunctional UDP-N-acetylglucosamine pyrophosphorylase / glucosamine-1-phosphate N-acetyltransferase [EC:2.7.7.23 2.3.1.157]	Catalyzes the last two sequential reactions in the de novo biosynthetic pathway for UDP-N-acetylglucosamine (UDP- GlcNAc). The C-terminal domain catalyzes the transfer of acetyl group from acetyl coenzyme A to glucosamine-1-phosphate (GlcN-1-P) to produce N-acetylglucosamine-1-phosphate (GlcNAc-1-P), which is converted into UDP-GlcNAc by the transfer of uridine 5- monophosphate (from uridine 5-tr…	PF12804.7	MobA-like NTP transferase domain
HMS1_04094	237.107	320.558	205.412	254.359	59.48	Carboxy-terminal processing protease CtpA precursor	K03797	E3.4.21.102; carboxyl-terminal processing protease [EC:3.4.21.102]	Belongs to the peptidase S41A family	PF13180.6	PDZ domain
HMS1_02398	142.219	222.273	397.467	253.986	130.546	Transposase, Mutator family	K07493	putative transposase	transposase	PF00872.18	Transposase, Mutator family
HMS1_01089	243.869	251.626	266.344	253.946	11.4158	hypothetical protein			Protein of unknown function (DUF3108)	PF11306.8	Protein of unknown function (DUF3108)
HMS1_03911	355.085	167.652	237.712	253.483	94.7065	CO2+/MG2+ efflux protein ApaG	K06195	apaG; ApaG protein	PFAM ApaG domain protein	PF04379.14	ApaG domain
HMS1_01095	202.394	273.739	283.635	253.256	44.3246	NAD(P)H dehydrogenase (quinone)	K03809	wrbA; NAD(P)H dehydrogenase (quinone) [EC:1.6.5.2]	Belongs to the WrbA family	PF03358.15	NADPH-dependent FMN reductase
HMS1_00049	341.231	201.348	216.851	253.144	76.679	acetyl-CoA decarbonylase/synthase complex subunit alpha			2Fe-2S iron-sulfur cluster binding domain protein	PF13510.6	2Fe-2S iron-sulfur cluster binding domain
HMS1_03842	164.909	272.471	320.018	252.466	79.4662	Chemotaxis protein PomA	K02556	motA; chemotaxis protein MotA	MotA/TolQ/ExbB proton channel family	PF01618.16	MotA/TolQ/ExbB proton channel family
HMS1_02199	288.402	231.361	236.82	252.194	31.4756	putative periplasmic serine endoprotease DegP-like precursor	K04771	degP; serine protease Do [EC:3.4.21.107]	Belongs to the peptidase S1C family	PF13365.6	Trypsin-like peptidase domain
HMS1_02746	263.483	250.533	242.014	252.01	10.8108	Outer membrane protein assembly factor BamD precursor	K05807	bamD; outer membrane protein assembly factor BamD	Part of the outer membrane protein assembly complex, which is involved in assembly and insertion of beta-barrel proteins into the outer membrane	PF13525.6	Outer membrane lipoprotein
HMS1_00966	295.638	157.381	302.588	251.869	81.9024	GTPase Der	K03977	engA; GTPase	GTPase that plays an essential role in the late steps of ribosome biogenesis	PF01926.23	50S ribosome-binding GTPase
HMS1_00337	271.578	205.897	275.872	251.116	39.2189	Guanine deaminase	K01487	guaD; guanine deaminase [EC:3.5.4.3]	PFAM CMP dCMP deaminase zinc-binding	PF00383.23	Cytidine and deoxycytidylate deaminase zinc-binding region
HMS1_01576	260.338	253.573	238.909	250.94	10.9545	CTP synthase	K01937	pyrG; CTP synthase [EC:6.3.4.2]	Catalyzes the ATP-dependent amination of UTP to CTP with either L-glutamine or ammonia as the source of nitrogen. Regulates intracellular CTP levels through interactions with the four ribonucleotide triphosphates	PF06418.14	CTP synthase N-terminus
HMS1_00924	239.539	257.771	255.162	250.824	9.86015	Flagellin N-methylase	K06940	uncharacterized protein	Putative zinc- or iron-chelating domain	PF03692.15	Putative zinc- or iron-chelating domain
HMS1_01599	167.686	427.677	156.151	250.505	153.544	hypothetical protein			phosphoprotein phosphatase activity
HMS1_00138	264.552	198.644	287.613	250.27	46.1723	Diaminopimelate epimerase	K01778	dapF; diaminopimelate epimerase [EC:5.1.1.7]	Catalyzes the stereoinversion of LL-2,6- diaminoheptanedioate (L,L-DAP) to meso-diaminoheptanedioate (meso- DAP), a precursor of L-lysine and an essential component of the bacterial peptidoglycan	PF01678.19	Diaminopimelate epimerase
HMS1_04091	278.765	178.523	293.469	250.253	62.5531	sn-glycerol-3-phosphate dehydrogenase subunit C	K03389	hdrB2; heterodisulfide reductase subunit B2 [EC:1.8.7.3 1.8.98.4 1.8.98.5 1.8.98.6]	Cysteine-rich domain	PF02754.16	Cysteine-rich domain
HMS1_00616	260.88	232.213	257.125	250.073	15.5808	DMSO reductase anchor subunit (DmsC)	K21309	soeC; sulfite dehydrogenase (quinone) subunit SoeC	DMSO reductase anchor subunit (DmsC)	PF04976.12	DMSO reductase anchor subunit (DmsC)
HMS1_03820	276.525	227.113	246.428	250.022	24.9012	Dihydroxy-acid dehydratase	K01687	ilvD; dihydroxy-acid dehydratase [EC:4.2.1.9]	Belongs to the IlvD Edd family	PF00920.21	Dehydratase family
HMS1_04148	308.247	104.731	335.849	249.609	126.225	Delta-aminolevulinic acid dehydratase	K01698	hemB; porphobilinogen synthase [EC:4.2.1.24]	Belongs to the ALAD family	PF00490.21	Delta-aminolevulinic acid dehydratase
HMS1_02170	251.907	181.063	313.92	248.964	66.4777	Peptide methionine sulfoxide reductase MsrB	K12267	msrAB; peptide methionine sulfoxide reductase msrA/msrB [EC:1.8.4.11 1.8.4.12]	Has an important function as a repair enzyme for proteins that have been inactivated by oxidation. Catalyzes the reversible oxidation-reduction of methionine sulfoxide in proteins to methionine	PF01641.18	SelR domain
HMS1_00965	276.462	198.502	271.915	248.96	43.7566	Outer membrane protein assembly factor BamB precursor	K17713	bamB; outer membrane protein assembly factor BamB	Part of the outer membrane protein assembly complex, which is involved in assembly and insertion of beta-barrel proteins into the outer membrane	PF13360.6	PQQ-like domain
HMS1_01775	319.81	174.172	252.618	248.867	72.8909	Phosphorylated carbohydrates phosphatase			PFAM Haloacid dehalogenase-like hydrolase	PF13419.6	Haloacid dehalogenase-like hydrolase
HMS1_01758	372.353	117.544	254.456	248.118	127.523	3-oxoacyl-[acyl-carrier-protein] synthase 3	K00648	fabH; 3-oxoacyl-[acyl-carrier-protein] synthase III [EC:2.3.1.180]	Catalyzes the condensation reaction of fatty acid synthesis by the addition to an acyl acceptor of two carbons from malonyl-ACP. Catalyzes the first condensation reaction which initiates fatty acid synthesis and may therefore play a role in governing the total rate of fatty acid production. Possesses both acetoacetyl-ACP synthase and acetyl transacylase activities. Its substrate specificity deter…	PF08545.10	3-Oxoacyl-[acyl-carrier-protein (ACP)] synthase III
HMS1_02202	206.86	314.288	223.178	248.109	57.8909	anti-RNA polymerase sigma factor SigE	K03597	rseA; sigma-E factor negative regulatory protein RseA	PFAM Anti sigma-E protein RseA	PF03872.13	Anti sigma-E protein RseA, N-terminal domain
HMS1_02795	345.545	130.331	265.009	246.961	108.736	UDP-N-acetylmuramoylalanine--D-glutamate ligase	K01925	murD; UDP-N-acetylmuramoylalanine--D-glutamate ligase [EC:6.3.2.9]	Cell wall formation. Catalyzes the addition of glutamate to the nucleotide precursor UDP-N-acetylmuramoyl-L-alanine (UMA)	PF08245.12	Mur ligase middle domain
HMS1_02385	249.397	217.804	273.44	246.88	27.9029	Orotidine 5'-phosphate decarboxylase	K01591	pyrF; orotidine-5'-phosphate decarboxylase [EC:4.1.1.23]	Catalyzes the decarboxylation of orotidine 5'- monophosphate (OMP) to uridine 5'-monophosphate (UMP)	PF00215.24	Orotidine 5'-phosphate decarboxylase / HUMPS family
HMS1_01653	268.573	237.605	234.26	246.813	18.9194	Transposase	K07483	transposase	Transposase	PF01527.20	Transposase
HMS1_00051	369.577	149.546	219.98	246.368	112.364	NADH-quinone oxidoreductase subunit F	K00335	nuoF; NADH-quinone oxidoreductase subunit F [EC:7.1.1.2]	NDH-1 shuttles electrons from NADH, via FMN and iron- sulfur (Fe-S) centers, to quinones in the respiratory chain	PF01512.17	Respiratory-chain NADH dehydrogenase 51 Kd subunit
HMS1_02584	324.33	138.536	275.81	246.226	96.3654	Integrase core domain protein	K07497	putative transposase	PFAM Integrase catalytic region	PF13683.6	Integrase core domain
HMS1_02908	225.138	285.403	226.87	245.803	34.3048	hypothetical protein			Domain of unknown function (DUF4328)	PF14219.6	Domain of unknown function (DUF4328)
HMS1_01620	188.856	283.743	264.678	245.759	50.1933	putative type I restriction enzymeP M protein	K03427	hsdM; type I restriction enzyme M protein [EC:2.1.1.72]	TIGRFAM type I restriction system adenine methylase (hsdM)	PF02384.16	N-6 DNA Methylase
HMS1_00979	250.126	241.59	245.477	245.731	4.27392	Transposase, Mutator family	K07493	putative transposase	Transposase, Mutator family	PF00872.18	Transposase, Mutator family
HMS1_01088	185.435	354.669	196.455	245.52	94.6862	tRNA-specific adenosine deaminase	K01493	comEB; dCMP deaminase [EC:3.5.4.12]	PFAM CMP dCMP deaminase zinc-binding	PF00383.23	Cytidine and deoxycytidylate deaminase zinc-binding region
HMS1_02528	278.378	160.92	296.391	245.23	73.5677	hypothetical protein			Integrase, catalytic region	PF13936.6	Helix-turn-helix domain
HMS1_01990	339.186	175.202	221.022	245.137	84.6098	hypothetical protein			Fic/DOC family
HMS1_01841	171.131	313.735	249.928	244.931	71.4332	hypothetical protein
HMS1_01354	280.716	162.491	290.603	244.603	71.283	Aspartokinase	K00928	lysC; aspartate kinase [EC:2.7.2.4]	Belongs to the aspartokinase family	PF00696.28	Amino acid kinase family
HMS1_01011	22.5563	670.547	39.6868	244.263	369.272	hypothetical protein
HMS1_00029	261.026	193.41	277.177	243.871	44.4407	3-dehydroquinate synthase	K01735	aroB; 3-dehydroquinate synthase [EC:4.2.3.4]	Catalyzes the conversion of 3-deoxy-D-arabino- heptulosonate 7-phosphate (DAHP) to dehydroquinate (DHQ)	PF01761.20	3-dehydroquinate synthase
HMS1_01587	262.535	214.261	254.106	243.634	25.7841	Protein-L-isoaspartate O-methyltransferase	K00573	0	Catalyzes the methyl esterification of L-isoaspartyl residues in peptides and proteins that result from spontaneous decomposition of normal L-aspartyl and L-asparaginyl residues. It plays a role in the repair and or degradation of damaged proteins	PF01135.19	Protein-L-isoaspartate(D-aspartate) O-methyltransferase (PCMT)
HMS1_03825	310.933	142.449	277.375	243.586	89.1799	Imidazoleglycerol-phosphate dehydratase	K01693	hisB; imidazoleglycerol-phosphate dehydratase [EC:4.2.1.19]	COG0131 Imidazoleglycerol-phosphate dehydratase	PF00475.18	Imidazoleglycerol-phosphate dehydratase
HMS1_00108	75.918	165.073	488.687	243.226	217.199	hypothetical protein	K01241	amn; AMP nucleosidase [EC:3.2.2.4]
HMS1_02394	273.436	163.567	291.897	242.967	69.3789	4-hydroxy-tetrahydrodipicolinate reductase	K00215	dapB; 4-hydroxy-tetrahydrodipicolinate reductase [EC:1.17.1.8]	Catalyzes the conversion of 4-hydroxy- tetrahydrodipicolinate (HTPA) to tetrahydrodipicolinate	PF01113.20	Dihydrodipicolinate reductase, N-terminus
HMS1_00324	268.235	201.455	258.996	242.895	36.1843	Transposase, Mutator family	K07493	putative transposase	Transposase, Mutator family	PF00872.18	Transposase, Mutator family
HMS1_01471	342.468	154.359	229.955	242.261	94.6567	Peptidase family U32	K24845	ubiV; O2-independent ubiquinone biosynthesis protein UbiV	PFAM peptidase	PF01136.19	Peptidase family U32
HMS1_02700	320.163	136.287	269.022	241.824	94.9074	Adenylosuccinate synthetase	K01939	purA; adenylosuccinate synthase [EC:6.3.4.4]	Plays an important role in the de novo pathway of purine nucleotide biosynthesis. Catalyzes the first committed step in the biosynthesis of AMP from IMP	PF00709.21	Adenylosuccinate synthetase
HMS1_03924	220.955	247.763	255.884	241.534	18.2788	3-deoxy-D-manno-octulosonic acid transferase	K02527	kdtA; 3-deoxy-D-manno-octulosonic-acid transferase [EC:2.4.99.12 2.4.99.13 2.4.99.14 2.4.99.15]	COG1519 3-deoxy-D-manno-octulosonic-acid transferase	PF04413.16	3-Deoxy-D-manno-octulosonic-acid transferase (kdotransferase)
HMS1_03916	280.69	212.032	230.48	241.067	35.5321	Prolipoprotein diacylglyceryl transferase	K13292	lgt; phosphatidylglycerol---prolipoprotein diacylglyceryl transferase [EC:2.5.1.145]	Transfers the N-acyl diglyceride group on what will become the N-terminal cysteine of membrane lipoproteins	PF01790.18	Prolipoprotein diacylglyceryl transferase
HMS1_03547	220.725	269.597	232.103	240.808	25.5723	hypothetical protein			InterPro IPR002559
HMS1_03882	248.784	240.047	232.16	240.331	8.31545	hybrid sensory histidine kinase BarA			PhoQ Sensor
HMS1_01422	162.838	173.364	384.749	240.317	125.192	Translation initiation factor IF-1	K02518	infA; translation initiation factor IF-1	One of the essential components for the initiation of protein synthesis. Stabilizes the binding of IF-2 and IF-3 on the 30S subunit to which N-formylmethionyl-tRNA(fMet) subsequently binds. Helps modulate mRNA selection, yielding the 30S pre- initiation complex (PIC). Upon addition of the 50S ribosomal subunit IF-1, IF-2 and IF-3 are released leaving the mature 70S translation initation complex	PF01176.19	Translation initiation factor 1A / IF-1
HMS1_02905	154.182	393.756	172.312	240.084	133.393	hypothetical protein			protein conserved in bacteria	PF09952.9	Transcriptional regulator, AbiEi antitoxin, Type IV TA system
HMS1_01112	147.108	383.33	189.387	239.941	125.964	hypothetical protein			PFAM Integrase catalytic
HMS1_03545	152.189	420.774	144.299	239.087	157.395	hypothetical protein			PFAM transposase IS204 IS1001 IS1096 IS1165 family protein	PF01610.17	Transposase
HMS1_02787	325.522	83.2487	308.083	238.951	135.124	Cell division protein FtsA	K03590	ftsA; cell division protein FtsA	Cell division protein that is involved in the assembly of the Z ring. May serve as a membrane anchor for the Z ring	PF14450.6	Cell division protein FtsA
HMS1_01181	225.59	144.111	346.153	238.618	101.649	putative ABC transporter ATP-binding protein/MT1014	K02003	ABC.CD.A; putative ABC transport system ATP-binding protein	ABC transporter ATP-binding protein	PF00005.27	ABC transporter
HMS1_00136	107.857	327.269	280.066	238.397	115.488	Tyrosine recombinase XerC	K03733	xerC; integrase/recombinase XerC	Belongs to the 'phage' integrase family. XerC subfamily	PF02899.17	Phage integrase, N-terminal SAM-like domain
HMS1_01120	189.603	233.677	289.972	237.751	50.3087	N-(5'-phosphoribosyl)anthranilate isomerase	K01817	trpF; phosphoribosylanthranilate isomerase [EC:5.3.1.24]	Belongs to the TrpF family	PF00697.22	N-(5'phosphoribosyl)anthranilate (PRA) isomerase
HMS1_01425	237.225	237.759	235.389	236.791	1.24331	Transposase DDE domain protein	K07495	putative transposase	COG3385 FOG Transposase and inactivated derivatives	PF01609.21	Transposase DDE domain
HMS1_03838	311.113	172.782	224.401	236.099	69.9037	hypothetical protein			PFAM Integrase catalytic
HMS1_02764	239.001	243.582	224.339	235.641	10.0521	hypothetical protein	K11901	impB; type VI secretion system protein ImpB	protein conserved in bacteria	PF05591.12	Type VI secretion system, VipA, VC_A0107 or Hcp2
HMS1_01227	209.544	286.247	211.034	235.608	43.8606	hypothetical protein			0
HMS1_01005	202.758	209.828	294.099	235.562	50.8176	preprotein translocase subunit SecD	K03072	secD; preprotein translocase subunit SecD	Part of the Sec protein translocase complex. Interacts with the SecYEG preprotein conducting channel. SecDF uses the proton motive force (PMF) to complete protein translocation after the ATP-dependent function of SecA	PF13721.6	SecD export protein N-terminal TM region
HMS1_02813	126.037	423.438	155.592	235.022	163.841	hypothetical protein			Metallo-beta-lactamase superfamily
HMS1_03822	225.376	207.061	272.445	234.961	33.729	GTP-binding protein TypA/BipA	K06207	typA; GTP-binding protein	GTP-binding protein TypA	PF00009.27	Elongation factor Tu GTP binding domain
HMS1_01969	220.629	211.89	272.325	234.948	32.6629	Homoserine dehydrogenase	K00003	hom; homoserine dehydrogenase [EC:1.1.1.3]	homoserine dehydrogenase	PF03447.16	Homoserine dehydrogenase, NAD binding domain
HMS1_00558	210.583	222.363	271.802	234.916	32.4824	Pimeloyl-[acyl-carrier protein] methyl ester esterase	K02170	bioH; pimeloyl-[acyl-carrier protein] methyl ester esterase [EC:3.1.1.85]	The physiological role of BioH is to remove the methyl group introduced by BioC when the pimeloyl moiety is complete. It allows to synthesize pimeloyl-ACP via the fatty acid synthetic pathway through the hydrolysis of the ester bonds of pimeloyl-ACP esters	PF00561.20	alpha/beta hydrolase fold
HMS1_00249	279.698	184.554	236.516	233.589	47.6396	Putative peroxiredoxin bcp	K03564	BCP; thioredoxin-dependent peroxiredoxin [EC:1.11.1.24]	Redoxin	PF00578.21	AhpC/TSA family
HMS1_04053	159.103	215.312	326.164	233.527	85.0067	Transposase, Mutator family	K07493	putative transposase	Transposase	PF00872.18	Transposase, Mutator family
HMS1_03327	255.742	138.41	306.322	233.492	86.1393	ATP phosphoribosyltransferase	K00765	hisG; ATP phosphoribosyltransferase [EC:2.4.2.17]	Catalyzes the condensation of ATP and 5-phosphoribose 1- diphosphate to form N'-(5'-phosphoribosyl)-ATP (PR-ATP). Has a crucial role in the pathway because the rate of histidine biosynthesis seems to be controlled primarily by regulation of HisG enzymatic activity	PF01634.18	ATP phosphoribosyltransferase
HMS1_00102	304.965	129.469	265.903	233.446	92.1402	Peptide methionine sulfoxide reductase MsrA	K07304	msrA; peptide-methionine (S)-S-oxide reductase [EC:1.8.4.11]	Has an important function as a repair enzyme for proteins that have been inactivated by oxidation. Catalyzes the reversible oxidation-reduction of methionine sulfoxide in proteins to methionine	PF01625.21	Peptide methionine sulfoxide reductase
HMS1_01704	120.886	369.937	209.032	233.285	126.284	Transposase DDE domain protein	K07481	transposase	Transposase	PF01609.21	Transposase DDE domain
HMS1_00956	277.611	188.889	232.443	232.981	44.363	hypothetical protein			Fe-S assembly protein IscX	PF04384.13	Iron-sulphur cluster assembly
HMS1_03923	244.834	193.69	260.23	232.918	34.8337	Homoserine O-succinyltransferase	K00651	metA; homoserine O-succinyltransferase/O-acetyltransferase [EC:2.3.1.46 2.3.1.31]	Transfers a succinyl group from succinyl-CoA to L- homoserine, forming succinyl-L-homoserine	PF04204.16	Homoserine O-succinyltransferase
HMS1_03785	341.216	144.827	211.771	232.605	99.8383	Nitrogen regulation protein NR(II)	K07708	glnL; two-component system, NtrC family, nitrogen regulation sensor histidine kinase GlnL [EC:2.7.13.3]	signal transduction histidine kinase	PF00989.25	PAS fold
HMS1_01347	181.398	316.323	199.286	232.336	73.283	Integrase core domain protein	K07497	putative transposase	Transposase	PF13683.6	Integrase core domain
HMS1_03231	187.205	239.7	269.111	232.006	41.4917	Elongation factor P-like protein	K02356	efp; elongation factor P	COG0231 Translation elongation factor P (EF-P) translation initiation factor 5A (eIF-5A)	PF08207.12	Elongation factor P (EF-P) KOW-like domain
HMS1_01742	277.367	138.58	280.066	232.004	80.9194	2-amino-4-hydroxy-6-hydroxymethyldihydropteridine pyrophosphokinase	K00950	folK; 2-amino-4-hydroxy-6-hydroxymethyldihydropteridine diphosphokinase [EC:2.7.6.3]	PFAM 7,8-Dihydro-6-hydroxymethylpterin-pyrophosphokinase, HPPK	PF01288.20	7,8-dihydro-6-hydroxymethylpterin-pyrophosphokinase (HPPK)
HMS1_00456	223.154	173.791	298.96	231.968	63.0482	Cell division protein FtsX	K09811	ftsX; cell division transport system permease protein	Part of the ABC transporter FtsEX involved in cellular division	PF18075.1	FtsX extracellular domain
HMS1_01473	146.025	336.163	212.984	231.724	96.4443	coproporphyrinogen III oxidase	K07139	uncharacterized protein	PFAM Radical SAM	PF04055.21	Radical SAM superfamily
HMS1_00945	316.717	149.249	227.701	231.222	83.7894	hypothetical protein
HMS1_01621	241.557	264.402	187.057	231.006	39.7375	N-6 DNA Methylase	K03427	hsdM; type I restriction enzyme M protein [EC:2.1.1.72]	type I restriction-modification	PF02384.16	N-6 DNA Methylase
HMS1_02743	292.938	199.694	200.284	230.972	53.665	Glycine cleavage system transcriptional repressor	K03567	gcvR; glycine cleavage system transcriptional repressor	PFAM Amino acid-binding ACT	PF13740.6	ACT domain
HMS1_02714	276.202	247.609	168.79	230.867	55.6286	Alanine dehydrogenase	K00259	ald; alanine dehydrogenase [EC:1.4.1.1]	Belongs to the AlaDH PNT family	PF05222.15	Alanine dehydrogenase/PNT, N-terminal domain
HMS1_01012	28.2523	607.676	54.5584	230.162	327.201	hypothetical protein
HMS1_00498	269.564	175.44	243.971	229.658	48.667	Twitching mobility protein	K02670	pilU; twitching motility protein PilU	twitching motility protein
HMS1_01069	198.888	253.102	234.91	228.967	27.5914	Multidrug resistance protein MdtE precursor	K03585	acrA; membrane fusion protein, multidrug efflux system	Belongs to the membrane fusion protein (MFP) (TC 8.A.1) family	PF16576.5	Barrel-sandwich domain of CusB or HlyD membrane-fusion
HMS1_03532	229.752	242.964	213.947	228.888	14.5281	Transposase	K07485	transposase	PFAM transposase IS204 IS1001 IS1096 IS1165 family protein	PF01610.17	Transposase
HMS1_03989	195.331	246.803	244.475	228.87	29.0687	Glycogen synthase	K00703	glgA; starch synthase [EC:2.4.1.21]	Synthesizes alpha-1,4-glucan chains using ADP-glucose	PF08323.11	Starch synthase catalytic domain
HMS1_00285	290.595	203.264	192.123	228.661	53.9251	hypothetical protein			Domain of unknown function (DUF4126)	PF13548.6	Domain of unknown function (DUF4126)
HMS1_00005	207.506	266.202	211.471	228.393	32.8034	DNA gyrase subunit B	K02470	gyrB; DNA gyrase subunit B [EC:5.6.2.2]	A type II topoisomerase that negatively supercoils closed circular double-stranded (ds) DNA in an ATP-dependent manner to modulate DNA topology and maintain chromosomes in an underwound state. Negative supercoiling favors strand separation, and DNA replication, transcription, recombination and repair, all of which involve strand separation. Also able to catalyze the interconversion of other topol…	PF02518.26	Histidine kinase-, DNA gyrase B-, and HSP90-like ATPase
HMS1_00195	251.302	231.828	201.977	228.369	24.844	hypothetical protein	K02673	pilX; type IV pilus assembly protein PilX	Pilus assembly protein PilX	PF14341.6	PilX N-terminal
HMS1_02448	258.793	228.795	196.748	228.112	31.0281	Transposase DDE domain protein	K07481	transposase	Transposase	PF01609.21	Transposase DDE domain
HMS1_00977	139.849	375.294	168.963	228.035	128.358	hypothetical protein			COG4584 Transposase and inactivated derivatives
HMS1_00287	161.972	276.676	245.143	227.93	59.2575	hypothetical protein			PFAM transposase IS4 family protein	PF01609.21	Transposase DDE domain
HMS1_01430	209.495	218.855	254.463	227.604	23.7263	hypothetical protein	K02600	nusA; transcription termination/antitermination protein NusA	Participates in both transcription termination and antitermination	PF08529.11	NusA N-terminal domain
HMS1_01837	265.92	170.765	245.674	227.453	50.1259	Molybdenum cofactor guanylyltransferase	K03752	mobA; molybdenum cofactor guanylyltransferase [EC:2.7.7.77]	Transfers a GMP moiety from GTP to Mo-molybdopterin (Mo- MPT) cofactor (Moco or molybdenum cofactor) to form Mo- molybdopterin guanine dinucleotide (Mo-MGD) cofactor	PF12804.7	MobA-like NTP transferase domain
HMS1_00702	270.577	235.249	176.129	227.318	47.7211	putative transcriptional regulatory protein YedW			PFAM response regulator receiver	PF00072.24	Response regulator receiver domain
HMS1_03970	212.26	247.813	221.652	227.242	18.424	Receptor family ligand binding region	K01999	livK; branched-chain amino acid transport system substrate-binding protein	COG0683 ABC-type branched-chain amino acid transport systems, periplasmic component	PF13458.6	Periplasmic binding protein
HMS1_00236	145.146	404.345	131.622	227.038	153.701	hypothetical protein
HMS1_03948	197.484	220.097	263.517	227.033	33.5585	hypothetical protein	K11477	glcG; glc operon protein GlcG	Haem-degrading	PF03928.14	Haem-degrading
HMS1_00871	262.033	175.692	242.584	226.769	45.2909	Green heme protein			Cytochrome c
HMS1_00031	239.028	179.389	260.062	226.16	41.8477	Type IV pilus biogenesis and competence protein PilQ precursor	K02666	pilQ; type IV pilus assembly protein PilQ	Type II secretory pathway, component	PF11741.8	AMIN domain
HMS1_01659	287.414	246.661	143.413	225.829	74.2259	hypothetical protein
HMS1_00878	182.482	263.473	231.186	225.714	40.7719	N-acetylmuramoyl-L-alanine amidase AmiC precursor	K01448	amiABC; N-acetylmuramoyl-L-alanine amidase [EC:3.5.1.28]	N-acetylmuramoyl-L-alanine amidase	PF11741.8	AMIN domain
HMS1_02924	188.776	260.416	227.809	225.667	35.8683	tRNA N6-adenosine threonylcarbamoyltransferase	K25706	tsaD; tRNA N6-adenosine threonylcarbamoyltransferase [EC:2.3.1.234]	Required for the formation of a threonylcarbamoyl group on adenosine at position 37 (t(6)A37) in tRNAs that read codons beginning with adenine. Is involved in the transfer of the threonylcarbamoyl moiety of threonylcarbamoyl-AMP (TC-AMP) to the N6 group of A37, together with TsaE and TsaB. TsaD likely plays a direct catalytic role in this reaction	PF00814.25	Glycoprotease family
HMS1_00228	143.32	330.406	202.388	225.372	95.6369	Ribosomal RNA small subunit methyltransferase I	K07056	rsmI; 16S rRNA (cytidine1402-2'-O)-methyltransferase [EC:2.1.1.198]	Catalyzes the 2'-O-methylation of the ribose of cytidine 1402 (C1402) in 16S rRNA	PF00590.20	Tetrapyrrole (Corrin/Porphyrin) Methylases
HMS1_01503	354.79	97.3783	223.899	225.356	128.712	NADH-quinone oxidoreductase subunit L	K00341	nuoL; NADH-quinone oxidoreductase subunit L [EC:7.1.1.2]	CP COG1009 NADH ubiquinone oxidoreductase subunit 5 (chain L) Multisubunit Na H antiporter, MnhA subunit	PF00662.20	NADH-Ubiquinone oxidoreductase (complex I), chain 5 N-terminus
HMS1_02249	182.581	193.996	298.917	225.164	64.126	Signal recognition particle protein	K03106	SRP54; signal recognition particle subunit SRP54 [EC:3.6.5.4]	Involved in targeting and insertion of nascent membrane proteins into the cytoplasmic membrane. Binds to the hydrophobic signal sequence of the ribosome-nascent chain (RNC) as it emerges from the ribosomes. The SRP-RNC complex is then targeted to the cytoplasmic membrane where it interacts with the SRP receptor FtsY. Interaction with FtsY leads to the transfer of the RNC complex to the Sec transl…	PF02881.19	SRP54-type protein, helical bundle domain
HMS1_01796	268.46	216.167	189.286	224.638	40.261	Transposase zinc-ribbon domain protein	K07488	transposase	ISXO2-like transposase domain	PF12760.7	Transposase zinc-ribbon domain
HMS1_02435	205.091	226.402	240.727	224.073	17.9316	Electron transport complex protein RnfC	K03615	rnfC; H+/Na+-translocating ferredoxin:NAD+ oxidoreductase subunit C [EC:7.1.1.11 7.2.1.2]	Part of a membrane complex involved in electron transport	PF13375.6	RnfC Barrel sandwich hybrid domain
HMS1_00784	265.79	173.028	232.016	223.611	46.949	hypothetical protein			Putative phage tail protein	PF13550.6	Putative phage tail protein
HMS1_00962	236.131	178.843	255.761	223.579	39.966	Cytoskeleton protein RodZ	K15539	rodZ; cytoskeleton protein RodZ	Domain of unknown function (DUF4115)	PF13413.6	Helix-turn-helix domain
HMS1_02598	307.081	152.631	210.889	223.534	77.9972	hypothetical protein			Domain of unknown function (DUF1841)	PF08897.11	Domain of unknown function (DUF1841)
HMS1_03118	198.94	192.025	279.362	223.442	48.5509	hypothetical protein			Protein of unknown function (DUF971)	PF06155.12	Protein of unknown function (DUF971)
HMS1_03968	221.62	172.804	275.086	223.17	51.1587	Trk system potassium uptake protein TrkH	K03498	trkH; trk/ktr system potassium uptake protein	Low-affinity potassium transport system. Interacts with Trk system potassium uptake protein TrkA	PF02386.16	Cation transport protein
HMS1_01331	246.063	219.014	203.213	222.763	21.67	Integrase core domain protein	K07497	putative transposase	Integrase	PF13276.6	HTH-like domain
HMS1_01162	89.9803	366.829	210.748	222.519	138.799	colicin uptake protein TolR	K03559	exbD; biopolymer transport protein ExbD	biopolymer transport protein	PF02472.16	Biopolymer transport protein ExbD/TolR
HMS1_03922	279.207	135.791	252.06	222.353	76.1835	hypothetical protein			(ABC) transporter
HMS1_03881	174.609	245.966	246.128	222.234	41.2447	Thiol-disulfide oxidoreductase ResA	K02199	ccmG; cytochrome c biogenesis protein CcmG, thiol:disulfide interchange protein DsbE	alkyl hydroperoxide reductase Thiol specific antioxidant Mal allergen	PF08534.10	Redoxin
HMS1_00487	270.265	154.369	241.817	222.15	60.399	Inner membrane protein YrbG	K07301	yrbG; cation:H+ antiporter	antiporter	PF01699.24	Sodium/calcium exchanger protein
HMS1_03166	283.359	197.819	184.756	221.978	53.5573	hypothetical protein	K04763	xerD; integrase/recombinase XerD	Phage integrase family
HMS1_03314	213.749	161.944	287.526	221.073	63.1105	Acetylglutamate kinase	K00930	argB; acetylglutamate kinase [EC:2.7.2.8]	Belongs to the acetylglutamate kinase family. ArgB subfamily	PF00696.28	Amino acid kinase family
HMS1_00377	253.208	185.969	223.173	220.783	33.6834	Peptide chain release factor 1	K02835	prfA; peptide chain release factor 1	Peptide chain release factor 1 directs the termination of translation in response to the peptide chain termination codons UAG and UAA	PF03462.18	PCRF domain
HMS1_03903	218.514	238.821	202.548	219.961	18.1796	hypothetical protein			PFAM Transglycosylase-associated protein
HMS1_03798	252.376	146.519	259.511	219.469	63.2769	Glycine--tRNA ligase beta subunit	K01879	glyS; glycyl-tRNA synthetase beta chain [EC:6.1.1.14]	Glycyl-tRNA synthetase beta subunit	PF02092.17	Glycyl-tRNA synthetase beta subunit
HMS1_00572	211.181	260.35	186.386	219.306	37.6451	Putative protein phosphatase 2C-type	K20074	prpC; PPM family protein phosphatase [EC:3.1.3.16]	Serine/threonine phosphatases, family 2C, catalytic domain	PF13672.6	Protein phosphatase 2C
HMS1_00613	270.194	204.783	182.373	219.117	45.631	Histone deacetylase-like amidohydrolase			PFAM Histone deacetylase	PF00850.19	Histone deacetylase domain
HMS1_02365	210.178	277.772	168.595	218.848	55.1026	Transposase, Mutator family	K07493	putative transposase	Transposase, Mutator family	PF00872.18	Transposase, Mutator family
HMS1_02299	198.211	165.362	291.683	218.419	65.5404	3-deoxy-manno-octulosonate cytidylyltransferase	K00979	kdsB; 3-deoxy-manno-octulosonate cytidylyltransferase (CMP-KDO synthetase) [EC:2.7.7.38]	Activates KDO (a required 8-carbon sugar) for incorporation into bacterial lipopolysaccharide in Gram-negative bacteria	PF02348.19	Cytidylyltransferase
HMS1_00308	255.81	153.302	244.237	217.783	56.1414	ATP-dependent DNA helicase RecQ	K03654	recQ; ATP-dependent DNA helicase RecQ [EC:5.6.2.4]	TIGRFAM ATP-dependent DNA helicase, RecQ	PF00270.29	DEAD/DEAH box helicase
HMS1_03919	167.538	187.551	297.815	217.635	70.1552	Ribosomal RNA large subunit methyltransferase I	K06969	rlmI; 23S rRNA (cytosine1962-C5)-methyltransferase [EC:2.1.1.191]	SAM-dependent methyltransferase	PF17785.1	PUA-like domain
HMS1_00812	259.1	147.869	245.64	217.536	60.7078	Endodeoxyribonuclease RusA			endodeoxyribonuclease RusA	PF05866.11	Endodeoxyribonuclease RusA
HMS1_02349	223.348	153.853	274.68	217.294	60.6408	DNA polymerase III subunit tau	K02343	dnaX; DNA polymerase III subunit gamma/tau [EC:2.7.7.7]	DNA polymerase III is a complex, multichain enzyme responsible for most of the replicative synthesis in bacteria. This DNA polymerase also exhibits 3' to 5' exonuclease activity	PF13177.6	DNA polymerase III, delta subunit
HMS1_00028	246.94	128.65	274.582	216.724	77.5168	Ferredoxin-dependent glutamate synthase 1	K00265	gltB; glutamate synthase (NADPH) large chain [EC:1.4.1.13]	Glutamate synthase domain	PF00310.21	Glutamine amidotransferases class-II
HMS1_04137	275.961	137.911	236.048	216.64	71.0422	Sporulation initiation inhibitor protein Soj	K03496	parA; chromosome partitioning protein	PFAM Cobyrinic acid a,c-diamide synthase	PF13614.6	AAA domain
HMS1_01013	32.9056	571.821	44.4811	216.403	307.856	hypothetical protein
HMS1_03883	188.945	228.292	231.757	216.331	23.7806	Sensor histidine kinase RcsC			PhoQ Sensor	PF02518.26	Histidine kinase-, DNA gyrase B-, and HSP90-like ATPase
HMS1_01318	245.999	144.604	256.371	215.658	61.7525	Multidrug resistance protein MdtB			Belongs to the resistance-nodulation-cell division (RND) (TC 2.A.6) family	PF00873.19	AcrB/AcrD/AcrF family
HMS1_03828	192.088	221.953	232.234	215.425	20.8537	Imidazole glycerol phosphate synthase subunit HisF	K02500	hisF; imidazole glycerol-phosphate synthase subunit HisF [EC:4.3.2.10]	IGPS catalyzes the conversion of PRFAR and glutamine to IGP, AICAR and glutamate. The HisF subunit catalyzes the cyclization activity that produces IGP and AICAR from PRFAR using the ammonia provided by the HisH subunit	PF00977.21	Histidine biosynthesis protein
HMS1_02148	235.592	186.236	223.668	215.165	25.753	Transposase, Mutator family	K07493	putative transposase	Transposase	PF00872.18	Transposase, Mutator family
HMS1_02557	191.327	184.54	268.407	214.758	46.5853	Peptidyl-prolyl cis-trans isomerase cyp18	K03768	PPIB; peptidyl-prolyl cis-trans isomerase B (cyclophilin B) [EC:5.2.1.8]	PPIases accelerate the folding of proteins. It catalyzes the cis-trans isomerization of proline imidic peptide bonds in oligopeptides	PF00160.21	Cyclophilin type peptidyl-prolyl cis-trans isomerase/CLD
HMS1_02674	339.409	131.893	172.457	214.586	109.986	Transposase zinc-ribbon domain protein			ISXO2-like transposase domain	PF12760.7	Transposase zinc-ribbon domain
HMS1_01722	282.892	150.362	210.43	214.562	66.3614	D-3-phosphoglycerate dehydrogenase	K00058	serA; D-3-phosphoglycerate dehydrogenase / 2-oxoglutarate reductase [EC:1.1.1.95 1.1.1.399]	Belongs to the D-isomer specific 2-hydroxyacid dehydrogenase family	PF00389.30	D-isomer specific 2-hydroxyacid dehydrogenase, catalytic domain
HMS1_00791	305.501	125.548	212.247	214.432	89.9962	hypothetical protein			Prophage tail length tape measure protein	PF06791.13	Prophage tail length tape measure protein
HMS1_00571	227.472	198.635	214.408	213.505	14.4395	Ribonuclease PH	K00989	rph; ribonuclease PH [EC:2.7.7.56]	Phosphorolytic exoribonuclease that removes nucleotide residues following the -CCA terminus of tRNA and adds nucleotides to the ends of RNA molecules by using nucleoside diphosphates as substrates	PF01138.21	3' exoribonuclease family, domain 1
HMS1_03826	264.667	107.992	267.54	213.4	91.2973	Imidazole glycerol phosphate synthase subunit HisH 1	K02501	hisH; imidazole glycerol-phosphate synthase subunit HisH [EC:4.3.2.10]	IGPS catalyzes the conversion of PRFAR and glutamine to IGP, AICAR and glutamate. The HisH subunit provides the glutamine amidotransferase activity that produces the ammonia necessary to HisF for the synthesis of IGP and AICAR	PF00117.28	Glutamine amidotransferase class-I
HMS1_00737	162.775	257.081	219.15	213.002	47.4525	hypothetical protein
HMS1_01760	177.142	152.845	307.573	212.52	83.2097	50S ribosomal protein L32	K02911	RP-L32; large subunit ribosomal protein L32	Belongs to the bacterial ribosomal protein bL32 family	PF01783.23	Ribosomal L32p protein family
HMS1_04033	64.4041	352.349	220.315	212.356	144.137	putative deoxyribonuclease YjjV	K03424	tatD; TatD DNase family protein [EC:3.1.21.-]	TatD related DNase	PF01026.21	TatD related DNase
HMS1_02143	204.975	146.552	285.509	212.345	69.7711	Riboflavin synthase	K00793	ribE; riboflavin synthase [EC:2.5.1.9]	Riboflavin synthase alpha chain	PF00677.17	Lumazine binding domain
HMS1_02792	269.833	80.2913	286.313	212.146	114.486	UDP-N-acetylmuramate--L-alanine ligase	K01924	murC; UDP-N-acetylmuramate--alanine ligase [EC:6.3.2.8]	Belongs to the MurCDEF family	PF01225.25	Mur ligase family, catalytic domain
HMS1_03560	195.547	217.251	223.501	212.1	14.6716	Lipid A export ATP-binding/permease protein MsbA	K11085	msbA; ATP-binding cassette, subfamily B, bacterial MsbA [EC:7.5.2.6]	Involved in lipid A export and possibly also in glycerophospholipid export and for biogenesis of the outer membrane. Transmembrane domains (TMD) form a pore in the inner membrane and the ATP-binding domain (NBD) is responsible for energy generation	PF00664.23	ABC transporter transmembrane region
HMS1_03810	269.995	123.3	242.498	211.931	77.9783	Molybdopterin molybdenumtransferase	K03750	moeA; molybdopterin molybdotransferase [EC:2.10.1.1]	COG0303 Molybdopterin biosynthesis enzyme	PF03453.17	MoeA N-terminal region (domain I and II)
HMS1_02204	268.541	138.837	228.31	211.896	66.3917	L-aspartate oxidase	K00278	nadB; L-aspartate oxidase [EC:1.4.3.16]	Catalyzes the oxidation of L-aspartate to iminoaspartate	PF00890.24	FAD binding domain
HMS1_00809	211.861	162.883	257.971	210.905	47.5515	hypothetical protein			Holin of 3TMs, for gene-transfer release	PF11351.8	Holin of 3TMs, for gene-transfer release
HMS1_03681	195.306	175.509	261.527	210.781	45.0489	Inner membrane protein YbbJ	K07340	ybbJ; inner membrane protein	NfeD-like C-terminal, partner-binding	PF01957.18	NfeD-like C-terminal, partner-binding
HMS1_00788	238.317	132.084	260.757	210.386	68.7331	hypothetical protein			0
HMS1_01970	213.784	171.065	245.819	210.222	37.5041	Glutamate-pyruvate aminotransferase AlaC	K14261	alaC; alanine-synthesizing transaminase [EC:2.6.1.-]	Aminotransferase class I and II	PF00155.21	Aminotransferase class I and II
HMS1_03860	268.718	122.781	239.003	210.167	77.1231	Aspartyl/glutamyl-tRNA(Asn/Gln) amidotransferase subunit B	K02434	gatB; aspartyl-tRNA(Asn)/glutamyl-tRNA(Gln) amidotransferase subunit B [EC:6.3.5.6 6.3.5.7]	Allows the formation of correctly charged Asn-tRNA(Asn) or Gln-tRNA(Gln) through the transamidation of misacylated Asp- tRNA(Asn) or Glu-tRNA(Gln) in organisms which lack either or both of asparaginyl-tRNA or glutaminyl-tRNA synthetases. The reaction takes place in the presence of glutamine and ATP through an activated phospho-Asp-tRNA(Asn) or phospho-Glu-tRNA(Gln)	PF02934.15	GatB/GatE catalytic domain
HMS1_01484	99.2927	201.756	328.578	209.875	114.858	RNA-binding protein	K07574	yhbY; RNA-binding protein	CRS1_YhbY	PF01985.21	CRS1 / YhbY (CRM) domain
HMS1_00411	237.319	113.013	279.157	209.83	86.416	50S ribosomal protein L23	K02892	RP-L23; large subunit ribosomal protein L23	One of the early assembly proteins it binds 23S rRNA. One of the proteins that surrounds the polypeptide exit tunnel on the outside of the ribosome. Forms the main docking site for trigger factor binding to the ribosome	PF00276.20	Ribosomal protein L23
HMS1_03666	146.412	303.925	178.093	209.477	83.3142	Transposase, Mutator family	K07493	putative transposase	Transposase	PF00872.18	Transposase, Mutator family
HMS1_03796	251.21	189.075	187.267	209.184	36.4069	Transposase IS116/IS110/IS902 family protein	K07486	transposase	transposase IS116 IS110 IS902 family protein	PF02371.16	Transposase IS116/IS110/IS902 family
HMS1_02636	267.358	140.258	219.758	209.125	64.2138	hypothetical protein
HMS1_01847	272.411	130.118	223.7	208.743	72.3163	Lysine--tRNA ligase	K04567	KARS; lysyl-tRNA synthetase, class II [EC:6.1.1.6]	Belongs to the class-II aminoacyl-tRNA synthetase family	PF01336.25	OB-fold nucleic acid binding domain
HMS1_02267	217.904	269.79	138.172	208.622	66.2978	ABC transporter ATP-binding protein YtrE	K02003	ABC.CD.A; putative ABC transport system ATP-binding protein	Part of the tripartite efflux system MacAB-TolC. MacB is a non-canonical ABC transporter that contains transmembrane domains (TMD), which form a pore in the inner membrane, and an ATP-binding domain (NBD), which is responsible for energy generation. Confers resistance against macrolides	PF00005.27	ABC transporter
HMS1_00261	239.937	168.13	216.669	208.245	36.6372	Response regulator protein TodT	K14987	fixJ; two-component system, LuxR family, response regulator FixJ	helix_turn_helix, Lux Regulon	PF00072.24	Response regulator receiver domain
HMS1_00459	240.048	156.809	227.724	208.194	44.9251	Protease 3 precursor	K07263	pqqL; zinc protease [EC:3.4.24.-]	Insulinase (Peptidase family M16)	PF00675.20	Insulinase (Peptidase family M16)
HMS1_01298	198.367	183.414	241.972	207.918	30.4248	Integrase core domain protein	K07497	putative transposase	HTH-like domain	PF13276.6	HTH-like domain
HMS1_00275	155.546	299.452	167.182	207.394	79.9369	hypothetical protein
HMS1_02081	226.907	185.844	209.255	207.335	20.599	hypothetical protein
HMS1_01015	16.1364	573.758	31.1612	207.018	317.694	Ferrous iron transport protein A	K04758	feoA; ferrous iron transport protein A	Iron transporter FeoA	PF04023.14	FeoA domain
HMS1_03687	150.717	208.66	260.539	206.639	54.9388	Efflux pump membrane transporter BepE			Belongs to the resistance-nodulation-cell division (RND) (TC 2.A.6) family	PF00873.19	AcrB/AcrD/AcrF family
HMS1_00851	207.485	174.077	238.311	206.624	32.1257	tol-pal system protein YbgF			Mediates coordination of peptidoglycan synthesis and outer membrane constriction during cell division	PF16331.5	TolA binding protein trimerisation
HMS1_00711	261.768	139.52	217.744	206.344	61.9162	hypothetical protein			Belongs to the P(II) protein family	PF00543.22	Nitrogen regulatory protein P-II
HMS1_01594	87.4056	260.792	270.064	206.087	102.886	hypothetical protein	K07493	putative transposase
HMS1_00717	148.37	200.507	268.451	205.776	60.2134	Nicotinate-nucleotide pyrophosphorylase [carboxylating]	K00767	nadC; nicotinate-nucleotide pyrophosphorylase (carboxylating) [EC:2.4.2.19]	Belongs to the NadC ModD family	PF02749.16	Quinolinate phosphoribosyl transferase, N-terminal domain
HMS1_02463	185.282	177.828	252.242	205.118	40.9812	putative malonic semialdehyde reductase RutE	K09019	rutE; 3-hydroxypropanoate dehydrogenase [EC:1.1.1.-]	NADH dehydrogenase NAD(P)H nitroreductase	PF00881.24	Nitroreductase family
HMS1_03519	262.273	186.93	165.375	204.859	50.8762	UDP-glucose 4-epimerase	K08678	UXS1; UDP-glucuronate decarboxylase [EC:4.1.1.35]	Male sterility protein	PF16363.5	GDP-mannose 4,6 dehydratase
HMS1_02782	209.773	173.861	230.68	204.771	28.7374	hypothetical protein			SPTR Transposase IS4 family protein
HMS1_01414	198.119	151.456	263.926	204.5	56.506	Segregation and condensation protein A	K05896	scpA; segregation and condensation protein A	Participates in chromosomal partition during cell division. May act via the formation of a condensin-like complex containing Smc and ScpB that pull DNA away from mid-cell into both cell halves	PF02616.14	Segregation and condensation protein ScpA
HMS1_01411	287.094	98.7615	226.784	204.213	96.1735	Threonylcarbamoyl-AMP synthase	K07566	tsaC; L-threonylcarbamoyladenylate synthase [EC:2.7.7.87]	Belongs to the SUA5 family	PF01300.18	Telomere recombination
HMS1_01845	229.287	192.478	190.248	204.005	21.9236	tRNA-modifying protein YgfZ	K06980	ygfZ; tRNA-modifying protein YgfZ	Belongs to the GcvT family	PF01571.21	Aminomethyltransferase folate-binding domain
HMS1_00150	211.036	200.63	200.192	203.952	6.13804	Transposase, Mutator family	K07493	putative transposase	Transposase, Mutator family	PF00872.18	Transposase, Mutator family
HMS1_02393	240.001	172.906	198.328	203.745	33.8739	Chaperone protein DnaJ	K03686	dnaJ; molecular chaperone DnaJ	ATP binding to DnaK triggers the release of the substrate protein, thus completing the reaction cycle. Several rounds of ATP-dependent interactions between DnaJ, DnaK and GrpE are required for fully efficient folding. Also involved, together with DnaK and GrpE, in the DNA replication of plasmids through activation of initiation proteins	PF00226.31	DnaJ domain
HMS1_02250	234.106	214.991	161.906	203.668	37.408	Inner membrane protein YpjD			transport system, permease component	PF01578.20	Cytochrome C assembly protein
HMS1_00643	177.034	244.906	188.368	203.436	36.3582	Transposase DDE domain protein	K07495	putative transposase	transposase activity	PF01609.21	Transposase DDE domain
HMS1_02779	210.222	148.534	251.502	203.419	51.8197	preprotein translocase subunit SecA	K03070	secA; preprotein translocase subunit SecA [EC:7.4.2.8]	Part of the Sec protein translocase complex. Interacts with the SecYEG preprotein conducting channel. Has a central role in coupling the hydrolysis of ATP to the transfer of proteins into and across the cell membrane, serving both as a receptor for the preprotein-SecB complex and as an ATP-driven molecular motor driving the stepwise translocation of polypeptide chains across the membrane	PF07517.14	SecA DEAD-like domain
HMS1_03915	185.234	150.192	272.782	202.736	63.141	Thymidylate synthase	K00560	thyA; thymidylate synthase [EC:2.1.1.45]	Catalyzes the reductive methylation of 2'-deoxyuridine- 5'-monophosphate (dUMP) to 2'-deoxythymidine-5'-monophosphate (dTMP) while utilizing 5,10-methylenetetrahydrofolate (mTHF) as the methyl donor and reductant in the reaction, yielding dihydrofolate (DHF) as a by-product. This enzymatic reaction provides an intracellular de novo source of dTMP, an essential precursor for DNA biosynthesis	PF00303.19	Thymidylate synthase
HMS1_01080	145.126	276.852	185.138	202.372	67.5327	hypothetical protein	K02448	norD; nitric oxide reductase NorD protein	von Willebrand factor (vWF) type A domain
HMS1_01899	109.092	122.906	373.387	201.795	148.764	hypothetical protein			membrane	PF09991.9	Predicted membrane protein (DUF2232)
HMS1_00816	197.489	167.304	240.26	201.684	36.6584	DNA primase			DNA primase
HMS1_01632	88.7805	329.218	186.364	201.454	120.927	Type-1 restriction enzyme R protein	K01153	hsdR; type I restriction enzyme, R subunit [EC:3.1.21.3]	Subunit R is required for both nuclease and ATPase activities, but not for modification	PF04313.14	Type I restriction enzyme R protein N terminus (HSDR_N)
HMS1_02322	227.371	183.823	191.27	200.821	23.2924	Adenosylmethionine-8-amino-7-oxononanoate aminotransferase	K00833	bioA; adenosylmethionine---8-amino-7-oxononanoate aminotransferase [EC:2.6.1.62]	Catalyzes the transfer of the alpha-amino group from S- adenosyl-L-methionine (SAM) to 7-keto-8-aminopelargonic acid (KAPA) to form 7,8-diaminopelargonic acid (DAPA). It is the only animotransferase known to utilize SAM as an amino donor	PF00202.21	Aminotransferase class-III
HMS1_02367	137.21	335.683	129.087	200.66	117.004	Transposase, Mutator family	K07493	putative transposase	Transposase	PF00872.18	Transposase, Mutator family
HMS1_03719	234.538	138.516	225.991	199.682	53.1432	phosphodiesterase	K07095	uncharacterized protein	Calcineurin-like phosphoesterase superfamily domain	PF12850.7	Calcineurin-like phosphoesterase superfamily domain
HMS1_02907	242.046	185.178	171.819	199.681	37.2922	Transposase, Mutator family	K07493	putative transposase	Transposase, Mutator family	PF00872.18	Transposase, Mutator family
HMS1_03322	179.652	204.577	214.32	199.516	17.8795	putative phospholipid ABC transporter permease protein MlaE	K02066	mlaE; phospholipid/cholesterol/gamma-HCH transport system permease protein	Permease MlaE	PF02405.16	Permease MlaE
HMS1_00078	201.887	147.559	247.728	199.058	50.1443	Glyoxalase/Bleomycin resistance protein/Dioxygenase superfamily protein	K05606	MCEE; methylmalonyl-CoA/ethylmalonyl-CoA epimerase [EC:5.1.99.1]	Lactoylglutathione lyase	PF13669.6	Glyoxalase/Bleomycin resistance protein/Dioxygenase superfamily
HMS1_01527	145.963	279.632	170.696	198.763	71.1174	High frequency lysogenization protein HflD	K07153	hflD; high frequency lysogenization protein	High frequency lysogenization protein HflD homolog	PF04356.12	Protein of unknown function (DUF489)
HMS1_01531	100.326	293.064	201.569	198.32	96.41	hypothetical protein			Transposase, TnpA family	PF13700.6	Domain of unknown function (DUF4158)
HMS1_00524	222.728	177.049	194.173	197.983	23.0765	Gliding motility regulatory protein	K06596	chpA; chemosensory pili system protein ChpA (sensor histidine kinase/response regulator)	response regulator receiver	PF01627.23	Hpt domain
HMS1_00982	219.838	166.393	205.617	197.283	27.6802	GMP synthase [glutamine-hydrolyzing]	K01951	guaA; GMP synthase (glutamine-hydrolysing) [EC:6.3.5.2]	Catalyzes the synthesis of GMP from XMP	PF00117.28	Glutamine amidotransferase class-I
HMS1_02593	292.299	150.037	148.392	196.909	82.6141	Electron transport complex protein RnfC	K03615	rnfC; H+/Na+-translocating ferredoxin:NAD+ oxidoreductase subunit C [EC:7.1.1.11 7.2.1.2]	Part of a membrane complex involved in electron transport	PF13375.6	RnfC Barrel sandwich hybrid domain
HMS1_02836	248.108	109.862	232.593	196.854	75.7356	Phosphoglycerate kinase	K00927	PGK; phosphoglycerate kinase [EC:2.7.2.3]	Belongs to the phosphoglycerate kinase family	PF00162.19	Phosphoglycerate kinase
HMS1_02763	200.223	165.52	223.516	196.42	29.1845	hypothetical protein	K11900	impC; type VI secretion system protein ImpC	Type VI secretion protein, EvpB/VC_A0108, tail sheath	PF05943.12	Type VI secretion protein, EvpB/VC_A0108, tail sheath
HMS1_02519	253.53	183.977	150.772	196.093	52.4394	NMT1/THI5 like protein	K07080	uncharacterized protein	C4-dicarboxylate ABC transporter substrate-binding protein	PF16868.5	NMT1-like family
HMS1_02053	138.067	258.182	190.364	195.538	60.2242	putative adenylyltransferase/sulfurtransferase MoeZ			PFAM Rhodanese-like	PF00581.20	Rhodanese-like domain
HMS1_01001	169.891	164.394	252.06	195.448	49.1042	hypothetical protein			viral genome integration into host DNA
HMS1_02219	123.357	379.806	82.8026	195.322	161.05	Transposase DDE domain protein	K07481	transposase	DDE superfamily endonuclease	PF05598.11	Transposase domain (DUF772)
HMS1_00134	225.573	137.048	223.341	195.321	50.4781	ATP-dependent protease ATPase subunit HslU	K03667	hslU; ATP-dependent HslUV protease ATP-binding subunit HslU	this subunit has chaperone activity. The binding of ATP and its subsequent hydrolysis by HslU are essential for unfolding of protein substrates subsequently hydrolyzed by HslV. HslU recognizes the N-terminal part of its protein substrates and unfolds these before they are guided to HslV for hydrolysis	PF00004.29	ATPase family associated with various cellular activities (AAA)
HMS1_01826	319.773	98.7951	166.555	195.041	113.21	Periplasmic nitrate reductase precursor	K02567	napA; nitrate reductase (cytochrome) [EC:1.9.6.1]	Belongs to the prokaryotic molybdopterin-containing oxidoreductase family	PF04879.16	Molybdopterin oxidoreductase Fe4S4 domain
HMS1_00367	250.547	151.958	181.23	194.578	50.6319	hypothetical protein	K07481	transposase	Transposase domain (DUF772)	PF05598.11	Transposase domain (DUF772)
HMS1_02855	252.595	191.945	137.474	194.005	57.5881	Enamine/imine deaminase	K09022	ridA; 2-iminobutanoate/2-iminopropanoate deaminase [EC:3.5.99.10]	Endoribonuclease L-PSP	PF01042.21	Endoribonuclease L-PSP
HMS1_02209	227.136	121.964	232.861	193.987	62.4392	Succinate dehydrogenase flavoprotein subunit	K00239	sdhA; succinate dehydrogenase / fumarate reductase, flavoprotein subunit [EC:1.3.5.1 1.3.5.4]	Belongs to the FAD-dependent oxidoreductase 2 family. FRD SDH subfamily	PF00890.24	FAD binding domain
HMS1_02433	250.288	125.95	205.542	193.926	62.9775	electron transport complex protein RnfG	K03612	rnfG; H+/Na+-translocating ferredoxin:NAD+ oxidoreductase subunit G	Part of a membrane complex involved in electron transport	PF04205.14	FMN-binding domain
HMS1_00378	179.616	189.065	212.681	193.787	17.0305	Glutamyl-tRNA reductase	K02492	hemA; glutamyl-tRNA reductase [EC:1.2.1.70]	Catalyzes the NADPH-dependent reduction of glutamyl- tRNA(Glu) to glutamate 1-semialdehyde (GSA)	PF05201.15	Glutamyl-tRNAGlu reductase, N-terminal domain
HMS1_03420	150.16	189.331	241.854	193.782	46.0088	Integrase core domain protein	K07497	putative transposase	PFAM Integrase catalytic region	PF13276.6	HTH-like domain
HMS1_01874	158.223	204.166	217.497	193.295	31.096	2,3,4,5-tetrahydropyridine-2,6-dicarboxylate N-succinyltransferase	K00674	dapD; 2,3,4,5-tetrahydropyridine-2,6-dicarboxylate N-succinyltransferase [EC:2.3.1.117]	Belongs to the transferase hexapeptide repeat family	PF14805.6	Tetrahydrodipicolinate N-succinyltransferase N-terminal
HMS1_02834	240.304	131.748	207.683	193.245	55.6993	Fructose-bisphosphate aldolase	K01624	FBA; fructose-bisphosphate aldolase, class II [EC:4.1.2.13]	COG0191 Fructose tagatose bisphosphate aldolase	PF01116.20	Fructose-bisphosphate aldolase class-II
HMS1_02271	224.302	145.306	210.05	193.219	42.1016	UvrABC system protein B	K03702	uvrB; excinuclease ABC subunit B	damaged site, the DNA wraps around one UvrB monomer. DNA wrap is dependent on ATP binding by UvrB and probably causes local melting of the DNA helix, facilitating insertion of UvrB beta-hairpin between the DNA strands. Then UvrB probes one DNA strand for the presence of a lesion. If a lesion is found the UvrA subunits dissociate and the UvrB-DNA preincision complex is formed. This complex is subs…	PF04851.15	Type III restriction enzyme, res subunit
HMS1_03642	211.507	187.962	180.043	193.17	16.3661	hypothetical protein	K22751	CBFA2T2; CBFA2/RUNX1 translocation partner 2
HMS1_00347	157.919	208.144	212.916	192.993	30.4683	Peptide deformylase	K01462	PDF; peptide deformylase [EC:3.5.1.88]	Removes the formyl group from the N-terminal Met of newly synthesized proteins. Requires at least a dipeptide for an efficient rate of reaction. N-terminal L-methionine is a prerequisite for activity but the enzyme has broad specificity at other positions	PF01327.21	Polypeptide deformylase
HMS1_02201	139.849	251.844	187.2	192.964	56.2197	Sigma factor AlgU regulatory protein MucB precursor	K03598	rseB; sigma-E factor negative regulatory protein RseB	MucB/RseB C-terminal domain	PF03888.14	MucB/RseB N-terminal domain
HMS1_04101	304.277	111.16	160.947	192.128	100.263	1,2-epoxyphenylacetyl-CoA isomerase			PFAM Enoyl-CoA hydratase isomerase	PF00378.20	Enoyl-CoA hydratase/isomerase
HMS1_00694	74.8029	155.689	345.431	191.974	138.915	50S ribosomal protein L27	K02899	RP-L27; large subunit ribosomal protein L27	Belongs to the bacterial ribosomal protein bL27 family	PF01016.19	Ribosomal L27 protein
HMS1_02805	111.235	221.411	243.127	191.924	70.7171	Acetylornithine aminotransferase	K00821	argD; acetylornithine/N-succinyldiaminopimelate aminotransferase [EC:2.6.1.11 2.6.1.17]	COG4992 Ornithine acetylornithine aminotransferase	PF00202.21	Aminotransferase class-III
HMS1_01213	148.184	222.284	204.485	191.651	38.681	Transposase, Mutator family	K07493	putative transposase	Transposase, Mutator family	PF00872.18	Transposase, Mutator family
HMS1_00958	230.751	137.561	205.954	191.422	48.2647	GTP pyrophosphokinase	K00951	relA; GTP pyrophosphokinase [EC:2.7.6.5]	In eubacteria ppGpp (guanosine 3'-diphosphate 5-' diphosphate) is a mediator of the stringent response that coordinates a variety of cellular activities in response to changes in nutritional abundance	PF13328.6	HD domain
HMS1_03945	255.32	185.097	132.967	191.128	61.3992	hypothetical protein			0
HMS1_00194	195.224	190.71	186.764	190.899	4.23302	hypothetical protein	K02674	pilY1; type IV pilus assembly protein PilY1	Tfp pilus assembly protein tip-associated adhesin PilY1	PF05567.11	Neisseria PilC beta-propeller domain
HMS1_02833	234.108	140.591	197.492	190.73	47.124	Transposase, Mutator family	K07493	putative transposase	Transposase, Mutator family	PF00872.18	Transposase, Mutator family
HMS1_00939	171.92	204.79	195.272	190.66	16.9133	Inositol-1-monophosphatase	K01092	E3.1.3.25; myo-inositol-1(or 4)-monophosphatase [EC:3.1.3.25]	Inositol monophosphatase	PF00459.25	Inositol monophosphatase family
HMS1_02482	150.809	181.977	239.163	190.65	44.8111	Peptidyl-prolyl cis-trans isomerase D	K03770	ppiD; peptidyl-prolyl cis-trans isomerase D [EC:5.2.1.8]	peptidyl-prolyl isomerase	PF13624.6	SurA N-terminal domain
HMS1_00374	193.205	159.843	218.003	190.35	29.1851	Molybdopterin-synthase adenylyltransferase	K21029	moeB; molybdopterin-synthase adenylyltransferase [EC:2.7.7.80]	Dinucleotide-utilizing enzymes involved in molybdopterin and thiamine biosynthesis family	PF00899.21	ThiF family
HMS1_01034	166.857	157.697	246.249	190.268	48.6969	Multifunctional CCA protein	K00974	cca; tRNA nucleotidyltransferase (CCA-adding enzyme) [EC:2.7.7.72 3.1.3.- 3.1.4.-]	Catalyzes the addition and repair of the essential 3'- terminal CCA sequence in tRNAs without using a nucleic acid template. Adds these three nucleotides in the order of C, C, and A to the tRNA nucleotide-73, using CTP and ATP as substrates and producing inorganic pyrophosphate	PF01743.20	Poly A polymerase head domain
HMS1_03792	143.543	164.727	261.911	190.06	63.1196	Integrase core domain protein	K07497	putative transposase	PFAM Integrase catalytic region	PF13276.6	HTH-like domain
HMS1_00389	101.167	212.683	255.699	189.85	79.7559	hypothetical protein	K07481	transposase	Transposase DDE domain	PF05598.11	Transposase domain (DUF772)
HMS1_03068	213.27	221.626	133.532	189.476	48.6287	hypothetical protein			protein conserved in bacteria	PF04237.13	YjbR
HMS1_03716	150.905	225.897	191.529	189.444	37.5396	DNA helicase II	K03657	uvrD; ATP-dependent DNA helicase UvrD/PcrA [EC:5.6.2.4]	DNA helicase	PF00580.21	UvrD/REP helicase N-terminal domain
HMS1_00692	155.869	178.304	233.275	189.149	39.8265	Octaprenyl-diphosphate synthase	K02523	ispB; octaprenyl-diphosphate synthase [EC:2.5.1.90]	Belongs to the FPP GGPP synthase family	PF00348.17	Polyprenyl synthetase
HMS1_00859	191.949	133.065	242.263	189.093	54.655	Holliday junction ATP-dependent DNA helicase RuvA	K03550	ruvA; holliday junction DNA helicase RuvA [EC:5.6.2.4]	The RuvA-RuvB complex in the presence of ATP renatures cruciform structure in supercoiled DNA with palindromic sequence, indicating that it may promote strand exchange reactions in homologous recombination. RuvAB is a helicase that mediates the Holliday junction migration by localized denaturation and reannealing. RuvA stimulates, in the presence of DNA, the weak ATPase activity of RuvB	PF01330.21	RuvA N terminal domain
HMS1_01851	210.599	185.425	169.72	188.581	20.6215	DNA polymerase III subunit alpha	K02337	dnaE; DNA polymerase III subunit alpha [EC:2.7.7.7]	DNA polymerase III, alpha subunit	PF02811.19	PHP domain
HMS1_01545	146.006	179.377	240.057	188.48	47.6817	voltage-gated potassium channel	K10716	kch; voltage-gated potassium channel	PFAM Ion transport 2	PF07885.16	Ion channel
HMS1_02297	205.994	161.107	197.682	188.261	23.8802	hypothetical protein
HMS1_02203	133.293	214.939	216.145	188.126	47.4899	ECF RNA polymerase sigma-E factor	K03088	rpoE; RNA polymerase sigma-70 factor, ECF subfamily	Belongs to the sigma-70 factor family. ECF subfamily	PF04542.14	Sigma-70 region 2
HMS1_01804	171.364	197.192	195.68	188.079	14.495	Outer-membrane lipoprotein carrier protein precursor	K03634	lolA; outer membrane lipoprotein carrier protein	Participates in the translocation of lipoproteins from the inner membrane to the outer membrane. Only forms a complex with a lipoprotein if the residue after the N-terminal Cys is not an aspartate (The Asp acts as a targeting signal to indicate that the lipoprotein should stay in the inner membrane)	PF03548.15	Outer membrane lipoprotein carrier protein LolA
HMS1_01320	230.371	152.134	181.438	187.981	39.5267	hypothetical protein			antisigma factor binding
HMS1_00546	228.711	188.191	145.816	187.573	41.4512	Transposase zinc-ribbon domain protein	K07488	transposase	ISXO2-like transposase domain	PF12760.7	Transposase zinc-ribbon domain
HMS1_00226	253.06	103.353	203.62	186.677	76.2782	hypothetical protein	K07460	yraN; putative endonuclease	Belongs to the UPF0102 family	PF02021.17	Uncharacterised protein family UPF0102
HMS1_01880	206.177	159.308	194.189	186.558	24.3483	Solvent efflux pump periplasmic linker SrpA precursor	K03585	acrA; membrane fusion protein, multidrug efflux system	Barrel-sandwich domain of CusB or HlyD membrane-fusion	PF16576.5	Barrel-sandwich domain of CusB or HlyD membrane-fusion
HMS1_01107	145.842	151.972	261.062	186.292	64.825	hypothetical protein
HMS1_00295	152.373	239.534	166.607	186.171	46.7582	hypothetical protein			Transposase, TnpA family	PF13700.6	Domain of unknown function (DUF4158)
HMS1_00876	188.685	159.396	208.799	185.627	24.8434	Bifunctional NAD(P)H-hydrate repair enzyme Nnr	K23997	nnr; ADP-dependent NAD(P)H-hydrate dehydratase / NAD(P)H-hydrate epimerase [EC:4.2.1.136 5.1.99.6]	Bifunctional enzyme that catalyzes the epimerization of the S- and R-forms of NAD(P)HX and the dehydration of the S-form of NAD(P)HX at the expense of ADP, which is converted to AMP. This allows the repair of both epimers of NAD(P)HX, a damaged form of NAD(P)H that is a result of enzymatic or heat-dependent hydration	PF03853.15	YjeF-related protein N-terminus
HMS1_03435	228.946	124.248	203.274	185.489	54.5676	hypothetical protein			COG4584 Transposase and inactivated derivatives
HMS1_03418	330.078	68.3532	156.559	184.997	133.16	Transposase, Mutator family	K07493	putative transposase	Transposase, Mutator family	PF00872.18	Transposase, Mutator family
HMS1_02797	222.529	118.111	212.292	184.311	57.5587	UDP-N-acetylmuramoyl-tripeptide--D-alanyl-D-alanine ligase	K01929	murF; UDP-N-acetylmuramoyl-tripeptide--D-alanyl-D-alanine ligase [EC:6.3.2.10]	Involved in cell wall formation. Catalyzes the final step in the synthesis of UDP-N-acetylmuramoyl-pentapeptide, the precursor of murein	PF01225.25	Mur ligase family, catalytic domain
HMS1_03530	200.502	154.15	198.249	184.301	26.1352	UDP-glucose 6-dehydrogenase TuaD	K00012	UGDH; UDPglucose 6-dehydrogenase [EC:1.1.1.22]	Belongs to the UDP-glucose GDP-mannose dehydrogenase family	PF03721.14	UDP-glucose/GDP-mannose dehydrogenase family, NAD binding domain
HMS1_03837	224.646	185.161	142.605	184.137	41.0301	ISXO2-like transposase domain protein	K07488	transposase	ISXO2-like transposase domain	PF12760.7	Transposase zinc-ribbon domain
HMS1_03409	207.305	167.231	176.865	183.8	20.9181	Transposase, Mutator family	K07493	putative transposase	Transposase, Mutator family	PF00872.18	Transposase, Mutator family
HMS1_02288	202.717	188.462	160.221	183.8	21.6279	hypothetical protein
HMS1_00302	160.256	186.563	202.451	183.09	21.3109	hypothetical protein			O-methyltransferase
HMS1_03132	211.771	146.731	190.617	183.04	33.1753	DNA topoisomerase 4 subunit B	K02622	parE; topoisomerase IV subunit B [EC:5.6.2.2]	Topoisomerase IV is essential for chromosome segregation. It relaxes supercoiled DNA. Performs the decatenation events required during the replication of a circular DNA molecule	PF02518.26	Histidine kinase-, DNA gyrase B-, and HSP90-like ATPase
HMS1_03411	143.241	184.897	220.564	182.901	38.7001	Riboflavin biosynthesis protein RibBA	K14652	ribBA; 3,4-dihydroxy 2-butanone 4-phosphate synthase / GTP cyclohydrolase II [EC:4.1.99.12 3.5.4.25]	Catalyzes the conversion of D-ribulose 5-phosphate to formate and 3,4-dihydroxy-2-butanone 4-phosphate	PF00926.19	3,4-dihydroxy-2-butanone 4-phosphate synthase
HMS1_01321	155.95	211.771	179.154	182.292	28.0425	hypothetical protein
HMS1_01300	116.541	241.335	188.729	182.201	62.6525	Transposase, Mutator family	K07493	putative transposase	Transposase, Mutator family	PF00872.18	Transposase, Mutator family
HMS1_01033	181.363	137.789	226.77	181.974	44.4938	putative ABC transporter ATP-binding protein	K24821	atm1; ATP-binding cassette, subfamily B, heavy metal transporter	COG5265 ABC-type transport system involved in Fe-S cluster assembly, permease and ATPase components	PF00664.23	ABC transporter transmembrane region
HMS1_03925	98.3553	316.44	130.58	181.792	117.717	ComE operon protein 1	K02237	comEA; competence protein ComEA	competence protein ComEA	PF12836.7	Helix-hairpin-helix motif
HMS1_02835	219.269	156.242	169.855	181.789	33.1651	Pyruvate kinase II	K00873	PK; pyruvate kinase [EC:2.7.1.40]	Belongs to the pyruvate kinase family	PF00224.21	Pyruvate kinase, barrel domain
HMS1_01412	159.917	138.178	245.843	181.312	56.9323	Peptidase family M50			Peptidase M50
HMS1_03250	152.73	217.201	171.751	180.561	33.1262	LemA family protein	K03744	lemA; LemA protein	LemA family	PF04011.12	LemA family
HMS1_00640	155.698	193.196	192.646	180.513	21.4922	hypothetical protein	K09768	uncharacterized protein	Belongs to the UPF0178 family	PF02639.14	Uncharacterized BCR, YaiI/YqxD family COG1671
HMS1_02927	227.616	165.705	146.983	180.102	42.2003	DNA primase	K02316	dnaG; DNA primase [EC:2.7.7.101]	RNA polymerase that catalyzes the synthesis of short RNA molecules used as primers for DNA polymerase during DNA replication	PF01807.20	CHC2 zinc finger
HMS1_03341	184.012	189.85	165.039	179.634	12.9719	hypothetical protein			Protein of unknown function (DUF3301)	PF11743.8	Protein of unknown function (DUF3301)
HMS1_01927	174.811	211.436	152.536	179.594	29.7398	hypothetical protein
HMS1_03268	163.914	120.291	253.989	179.398	68.1804	Branched-chain-amino-acid aminotransferase	K00826	E2.6.1.42; branched-chain amino acid aminotransferase [EC:2.6.1.42]	Belongs to the class-IV pyridoxal-phosphate-dependent aminotransferase family	PF01063.19	Amino-transferase class IV
HMS1_00551	161.809	192.509	183.762	179.36	15.8167	Transposase DDE domain protein	K07495	putative transposase	COG3385 FOG Transposase and inactivated derivatives	PF01609.21	Transposase DDE domain
HMS1_02555	205.394	158.853	173.626	179.291	23.7816	Cysteine--tRNA ligase	K01883	CARS; cysteinyl-tRNA synthetase [EC:6.1.1.16]	Belongs to the class-I aminoacyl-tRNA synthetase family	PF01406.19	tRNA synthetases class I (C) catalytic domain
HMS1_00511	179.508	203.946	153.171	178.875	25.3935	Putative Holliday junction resolvase	K07447	ruvX; putative pre-16S rRNA nuclease [EC:3.1.-.-]	Could be a nuclease involved in processing of the 5'-end of pre-16S rRNA	PF03652.15	Holliday junction resolvase
HMS1_03832	162.477	152.278	220.875	178.543	37.0131	Sec-independent protein translocase protein TatC	K03118	tatC; sec-independent protein translocase protein TatC	Part of the twin-arginine translocation (Tat) system that transports large folded proteins containing a characteristic twin-arginine motif in their signal peptide across membranes. Together with TatB, TatC is part of a receptor directly interacting with Tat signal peptides	PF00902.18	Sec-independent protein translocase protein (TatC)
HMS1_03913	72.404	325.853	136.947	178.401	131.712	Bis(5'-nucleosyl)-tetraphosphatase, symmetrical	K01525	apaH; bis(5'-nucleosyl)-tetraphosphatase (symmetrical) [EC:3.6.1.41]	Hydrolyzes diadenosine 5',5'''-P1,P4-tetraphosphate to yield ADP	PF00149.28	Calcineurin-like phosphoesterase
HMS1_02266	119.198	294.128	121.739	178.355	100.271	Macrolide export protein MacA	K02005	ABC.CD.TX; HlyD family secretion protein	Barrel-sandwich domain of CusB or HlyD membrane-fusion	PF16576.5	Barrel-sandwich domain of CusB or HlyD membrane-fusion
HMS1_03489	161.156	162.947	210.758	178.287	28.1347	hypothetical protein			protein conserved in bacteria	PF06097.11	Bacterial protein of unknown function (DUF945)
HMS1_02429	215.682	119.478	199.695	178.285	51.5523	Phosphoenolpyruvate synthase regulatory protein	K09773	ppsR; [pyruvate, water dikinase]-phosphate phosphotransferase / [pyruvate, water dikinase] kinase [EC:2.7.4.28 2.7.11.33]	Bifunctional serine threonine kinase and phosphorylase involved in the regulation of the phosphoenolpyruvate synthase (PEPS) by catalyzing its phosphorylation dephosphorylation	PF03618.14	Kinase/pyrophosphorylase
HMS1_00019	174.953	116.664	242.275	177.964	62.8596	Methionine synthase	K00548	metH; 5-methyltetrahydrofolate--homocysteine methyltransferase [EC:2.1.1.13]	Methionine synthase	PF02574.16	Homocysteine S-methyltransferase
HMS1_00589	204.779	144.111	183.717	177.536	30.8025	Integrase core domain protein	K07497	putative transposase	Integrase	PF00665.26	Integrase core domain
HMS1_02479	283.844	102.336	146.072	177.418	94.7269	Inner membrane ABC transporter permease protein YejB	K13894	yejB; microcin C transport system permease protein	transport system, permease component	PF00528.22	Binding-protein-dependent transport system inner membrane component
HMS1_03393	221.314	131.773	178.295	177.127	44.7819	Abi-like protein			0
HMS1_00244	153.956	210.367	166.366	176.896	29.6432	Copper-exporting P-type ATPase A	K17686	copA; P-type Cu+ transporter [EC:7.2.2.8]	heavy metal translocating P-type ATPase	PF00403.26	Heavy-metal-associated domain
HMS1_00085	185.606	163.129	181.287	176.674	11.9275	5-formyltetrahydrofolate cyclo-ligase family protein	K01934	MTHFS; 5-formyltetrahydrofolate cyclo-ligase [EC:6.3.3.2]	Belongs to the 5-formyltetrahydrofolate cyclo-ligase family	PF01812.20	5-formyltetrahydrofolate cyclo-ligase family
HMS1_01591	142.26	270.378	116.407	176.348	82.4517	Phage integrase family protein			Belongs to the 'phage' integrase family
HMS1_01655	214.768	124.46	189.688	176.305	46.6178	Transposase	K07497	putative transposase	Transposase	PF01527.20	Transposase
HMS1_01721	204.365	135.281	189.244	176.296	36.3164	P-protein	K14170	pheA; chorismate mutase / prephenate dehydratase [EC:5.4.99.5 4.2.1.51]	chorismate mutase	PF01817.21	Chorismate mutase type II
HMS1_00286	195.985	165.331	167.364	176.227	17.1417	hypothetical protein	K08973	hemJ; protoporphyrinogen IX oxidase [EC:1.3.99.-]	Uncharacterised protein family (UPF0093)	PF03653.13	Uncharacterised protein family (UPF0093)
HMS1_03463	121.202	188.655	218.623	176.16	49.8978	hypothetical protein	K07497	putative transposase	PFAM Integrase catalytic region	PF13276.6	HTH-like domain
HMS1_03523	186.941	131.01	210.356	176.102	40.7681	hypothetical protein			PFAM transposase, IS4 family protein
HMS1_01705	147.488	236.589	144.11	176.062	52.445	Transposase, Mutator family	K07493	putative transposase	Transposase, Mutator family	PF00872.18	Transposase, Mutator family
HMS1_00955	96.5329	144.459	285.997	175.663	98.511	2Fe-2S ferredoxin	K04755	fdx; ferredoxin, 2Fe-2S	Ferredoxin	PF00111.27	2Fe-2S iron-sulfur cluster binding domain
HMS1_00210	234.855	94.6976	197.166	175.573	72.5308	Cob(I)yrinic acid a,c-diamide adenosyltransferase	K00798	MMAB; cob(I)alamin adenosyltransferase [EC:2.5.1.17]	PFAM cobalamin adenosyltransferase	PF01923.18	Cobalamin adenosyltransferase
HMS1_00853	182.412	180.057	163.975	175.481	10.034	translocation protein TolB	K03641	tolB; TolB protein	Involved in the TonB-independent uptake of proteins	PF04052.13	TolB amino-terminal domain
HMS1_01105	206.005	147.171	172.388	175.188	29.5169	putative copper-transporting ATPase PacS	K01533	0	cation transport ATPase	PF12156.8	Putative metal-binding domain of cation transport ATPase
HMS1_01219	138.321	288.652	98.3839	175.119	100.33	Transposase DDE domain protein	K07481	transposase	DDE superfamily endonuclease	PF05598.11	Transposase domain (DUF772)
HMS1_03328	163.639	129.444	231.572	174.885	51.9844	Histidinol dehydrogenase	K00013	hisD; histidinol dehydrogenase [EC:1.1.1.23]	Catalyzes the sequential NAD-dependent oxidations of L- histidinol to L-histidinaldehyde and then to L-histidine	PF00815.20	Histidinol dehydrogenase
HMS1_02854	244.736	104.052	173.983	174.257	70.342	Transposase	K07497	putative transposase	Transposase	PF01527.20	Transposase
HMS1_00681	133.006	285.498	103.786	174.097	97.5764	Bifunctional ligase/repressor BirA	K03524	birA; BirA family transcriptional regulator, biotin operon repressor / biotin---[acetyl-CoA-carboxylase] ligase [EC:6.3.4.15]	Acts both as a biotin-- acetyl-CoA-carboxylase ligase and a biotin-operon repressor. In the presence of ATP, BirA activates biotin to form the BirA-biotinyl-5'-adenylate (BirA-bio- 5'-AMP or holoBirA) complex. HoloBirA can either transfer the biotinyl moiety to the biotin carboxyl carrier protein (BCCP) subunit of acetyl-CoA carboxylase, or bind to the biotin operator site and inhibit transcripti…	PF08279.12	HTH domain
HMS1_03473	188.52	112.559	220.667	173.916	55.5139	Leucine--tRNA ligase	K01869	LARS; leucyl-tRNA synthetase [EC:6.1.1.4]	Belongs to the class-I aminoacyl-tRNA synthetase family	PF00133.22	tRNA synthetases class I (I, L, M and V)
HMS1_03761	143.027	158.403	219.938	173.79	40.6987	hypothetical protein	K07485	transposase	PFAM transposase IS204 IS1001 IS1096 IS1165 family protein	PF01610.17	Transposase
HMS1_02310	107.404	221.564	192.285	173.751	59.2941	hypothetical protein			0
HMS1_03078	159.087	147.508	214.336	173.644	35.7132	PhoH-like protein	K06217	phoH; phosphate starvation-inducible protein PhoH and related proteins	PFAM PhoH family protein	PF02562.16	PhoH-like protein
HMS1_01774	148.255	147.333	225.299	173.629	44.75	Aspartate aminotransferase			Aminotransferase class I and II	PF00155.21	Aminotransferase class I and II
HMS1_00131	152.383	103.819	263.694	173.299	81.9642	SCP-2 sterol transfer family protein	K03690	ubiJ; ubiquinone biosynthesis accessory factor UbiJ	protein conserved in bacteria	PF02036.17	SCP-2 sterol transfer family
HMS1_02954	183.827	153.653	181.628	173.036	16.8221	hypothetical protein			Pfam Adenylate and Guanylate cyclase catalytic domain
HMS1_04110	187.878	153.772	177.315	172.988	17.4599	hypothetical protein	K03496	parA; chromosome partitioning protein	AAA domain
HMS1_00117	141.262	212.316	164.948	172.842	36.1789	Glucose-6-phosphate 1-dehydrogenase	K00036	G6PD; glucose-6-phosphate 1-dehydrogenase [EC:1.1.1.49 1.1.1.363]	Catalyzes the oxidation of glucose 6-phosphate to 6- phosphogluconolactone	PF00479.22	Glucose-6-phosphate dehydrogenase, NAD binding domain
HMS1_03129	230.168	163.035	124.404	172.536	53.5181	hypothetical protein
HMS1_00944	130.734	220.852	165.682	172.423	45.4359	tRNA(Glu)-specific nuclease WapA precursor			COG3209 Rhs family protein
HMS1_03094	196.544	178.457	141.925	172.309	27.8237	LexA repressor			Peptidase S24-like	PF00717.23	Peptidase S24-like
HMS1_03309	171.843	141.021	203.609	172.158	31.2952	Coenzyme A biosynthesis bifunctional protein CoaBC	K13038	coaBC; phosphopantothenoylcysteine decarboxylase / phosphopantothenate---cysteine ligase [EC:4.1.1.36 6.3.2.5]	Catalyzes two steps in the biosynthesis of coenzyme A. In the first step cysteine is conjugated to 4'-phosphopantothenate to form 4-phosphopantothenoylcysteine, in the latter compound is decarboxylated to form 4'-phosphopantotheine	PF02441.19	Flavoprotein
HMS1_03095	182.507	146.501	185.987	171.665	21.8624	Multidrug resistance protein MdtE precursor	K03585	acrA; membrane fusion protein, multidrug efflux system	Belongs to the membrane fusion protein (MFP) (TC 8.A.1) family	PF16576.5	Barrel-sandwich domain of CusB or HlyD membrane-fusion
HMS1_01612	27.9	422.63	64.4292	171.653	218.119	DctM-like transporters			TIGRFAM TRAP transporter, 4TM 12TM fusion protein	PF06808.12	Tripartite ATP-independent periplasmic transporter, DctM component
HMS1_01830	187.585	120.022	206.987	171.531	45.6513	Transcription-repair-coupling factor	K03723	mfd; transcription-repair coupling factor (superfamily II helicase) [EC:5.6.2.4]	Couples transcription and DNA repair by recognizing RNA polymerase (RNAP) stalled at DNA lesions. Mediates ATP-dependent release of RNAP and its truncated transcript from the DNA, and recruitment of nucleotide excision repair machinery to the damaged site	PF17757.1	UvrB interaction domain
HMS1_00263	163.408	194.59	156.489	171.495	20.2975	SoxAX cytochrome complex subunit A precursor	K17222	soxA; L-cysteine S-thiosulfotransferase [EC:2.8.5.2]	Thiosulfate-oxidizing multienzyme system protein SoxA
HMS1_00523	172.912	124.162	217.188	171.42	46.5311	Methyl-accepting chemotaxis protein McpB	K02660	pilJ; twitching motility protein PilJ	COG0840 Methyl-accepting chemotaxis protein	PF13675.6	Type IV pili methyl-accepting chemotaxis transducer N-term
HMS1_00496	149.172	195.642	169.131	171.315	23.3117	hypothetical protein	K07481	transposase	Transposase	PF05598.11	Transposase domain (DUF772)
HMS1_01070	161.633	222.39	129.319	171.114	47.2542	Efflux pump membrane transporter BepE	K18138	acrB; multidrug efflux pump	Efflux pump membrane transporter	PF00873.19	AcrB/AcrD/AcrF family
HMS1_00486	204.104	120.073	188.964	171.047	44.789	Arabinose 5-phosphate isomerase KdsD	K06041	kdsD; arabinose-5-phosphate isomerase [EC:5.3.1.13]	Arabinose 5-phosphate isomerase	PF01380.22	SIS domain
HMS1_03689	178.178	187.49	145.368	170.345	22.1266	hypothetical protein			0
HMS1_00326	236.934	119.75	154.003	170.229	60.2536	colanic acid biosynthesis protein			Polysaccharide pyruvyl transferase
HMS1_02241	227.081	134.383	148.847	170.104	49.8713	hypothetical protein			Transposase, Mutator family
HMS1_01940	141.45	185.514	183.135	170.033	24.7822	Ribosomal RNA small subunit methyltransferase J	K15984	rsmJ; 16S rRNA (guanine1516-N2)-methyltransferase [EC:2.1.1.242]	Specifically methylates the guanosine in position 1516 of 16S rRNA	PF04445.13	Putative SAM-dependent methyltransferase
HMS1_03803	220.476	114.166	175.45	170.031	53.3618	Transposase, Mutator family	K07493	putative transposase	Transposase, Mutator family	PF00872.18	Transposase, Mutator family
HMS1_03549	173.304	210.294	126.301	169.967	42.0956	Capsule polysaccharide biosynthesis protein			Capsule polysaccharide biosynthesis protein	PF05159.14	Capsule polysaccharide biosynthesis protein
HMS1_04107	151.17	158.086	200.19	169.815	26.5317	hypothetical protein	K07184	ygiM; SH3 domain protein		PF08239.11	Bacterial SH3 domain
HMS1_03329	201.581	116.945	190.835	169.787	46.0766	Histidinol-phosphate aminotransferase 2	K00817	hisC; histidinol-phosphate aminotransferase [EC:2.6.1.9]	Aminotransferase class I and II	PF00155.21	Aminotransferase class I and II
HMS1_01353	166.402	142.679	200.036	169.706	28.8207	Alanine--tRNA ligase	K01872	AARS; alanyl-tRNA synthetase [EC:6.1.1.7]	Catalyzes the attachment of alanine to tRNA(Ala) in a two-step reaction alanine is first activated by ATP to form Ala- AMP and then transferred to the acceptor end of tRNA(Ala). Also edits incorrectly charged Ser-tRNA(Ala) and Gly-tRNA(Ala) via its editing domain	PF01411.19	tRNA synthetases class II (A)
HMS1_01588	161.587	188.166	159.053	169.602	16.1266	SNARE associated Golgi protein			SNARE associated Golgi protein	PF09335.11	SNARE associated Golgi protein
HMS1_01708	116.069	203.464	189.154	169.562	46.8758	Transposase, Mutator family	K07493	putative transposase	Transposase	PF00872.18	Transposase, Mutator family
HMS1_04127	201.869	129.985	176.716	169.523	36.4777	Argininosuccinate lyase 1	K01755	argH; argininosuccinate lyase [EC:4.3.2.1]	argininosuccinate lyase	PF00206.20	Lyase
HMS1_02307	194.503	137.034	175.386	168.974	29.2661	hypothetical protein	K09928	uncharacterized protein	protein conserved in bacteria	PF09835.9	Uncharacterized protein conserved in bacteria (DUF2062)
HMS1_04129	215.532	140.258	151.095	168.961	40.6935	Transcriptional regulatory protein YehT	K08083	algR; two-component system, LytTR family, response regulator AlgR	Response regulator of the LytR AlgR family	PF00072.24	Response regulator receiver domain
HMS1_03931	140.696	170.075	195.319	168.697	27.3373	hypothetical protein			0
HMS1_02431	244.203	96.8279	164.963	168.665	73.7574	Electron transport complex protein RnfA	K03617	rnfA; H+/Na+-translocating ferredoxin:NAD+ oxidoreductase subunit A	Part of a membrane complex involved in electron transport	PF02508.14	Rnf-Nqr subunit, membrane protein
HMS1_00690	195.034	155.992	154.89	168.639	22.866	Ammonia channel precursor	K03320	amt; ammonium transporter, Amt family	Ammonium Transporter Family	PF00909.21	Ammonium Transporter Family
HMS1_03486	169.164	155.051	181.589	168.602	13.278	Phosphoribulokinase, plasmid	K00855	PRK; phosphoribulokinase [EC:2.7.1.19]	Phosphoribulokinase / Uridine kinase family	PF00485.18	Phosphoribulokinase / Uridine kinase family
HMS1_01322	164.372	175.591	165.11	168.358	6.27498	CobQ/CobB/MinD/ParA nucleotide binding domain protein	K03496	parA; chromosome partitioning protein	PFAM Cobyrinic acid a,c-diamide synthase	PF01656.23	CobQ/CobB/MinD/ParA nucleotide binding domain
HMS1_02670	189.611	118.15	197.163	168.308	43.6018	hypothetical protein	K07481	transposase	Transposase	PF05598.11	Transposase domain (DUF772)
HMS1_01578	192.046	175.664	136.934	168.215	28.3013	Enolase	K01689	ENO; enolase [EC:4.2.1.11]	Catalyzes the reversible conversion of 2- phosphoglycerate into phosphoenolpyruvate. It is essential for the degradation of carbohydrates via glycolysis	PF03952.16	Enolase, N-terminal domain
HMS1_01875	120.52	217.711	166.137	168.123	48.626	Regulatory protein Spx	K00537	arsC; arsenate reductase (glutaredoxin) [EC:1.20.4.1]	ArsC family	PF03960.15	ArsC family
HMS1_02359	181.939	167.091	154.842	167.958	13.5692	recombination protein F	K07459	ybjD; putative ATP-dependent endonuclease of the OLD family	AAA ATPase domain	PF13175.6	AAA ATPase domain
HMS1_01043	127.43	226.612	149.804	167.949	52.0213	Inner membrane transport permease YadH	K01992	ABC-2.P; ABC-2 type transport system permease protein	COG0842 ABC-type multidrug transport system, permease component	PF01061.24	ABC-2 type transporter
HMS1_03310	190.121	139.059	174.159	167.78	26.1219	Deoxyuridine 5'-triphosphate nucleotidohydrolase	K01520	dut; dUTP pyrophosphatase [EC:3.6.1.23]	This enzyme is involved in nucleotide metabolism it produces dUMP, the immediate precursor of thymidine nucleotides and it decreases the intracellular concentration of dUTP so that uracil cannot be incorporated into DNA	PF00692.19	dUTPase
HMS1_02518	130.092	247.396	125.611	167.7	69.0554	hypothetical protein
HMS1_02684	202.887	110.813	187.203	166.968	49.2597	Peptide chain release factor 3	K02837	prfC; peptide chain release factor 3	Increases the formation of ribosomal termination complexes and stimulates activities of RF-1 and RF-2. It binds guanine nucleotides and has strong preference for UGA stop codons. It may interact directly with the ribosome. The stimulation of RF- 1 and RF-2 is significantly reduced by GTP and GDP, but not by GMP	PF00009.27	Elongation factor Tu GTP binding domain
HMS1_00868	234.585	100.582	165.523	166.897	67.0122	hypothetical protein	K07485	transposase	PFAM transposase IS204 IS1001 IS1096 IS1165 family protein	PF01610.17	Transposase
HMS1_03372	179.806	164.108	156.353	166.755	11.9486	hypothetical protein
HMS1_00904	160.174	154.768	184.924	166.622	16.079	Cobyrinic acid A,C-diamide synthase	K02224	cobB-cbiA; cobyrinic acid a,c-diamide synthase [EC:6.3.5.9 6.3.5.11]	Catalyzes the ATP-dependent amidation of the two carboxylate groups at positions a and c of cobyrinate, using either L-glutamine or ammonia as the nitrogen source	PF13500.6	AAA domain
HMS1_00460	164.307	148.047	186.502	166.285	19.3032	Peptidase M16 inactive domain protein	K07263	pqqL; zinc protease [EC:3.4.24.-]	Insulinase (Peptidase family M16)	PF00675.20	Insulinase (Peptidase family M16)
HMS1_01134	133.492	219.889	144.75	166.044	46.9697	Helix-turn-helix domain protein			Helix-turn-helix XRE-family like proteins	PF13560.6	Helix-turn-helix domain
HMS1_00591	201.503	122.276	173.267	165.682	40.1542	Transposase	K07483	transposase	PFAM transposase IS3 IS911 family protein	PF01527.20	Transposase
HMS1_04072	204.395	137.057	154.817	165.423	34.8992	hypothetical protein	K09941	uncharacterized protein	protein conserved in bacteria	PF07209.12	Protein of unknown function (DUF1415)
HMS1_01600	164.372	173.852	157.644	165.29	8.14309	Low-affinity inorganic phosphate transporter 1	K03306	TC.PIT; inorganic phosphate transporter, PiT family	Phosphate	PF01384.20	Phosphate transporter family
HMS1_01205	210.398	133.057	152.011	165.155	40.3108	Aconitate hydratase	K01681	ACO; aconitate hydratase [EC:4.2.1.3]	Catalyzes the isomerization of citrate to isocitrate via cis-aconitate	PF00330.20	Aconitase family (aconitate hydratase)
HMS1_01770	208.086	99.6129	187.648	165.115	57.6399	Single-stranded-DNA-specific exonuclease RecJ	K07462	recJ; single-stranded-DNA-specific exonuclease [EC:3.1.-.-]	COG0608 Single-stranded DNA-specific exonuclease	PF01368.20	DHH family
HMS1_00231	85.7897	299.012	110.446	165.083	116.639	Transposase DDE domain protein	K07481	transposase	DDE superfamily endonuclease	PF01609.21	Transposase DDE domain
HMS1_01846	193.212	126.298	175.699	165.07	34.7002	putative lipoprotein YiaD precursor	K03286	TC.OOP; OmpA-OmpF porin, OOP family	Belongs to the ompA family	PF13488.6	Glycine zipper
HMS1_03769	164.322	112.341	217.927	164.863	52.7947	hypothetical protein	K09792	uncharacterized protein	Cytochrome C biogenesis protein transmembrane region	PF13386.6	Cytochrome C biogenesis protein transmembrane region
HMS1_02517	164.767	194.753	131.922	163.814	31.4261	Transposase DDE domain protein	K07481	transposase	PFAM transposase IS4 family protein	PF05598.11	Transposase domain (DUF772)
HMS1_02731	159.413	167.259	164.65	163.774	3.99542	Serine/threonine-protein kinase PK-1	K12132	prkC; eukaryotic-like serine/threonine-protein kinase [EC:2.7.11.1]	Protein tyrosine kinase	PF00069.25	Protein kinase domain
HMS1_02395	168.855	164.394	158.037	163.762	5.43621	hypothetical protein
HMS1_00239	172.879	91.5535	225.279	163.237	67.3823	Aspartate--tRNA ligase	K01876	DARS2; aspartyl-tRNA synthetase [EC:6.1.1.12]	Aspartyl-tRNA synthetase with relaxed tRNA specificity since it is able to aspartylate not only its cognate tRNA(Asp) but also tRNA(Asn). Reaction proceeds in two steps L-aspartate is first activated by ATP to form Asp-AMP and then transferred to the acceptor end of tRNA(Asp Asn)	PF01336.25	OB-fold nucleic acid binding domain
HMS1_03340	119.87	155.965	213.724	163.186	47.3417	Stringent starvation protein B	K03600	sspB; stringent starvation protein B	Stringent starvation protein B	PF04386.13	Stringent starvation protein B
HMS1_03426	170.808	163.813	154.617	163.079	8.12044	hypothetical protein	K07481	transposase	PFAM transposase IS4 family protein	PF01609.21	Transposase DDE domain
HMS1_00525	209.773	111.195	167.665	162.878	49.4633	CheW-like domain protein	K06598	chpC; chemosensory pili system protein ChpC	chemotaxis	PF01584.19	CheW-like domain
HMS1_00499	158.694	123.577	205.9	162.724	41.3091	Twitching mobility protein	K02670	pilU; twitching motility protein PilU	twitching motility protein	PF00437.20	Type II/IV secretion system protein
HMS1_03064	166.487	158.086	163.324	162.632	4.24311	putative aromatic acid decarboxylase	K03186	ubiX; flavin prenyltransferase [EC:2.5.1.129]	Flavin prenyltransferase that catalyzes the synthesis of the prenylated FMN cofactor (prenyl-FMN) for 4-hydroxy-3- polyprenylbenzoic acid decarboxylase UbiD. The prenyltransferase is metal-independent and links a dimethylallyl moiety from dimethylallyl monophosphate (DMAP) to the flavin N5 and C6 atoms of FMN	PF02441.19	Flavoprotein
HMS1_03484	125.941	171.254	190.487	162.561	33.1394	hypothetical protein	K07481	transposase	Transposase	PF05598.11	Transposase domain (DUF772)
HMS1_02428	192.292	102.496	192.619	162.469	51.9384	hypothetical protein			Aminotransferase class-V
HMS1_01045	110.714	215.257	161.288	162.42	52.2809	Transposase DDE domain protein	K07495	putative transposase	Transposase DDE domain	PF01609.21	Transposase DDE domain
HMS1_02930	194.394	133.93	158.923	162.416	30.3829	Phage integrase family protein			Belongs to the 'phage' integrase family
HMS1_00710	219.166	108.132	158.545	161.948	55.5951	putative voltage-gated ClC-type chloride channel ClcB			CBS domain	PF00571.28	CBS domain
HMS1_00356	169.02	105.773	210.97	161.921	52.9568	hypothetical protein			0
HMS1_02522	206.334	144.927	133.704	161.655	39.0982	Phosphatidylserine decarboxylase proenzyme	K01613	psd; phosphatidylserine decarboxylase [EC:4.1.1.65]	Belongs to the phosphatidylserine decarboxylase family. PSD-B subfamily. Prokaryotic type I sub-subfamily	PF02666.15	Phosphatidylserine decarboxylase
HMS1_00777	194.771	123.388	165.967	161.375	35.9126	Transposase, Mutator family	K07493	putative transposase	Transposase	PF00872.18	Transposase, Mutator family
HMS1_01439	99.6423	192.585	191.295	161.174	53.2921	hypothetical protein
HMS1_04125	191.039	131.505	160.68	161.074	29.7691	Molybdate-binding periplasmic protein precursor	K02020	modA; molybdate transport system substrate-binding protein	COG0725 ABC-type molybdate transport system, periplasmic component	PF13531.6	Bacterial extracellular solute-binding protein
HMS1_00011	178.646	110.049	193.401	160.698	44.48	tRNA (cytidine(34)-2'-O)-methyltransferase	K03216	trmL; tRNA (cytidine/uridine-2'-O-)-methyltransferase [EC:2.1.1.207]	Methylates the ribose at the nucleotide 34 wobble position in the two leucyl isoacceptors tRNA(Leu)(CmAA) and tRNA(Leu)(cmnm5UmAA). Catalyzes the methyl transfer from S- adenosyl-L-methionine to the 2'-OH of the wobble nucleotide	PF00588.19	SpoU rRNA Methylase family
HMS1_00856	197.032	120.646	164.039	160.572	38.3107	Biopolymer transport protein ExbB	K03562	tolQ; biopolymer transport protein TolQ	COG0811 Biopolymer transport proteins	PF01618.16	MotA/TolQ/ExbB proton channel family
HMS1_00543	134.335	149.23	198.111	160.559	33.3634	Integrase core domain protein	K07497	putative transposase	PFAM Integrase catalytic region	PF13276.6	HTH-like domain
HMS1_00380	74.5861	190.493	215.419	160.166	75.1552	4-diphosphocytidyl-2-C-methyl-D-erythritol kinase	K00919	ispE; 4-diphosphocytidyl-2-C-methyl-D-erythritol kinase [EC:2.7.1.148]	Catalyzes the phosphorylation of the position 2 hydroxy group of 4-diphosphocytidyl-2C-methyl-D-erythritol	PF00288.26	GHMP kinases N terminal domain
HMS1_03880	128.718	214.258	135.552	159.509	47.5366	Thiol:disulfide interchange protein DsbD precursor	K04084	dsbD; thioredoxin:protein disulfide reductase [EC:1.8.4.16]	Required to facilitate the formation of correct disulfide bonds in some periplasmic proteins and for the assembly of the periplasmic c-type cytochromes. Acts by transferring electrons from cytoplasmic thioredoxin to the periplasm. This transfer involves a cascade of disulfide bond formation and reduction steps	PF11412.8	Disulphide bond corrector protein DsbC
HMS1_03488	149.629	155.197	173.118	159.314	12.2741	CBS domain protein			Domain in cystathionine beta-synthase and other proteins.
HMS1_02577	144.087	227.878	104.343	158.769	63.063	CDP-alcohol phosphatidyltransferase	K17103	CHO1; CDP-diacylglycerol---serine O-phosphatidyltransferase [EC:2.7.8.8]	Belongs to the CDP-alcohol phosphatidyltransferase class-I family	PF01066.21	CDP-alcohol phosphatidyltransferase
HMS1_01876	137.179	157.15	181.547	158.625	22.2206	Diaminopimelate decarboxylase	K01586	lysA; diaminopimelate decarboxylase [EC:4.1.1.20]	Pyridoxal-dependent decarboxylase, C-terminal sheet domain	PF02784.16	Pyridoxal-dependent decarboxylase, pyridoxal binding domain
HMS1_03335	147.649	169.53	156.73	157.97	10.9931	Putative GTP cyclohydrolase 1 type 2			NIF3 (NGG1p interacting factor 3)	PF01784.18	NIF3 (NGG1p interacting factor 3)
HMS1_00527	227.656	108.545	137.393	157.865	62.1381	RecBCD enzyme subunit RecD	K03581	recD; exodeoxyribonuclease V alpha subunit [EC:3.1.11.5]	A helicase nuclease that prepares dsDNA breaks (DSB) for recombinational DNA repair. Binds to DSBs and unwinds DNA via a highly rapid and processive ATP-dependent bidirectional helicase activity. Unwinds dsDNA until it encounters a Chi (crossover hotspot instigator) sequence from the 3' direction. Cuts ssDNA a few nucleotides 3' to the Chi site. The properties and activities of the enzyme are cha…	PF13604.6	AAA domain
HMS1_00022	198.495	167.637	107.122	157.751	46.4817	Transcriptional regulatory protein SrrA			Response regulator receiver	PF00072.24	Response regulator receiver domain
HMS1_04034	145.146	209.815	117.3	157.421	47.4628	hypothetical protein			0
HMS1_04009	179.806	151.972	139.747	157.175	20.5298	Sulfoacetaldehyde reductase 2	K16066	ydfG; 3-hydroxy acid dehydrogenase / malonic semialdehyde reductase [EC:1.1.1.381 1.1.1.-]	Belongs to the short-chain dehydrogenases reductases (SDR) family
HMS1_01109	124.197	200.372	145.217	156.595	39.3419	Transposase, Mutator family	K07493	putative transposase	transposase activity	PF00872.18	Transposase, Mutator family
HMS1_00858	175.81	118.957	173.87	156.212	32.2784	Holliday junction ATP-dependent DNA helicase RuvB	K03551	ruvB; holliday junction DNA helicase RuvB [EC:5.6.2.4]	The RuvA-RuvB complex in the presence of ATP renatures cruciform structure in supercoiled DNA with palindromic sequence, indicating that it may promote strand exchange reactions in homologous recombination. RuvAB is a helicase that mediates the Holliday junction migration by localized denaturation and reannealing	PF05496.12	Holliday junction DNA helicase RuvB P-loop domain
HMS1_03937	171.467	108.454	188.653	156.191	42.2256	Transposase, Mutator family	K07493	putative transposase	Transposase, Mutator family	PF00872.18	Transposase, Mutator family
HMS1_01173	69.6906	190.162	208.645	156.166	75.4577	High-affinity zinc uptake system binding-protein ZnuA precursor	K09815	znuA; zinc transport system substrate-binding protein	PFAM periplasmic solute binding protein	PF01297.17	Zinc-uptake complex component A periplasmic
HMS1_02193	191.593	129.613	146.735	155.98	32.0078	GTPase Era	K03595	era; GTPase	An essential GTPase that binds both GDP and GTP, with rapid nucleotide exchange. Plays a role in 16S rRNA processing and 30S ribosomal subunit biogenesis and possibly also in cell cycle regulation and energy metabolism	PF01926.23	50S ribosome-binding GTPase
HMS1_02255	114.618	186.251	167.05	155.973	37.0785	DNA-3-methyladenine glycosylase 1	K01246	tag; DNA-3-methyladenine glycosylase I [EC:3.2.2.20]	PFAM Methyladenine glycosylase	PF03352.13	Methyladenine glycosylase
HMS1_00462	159.704	167.564	140.589	155.952	13.8733	Phosphopantetheine adenylyltransferase	K00954	E2.7.7.3A; pantetheine-phosphate adenylyltransferase [EC:2.7.7.3]	Reversibly transfers an adenylyl group from ATP to 4'- phosphopantetheine, yielding dephospho-CoA (dPCoA) and pyrophosphate	PF01467.26	Cytidylyltransferase-like
HMS1_03152	187.602	135.697	144.18	155.826	27.8436	hypothetical protein
HMS1_03696	200.874	97.1262	169.404	155.801	53.1946	ATP-dependent RNA helicase RhlB	K03732	rhlB; ATP-dependent RNA helicase RhlB [EC:3.6.4.13]	DEAD-box RNA helicase involved in RNA degradation. Has RNA-dependent ATPase activity and unwinds double-stranded RNA	PF00270.29	DEAD/DEAH box helicase
HMS1_01504	253.667	61.3802	152.234	155.76	96.1916	NADH-quinone oxidoreductase subunit M	K00342	nuoM; NADH-quinone oxidoreductase subunit M [EC:7.1.1.2]	NADH ubiquinone oxidoreductase subunit	PF01059.17	NADH-ubiquinone oxidoreductase chain 4, amino terminus
HMS1_00349	95.0429	254.643	117.115	155.6	86.4806	hypothetical protein	K04096	smf; DNA processing protein	TIGRFAM DNA protecting protein DprA
HMS1_01790	82.638	246.984	136.566	155.396	83.7754	transcriptional repressor DicA			sequence-specific DNA binding	PF13560.6	Helix-turn-helix domain
HMS1_00488	122.725	177.176	165.345	155.082	28.6398	hypothetical protein			Domain of unknown function (DUF4426)	PF14467.6	Domain of unknown function (DUF4426)
HMS1_04092	156.878	180.03	128.222	155.044	25.9527	Transposase, Mutator family	K07493	putative transposase	Transposase, Mutator family	PF00872.18	Transposase, Mutator family
HMS1_02406	165.325	103.082	196.267	154.891	47.4609	2-isopropylmalate synthase	K09011	cimA; (R)-citramalate synthase [EC:2.3.3.21]	Belongs to the alpha-IPM synthase homocitrate synthase family	PF00682.19	HMGL-like
HMS1_01702	152.632	181.618	129.987	154.746	25.8803	putative cation-transporting ATPase F	K12953	ctpF; cation-transporting P-type ATPase F [EC:7.2.2.-]	COG0474 Cation transport ATPase	PF00690.26	Cation transporter/ATPase, N-terminus
HMS1_04060	138.764	166.537	158.885	154.728	14.3456	DNA polymerase I	K02335	polA; DNA polymerase I [EC:2.7.7.7]	In addition to polymerase activity, this DNA polymerase exhibits 5'-3' exonuclease activity	PF02739.16	5'-3' exonuclease, N-terminal resolvase-like domain
HMS1_02311	194.235	144.694	125.03	154.653	35.6612	hypothetical protein	K07481	transposase	Transposase domain (DUF772)
HMS1_00370	154.362	148.808	160.51	154.56	5.85344	hypothetical protein
HMS1_00570	100.553	190.993	171.859	154.468	47.6625	hypothetical protein
HMS1_02634	155.589	107.984	199.528	154.367	45.784	tRNA threonylcarbamoyladenosine biosynthesis protein TsaB	K14742	tsaB; tRNA threonylcarbamoyladenosine biosynthesis protein TsaB	COG1214 Inactive homolog of metal-dependent proteases	PF00814.25	Glycoprotease family
HMS1_00346	181.848	126.573	153.87	154.097	27.6381	Methionyl-tRNA formyltransferase	K00604	MTFMT; methionyl-tRNA formyltransferase [EC:2.1.2.9]	Attaches a formyl group to the free amino group of methionyl-tRNA(fMet). The formyl group appears to play a dual role in the initiator identity of N-formylmethionyl-tRNA by promoting its recognition by IF2 and preventing the misappropriation of this tRNA by the elongation apparatus	PF00551.19	Formyl transferase
HMS1_01617	154.641	167.542	139.793	153.992	13.886	Response regulator ArlR	K02483	two-component system	Transcriptional regulatory protein, C terminal	PF00072.24	Response regulator receiver domain
HMS1_03917	173.207	156.491	132.141	153.947	20.6509	hypothetical protein			0
HMS1_00306	217.338	116.146	127.787	153.757	55.3692	hypothetical protein	K07481	transposase	Transposase domain (DUF772)	PF05598.11	Transposase domain (DUF772)
HMS1_02817	95.7355	164.334	201.189	153.753	53.5169	Phosphoribosylaminoimidazole-succinocarboxamide synthase	K01923	purC; phosphoribosylaminoimidazole-succinocarboxamide synthase [EC:6.3.2.6]	COG0152 Phosphoribosylaminoimidazolesuccinocarboxamide (SAICAR) synthase	PF01259.18	SAICAR synthetase
HMS1_02891	241.986	105.103	113.285	153.458	76.7765	Transposase	K07497	putative transposase	Helix-turn-helix domain	PF01527.20	Transposase
HMS1_00151	148.681	146.731	164.881	153.431	9.96361	Transposase, Mutator family	K07493	putative transposase	Transposase, Mutator family	PF00872.18	Transposase, Mutator family
HMS1_02556	101.973	156.666	201.141	153.26	49.6717	Peptidyl-prolyl cis-trans isomerase B	K03767	PPIA; peptidyl-prolyl cis-trans isomerase A (cyclophilin A) [EC:5.2.1.8]	PPIases accelerate the folding of proteins. It catalyzes the cis-trans isomerization of proline imidic peptide bonds in oligopeptides	PF00160.21	Cyclophilin type peptidyl-prolyl cis-trans isomerase/CLD
HMS1_02742	146.316	131.465	181.604	153.128	25.7543	Peptide deformylase	K01462	PDF; peptide deformylase [EC:3.5.1.88]	Removes the formyl group from the N-terminal Met of newly synthesized proteins. Requires at least a dipeptide for an efficient rate of reaction. N-terminal L-methionine is a prerequisite for activity but the enzyme has broad specificity at other positions	PF01327.21	Polypeptide deformylase
HMS1_02667	129.86	181.156	147.892	152.969	26.022	Dihydrolipoyllysine-residue succinyltransferase component of 2-oxoglutarate dehydrogenase complex	K00658	DLST; 2-oxoglutarate dehydrogenase E2 component (dihydrolipoamide succinyltransferase) [EC:2.3.1.61]	The 2-oxoglutarate dehydrogenase complex catalyzes the overall conversion of 2-oxoglutarate to succinyl-CoA and CO(2)	PF00364.22	Biotin-requiring enzyme
HMS1_02176	174.133	107.073	176.867	152.691	39.5303	Glutamine--tRNA ligase	K01886	QARS; glutaminyl-tRNA synthetase [EC:6.1.1.18]	COG0008 Glutamyl- and glutaminyl-tRNA synthetases	PF00749.21	tRNA synthetases class I (E and Q), catalytic domain
HMS1_03946	193.356	133.972	130.727	152.685	35.2597	Dinitrogenase iron-molybdenum cofactor			PFAM Dinitrogenase iron-molybdenum cofactor	PF02579.17	Dinitrogenase iron-molybdenum cofactor
HMS1_00884	128.054	125.959	203.904	152.639	44.4088	hypothetical protein	K07485	transposase	PFAM transposase IS204 IS1001 IS1096 IS1165 family protein	PF01610.17	Transposase
HMS1_00003	170.616	130.224	156.637	152.492	20.5123	DNA replication and repair protein RecF	K03629	recF; DNA replication and repair protein RecF	it is required for DNA replication and normal SOS inducibility. RecF binds preferentially to single-stranded, linear DNA. It also seems to bind ATP	PF02463.19	RecF/RecN/SMC N terminal domain
HMS1_00130	135.795	163.81	157.537	152.381	14.702	putative protein kinase UbiB	K03688	ubiB; ubiquinone biosynthesis protein	Is probably a protein kinase regulator of UbiI activity which is involved in aerobic coenzyme Q (ubiquinone) biosynthesis	PF03109.16	ABC1 family
HMS1_02784	112.071	149.495	195.457	152.341	41.766	hypothetical protein			Protein of unknown function (DUF721)	PF05258.12	Dna[CI] antecedent, DciA
HMS1_00030	106.092	197.118	153.657	152.289	45.5281	Shikimate kinase 1	K00891	aroK; shikimate kinase [EC:2.7.1.71]	Catalyzes the specific phosphorylation of the 3-hydroxyl group of shikimic acid using ATP as a cosubstrate	PF01202.22	Shikimate kinase
HMS1_00332	128.407	172.298	155.219	151.975	22.1249	Integrase core domain protein	K07497	putative transposase	PFAM Integrase catalytic region	PF13276.6	HTH-like domain
HMS1_02462	174.811	106.992	174.041	151.948	38.9352	hypothetical protein	K06223	dam; DNA adenine methylase [EC:2.1.1.72]	D12 class N6 adenine-specific DNA methyltransferase
HMS1_02194	169.062	102.712	184.044	151.939	43.285	Ribonuclease 3	K03685	rnc; ribonuclease III [EC:3.1.26.3]	Digests double-stranded RNA. Involved in the processing of primary rRNA transcript to yield the immediate precursors to the large and small rRNAs (23S and 16S). Processes some mRNAs, and tRNAs when they are encoded in the rRNA operon. Processes pre- crRNA and tracrRNA of type II CRISPR loci if present in the organism	PF14622.6	Ribonuclease-III-like
HMS1_01968	157.778	174.008	122.08	151.289	26.5654	cofactor-independent phosphoglycerate mutase			protein conserved in bacteria
HMS1_03394	175.026	104.647	173.968	151.214	40.3309	Transposase, Mutator family	K07493	putative transposase	Transposase, Mutator family	PF00872.18	Transposase, Mutator family
HMS1_02846	223.484	80.9181	148.27	150.891	71.3191	Transposase, Mutator family	K07493	putative transposase	Transposase, Mutator family	PF00872.18	Transposase, Mutator family
HMS1_03572	145.934	130.257	175.916	150.702	23.1999	putative FAD-linked oxidoreductase			FAD linked	PF12447.8	Protein of unknown function (DUF3683)
HMS1_03891	182.398	122.276	147.417	150.697	30.1948	Biotin carboxylase	K01961	accC; acetyl-CoA carboxylase, biotin carboxylase subunit [EC:6.4.1.2 6.3.4.14]	Biotin carboxylase	PF00289.22	Biotin carboxylase, N-terminal domain
HMS1_00094	138.305	131.589	181.632	150.509	27.1622	putative glycine dehydrogenase (decarboxylating) subunit 1	K00282	gcvPA; glycine dehydrogenase subunit 1 [EC:1.4.4.2]	The glycine cleavage system catalyzes the degradation of glycine. The P protein binds the alpha-amino group of glycine through its pyridoxal phosphate cofactor	PF02347.16	Glycine cleavage system P-protein
HMS1_02984	107.401	209.373	134.301	150.358	52.8483	Phosphate transport system permease protein PstA	K02038	pstA; phosphate transport system permease protein	Domain of unknown function (DUF3333)	PF11812.8	Domain of unknown function (DUF3333)
HMS1_00258	143.929	146.44	160.701	150.357	9.04605	Transposase, Mutator family	K07493	putative transposase	COG3328 Transposase and inactivated derivatives	PF00872.18	Transposase, Mutator family
HMS1_02789	213.86	55.3816	181.504	150.248	83.7348	D-alanine--D-alanine ligase	K01921	ddl; D-alanine-D-alanine ligase [EC:6.3.2.4]	Belongs to the D-alanine--D-alanine ligase family	PF01820.21	D-ala D-ala ligase N-terminus
HMS1_00391	91.5558	195.29	163.852	150.233	53.1913	hypothetical protein	K07481	transposase	Transposase DDE domain
HMS1_04172	124.126	172.561	153.942	150.21	24.4323	Transcription elongation factor GreB	K04760	greB; transcription elongation factor GreB	Necessary for efficient RNA polymerase transcription elongation past template-encoded arresting sites. The arresting sites in DNA have the property of trapping a certain fraction of elongating RNA polymerases that pass through, resulting in locked ternary complexes. Cleavage of the nascent transcript by cleavage factors such as GreA or GreB allows the resumption of elongation from the new 3'termi…	PF03449.15	Transcription elongation factor, N-terminal
HMS1_02692	105.777	209.426	133.886	149.696	53.6027	Transposase, Mutator family	K07493	putative transposase	transposase activity	PF00872.18	Transposase, Mutator family
HMS1_00089	166.792	107.693	174.468	149.651	36.539	Xaa-Pro aminopeptidase	K01262	pepP; Xaa-Pro aminopeptidase [EC:3.4.11.9]	aminopeptidase	PF05195.16	Aminopeptidase P, N-terminal domain
HMS1_03783	172.692	148.677	127.53	149.633	22.5962	hypothetical protein			0
HMS1_01557	180.78	119.667	148.206	149.551	30.579	Transposase, Mutator family	K07493	putative transposase	Transposase, Mutator family	PF00872.18	Transposase, Mutator family
HMS1_02643	216.004	111.229	120.771	149.335	57.9342	Transposase, Mutator family	K07493	putative transposase	Transposase	PF00872.18	Transposase, Mutator family
HMS1_03188	129.323	244.552	73.5658	149.147	87.2001	Plasmid maintenance system killer protein	K07334	higB-1; toxin HigB-1	RelE-like toxin of type II toxin-antitoxin system HigB	PF05015.13	RelE-like toxin of type II toxin-antitoxin system HigB
HMS1_02084	172.869	140.108	133.782	148.92	20.9805	hypothetical protein	K07497	putative transposase	ORF located using Blastx Glimmer Genemark
HMS1_03900	112.955	117.103	216.397	148.818	58.5618	Acyl-[acyl-carrier-protein]--UDP-N-acetylglucosamine O-acyltransferase	K00677	lpxA; UDP-N-acetylglucosamine acyltransferase [EC:2.3.1.129]	Involved in the biosynthesis of lipid A, a phosphorylated glycolipid that anchors the lipopolysaccharide to the outer membrane of the cell	PF00132.24	Bacterial transferase hexapeptide (six repeats)
HMS1_03597	173.958	127.495	143.815	148.423	23.5718	Transposase, Mutator family			transposase activity	PF00872.18	Transposase, Mutator family
HMS1_00098	133.834	195.247	116.157	148.413	41.512	Transposase, Mutator family	K07493	putative transposase	Transposase, Mutator family	PF00872.18	Transposase, Mutator family
HMS1_00760	125.336	185.721	133.9	148.319	32.6731	NAD dependent epimerase/dehydratase family protein			NAD(P)H-binding	PF13460.6	NAD(P)H-binding
HMS1_03558	208.261	89.2286	147.197	148.229	59.5232	Alpha-monoglucosyldiacylglycerol synthase			glycosyl transferase group 1	PF13439.6	Glycosyltransferase Family 4
HMS1_04108	147.224	117.564	176.025	146.938	29.2319	3-octaprenyl-4-hydroxybenzoate carboxy-lyase	K03182	ubiD; 4-hydroxy-3-polyprenylbenzoate decarboxylase [EC:4.1.1.98]	Catalyzes the decarboxylation of 3-octaprenyl-4-hydroxy benzoate to 2-octaprenylphenol, an intermediate step in ubiquinone biosynthesis	PF01977.16	3-octaprenyl-4-hydroxybenzoate carboxy-lyase
HMS1_02077	156.228	153.671	130.571	146.823	14.1326	hypothetical protein			membrane
HMS1_00696	104.887	138.536	196.562	146.662	46.3749	Glutamate 5-kinase	K00931	proB; glutamate 5-kinase [EC:2.7.2.11]	Catalyzes the transfer of a phosphate group to glutamate to form L-glutamate 5-phosphate	PF00696.28	Amino acid kinase family
HMS1_03812	150.191	108.515	180.043	146.25	35.9262	Adenosine kinase	K00856	ADK; adenosine kinase [EC:2.7.1.20]	sugar kinase	PF00294.24	pfkB family carbohydrate kinase
HMS1_02491	67.9821	259.837	108.776	145.532	101.071	hypothetical protein
HMS1_01942	136.263	216.335	83.5582	145.385	66.8567	Transposase	K07485	transposase	PFAM transposase IS204 IS1001 IS1096 IS1165 family protein	PF01610.17	Transposase
HMS1_02956	112.034	109.441	214.36	145.278	59.8408	hypothetical protein	K07481	transposase	Transposase	PF05598.11	Transposase domain (DUF772)
HMS1_00300	161.205	98.4835	175.165	144.951	40.8429	vancomycin high temperature exclusion protein			DUF218 domain	PF02698.17	DUF218 domain
HMS1_01036	131.432	86.6123	216.718	144.921	66.0933	Nitrate/nitrite response regulator protein NarL	K07684	narL; two-component system, NarL family, nitrate/nitrite response regulator NarL	response regulator	PF00072.24	Response regulator receiver domain
HMS1_03458	106.817	174.975	152.429	144.74	34.7233	dTDP-4-dehydro-6-deoxyglucose reductase	K24310	wbpV; UDP-N-acetyl-alpha-D-quinovosamine dehydrogenase [EC:1.1.1.426]	ADP-glyceromanno-heptose 6-epimerase activity	PF01370.21	NAD dependent epimerase/dehydratase family
HMS1_00225	144.13	116.973	172.694	144.599	27.8632	Phosphoheptose isomerase	K03271	gmhA; D-sedoheptulose 7-phosphate isomerase [EC:5.3.1.28]	Catalyzes the isomerization of sedoheptulose 7-phosphate in D-glycero-D-manno-heptose 7-phosphate	PF13580.6	SIS domain
HMS1_03079	100.604	180.963	152.174	144.58	40.7143	(Dimethylallyl)adenosine tRNA methylthiotransferase MiaB	K06168	miaB; tRNA-2-methylthio-N6-dimethylallyladenosine synthase [EC:2.8.4.3]	Catalyzes the methylthiolation of N6- (dimethylallyl)adenosine (i(6)A), leading to the formation of 2- methylthio-N6-(dimethylallyl)adenosine (ms(2)i(6)A) at position 37 in tRNAs that read codons beginning with uridine	PF00919.20	Uncharacterized protein family UPF0004
HMS1_00243	97.5262	178.588	157.537	144.55	42.0622	Heavy-metal-associated domain protein	K07213	ATOX1; copper chaperone	mercury ion transmembrane transporter activity	PF00403.26	Heavy-metal-associated domain
HMS1_03333	197.434	130.668	104.731	144.277	47.8266	Cyclic di-GMP phosphodiesterase YfgF			Diguanylate cyclase	PF00563.20	EAL domain
HMS1_01800	96.0844	171.331	165.216	144.21	41.7901	Serine--tRNA ligase	K01875	SARS; seryl-tRNA synthetase [EC:6.1.1.11]	Catalyzes the attachment of serine to tRNA(Ser). Is also able to aminoacylate tRNA(Sec) with serine, to form the misacylated tRNA L-seryl-tRNA(Sec), which will be further converted into selenocysteinyl-tRNA(Sec)	PF02403.22	Seryl-tRNA synthetase N-terminal domain
HMS1_00597	124.116	188	120.403	144.173	38.0003	hypothetical protein
HMS1_03908	110.604	130.799	190.903	144.102	41.7695	dTDP-3-amino-3,6-dideoxy-alpha-D-galactopyranose transaminase	K13017	wbpE; UDP-2-acetamido-2-deoxy-ribo-hexuluronate aminotransferase [EC:2.6.1.98]	Belongs to the DegT DnrJ EryC1 family	PF01041.17	DegT/DnrJ/EryC1/StrS aminotransferase family
HMS1_01718	143.127	141.143	147.691	143.987	3.35778	hypothetical protein	K16052	ynaI; MscS family membrane protein	Mechanosensitive ion channel
HMS1_01784	117.016	190.901	123.09	143.669	41.0162	Persistence and stress-resistance antitoxin PasI	K09801	uncharacterized protein	RnfH family Ubiquitin	PF03658.14	RnfH family Ubiquitin
HMS1_02301	132.198	123.205	175.117	143.507	27.7424	Tetraacyldisaccharide 4'-kinase	K00912	lpxK; tetraacyldisaccharide 4'-kinase [EC:2.7.1.130]	Transfers the gamma-phosphate of ATP to the 4'-position of a tetraacyldisaccharide 1-phosphate intermediate (termed DS-1- P) to form tetraacyldisaccharide 1,4'-bis-phosphate (lipid IVA)	PF02606.14	Tetraacyldisaccharide-1-P 4'-kinase
HMS1_02849	157.529	126.358	146.285	143.39	15.7857	ATP-dependent DNA helicase RecG	K03655	recG; ATP-dependent DNA helicase RecG [EC:5.6.2.4]	Critical role in recombination and DNA repair. Helps process Holliday junction intermediates to mature products by catalyzing branch migration. Has a DNA unwinding activity characteristic of a DNA helicase with a 3'- to 5'- polarity. Unwinds branched duplex DNA (Y-DNA)	PF17191.4	RecG wedge domain
HMS1_03762	110.333	181.11	138.651	143.365	35.6232	Iron(II)-dependent oxidoreductase EgtB	K18912	egtB; gamma-glutamyl hercynylcysteine S-oxide synthase [EC:1.14.99.50]	Sulfatase-modifying factor enzyme 1	PF03781.16	Sulfatase-modifying factor enzyme 1
HMS1_01823	162.342	120.566	146.678	143.195	21.1046	Periplasmic nitrate reductase, electron transfer subunit precursor	K02568	napB; nitrate reductase (cytochrome), electron transfer subunit	Electron transfer subunit of the periplasmic nitrate reductase complex NapAB	PF03892.14	Nitrate reductase cytochrome c-type subunit (NapB)
HMS1_01689	154.085	137.286	137.458	142.943	9.6497	Transposase, Mutator family	K07493	putative transposase	Transposase	PF00872.18	Transposase, Mutator family
HMS1_03112	144.058	163.171	121.333	142.854	20.9451	ATPase RavA	K03924	moxR; MoxR-like ATPase [EC:3.6.3.-]	COG0714 MoxR-like ATPases	PF07726.11	ATPase family associated with various cellular activities (AAA)
HMS1_03596	121.063	166.989	139.735	142.596	23.0962	hypothetical protein
HMS1_03869	159.546	110.436	157.537	142.506	27.7919	RlpA-like protein precursor	K03642	rlpA; rare lipoprotein A	Lytic transglycosylase with a strong preference for naked glycan strands that lack stem peptides	PF03330.18	Lytic transglycolase
HMS1_00880	126.369	143.638	157.266	142.424	15.484	hypothetical protein	K07497	putative transposase	Integrase core domain	PF13683.6	Integrase core domain
HMS1_01124	171.074	108.045	147.541	142.22	31.8499	Bifunctional protein FolC	K11754	folC; dihydrofolate synthase / folylpolyglutamate synthase [EC:6.3.2.12 6.3.2.17]	Belongs to the folylpolyglutamate synthase family	PF08245.12	Mur ligase middle domain
HMS1_00276	95.9117	241.741	88.9866	142.213	86.2635	hypothetical protein
HMS1_02403	146.537	127.279	152.395	142.07	13.1403	Valine--tRNA ligase	K01873	VARS; valyl-tRNA synthetase [EC:6.1.1.9]	amino acids such as threonine, to avoid such errors, it has a posttransfer editing activity that hydrolyzes mischarged Thr-tRNA(Val) in a tRNA-dependent manner	PF00133.22	tRNA synthetases class I (I, L, M and V)
HMS1_02459	176.42	127.901	121.845	142.055	29.914	Transposase, Mutator family	K07493	putative transposase	Transposase, Mutator family	PF00872.18	Transposase, Mutator family
HMS1_01573	118.74	177.647	129.653	142.013	31.3382	Ribonuclease HI	K03469	rnhA; ribonuclease HI [EC:3.1.26.4]	Endonuclease that specifically degrades the RNA of RNA- DNA hybrids	PF00075.24	RNase H
HMS1_03580	152.05	125.559	148.022	141.877	14.2748	hypothetical protein	K07497	putative transposase	PFAM Integrase catalytic region	PF01527.20	Transposase
HMS1_02958	182.004	113.208	129.648	141.62	35.9268	Integrase core domain protein	K07497	putative transposase	Integrase core domain	PF00665.26	Integrase core domain
HMS1_01330	144.563	168.988	111.262	141.605	28.9766	Transposase	K07497	putative transposase	Transposase	PF01527.20	Transposase
HMS1_02717	179.859	89.8852	154.407	141.384	46.3791	Phosphoenolpyruvate-protein phosphotransferase	K08484	ptsP; phosphotransferase system, enzyme I, PtsP [EC:2.7.3.9]	Belongs to the PEP-utilizing enzyme family	PF01590.26	GAF domain
HMS1_03797	105.224	94.9508	223.751	141.308	71.5816	Glycine--tRNA ligase alpha subunit	K01878	glyQ; glycyl-tRNA synthetase alpha chain [EC:6.1.1.14]	glycyl-tRNA synthetase, alpha subunit	PF02091.15	Glycyl-tRNA synthetase alpha subunit
HMS1_02387	166.071	124.187	133.156	141.138	22.0531	hypothetical protein	K08992	lapA; lipopolysaccharide assembly protein A	Lipopolysaccharide assembly protein A domain	PF06305.11	Lipopolysaccharide assembly protein A domain
HMS1_03660	135.709	130.924	156.353	140.995	13.5135	hypothetical protein			conserved protein (some members contain a von Willebrand factor type A (vWA) domain)	PF01882.18	Protein of unknown function DUF58
HMS1_01364	103.244	210.496	108.751	140.83	60.3949	Transposase, Mutator family	K07493	putative transposase	Transposase	PF00872.18	Transposase, Mutator family
HMS1_03705	159.571	103.464	159.268	140.768	32.3062	hypothetical protein	K07485	transposase	PFAM Transposase, IS204 IS1001 IS1096 IS1165	PF01610.17	Transposase
HMS1_01410	136.863	109.004	175.878	140.582	33.5916	hypothetical protein	K07053	E3.1.3.97; 3',5'-nucleoside bisphosphate phosphatase [EC:3.1.3.97]	pfam php	PF02811.19	PHP domain
HMS1_01810	98.3893	194.776	127.862	140.343	49.3906	Integrase core domain protein	K07497	putative transposase	PFAM Integrase catalytic region	PF13276.6	HTH-like domain
HMS1_03994	105.634	204.762	110.335	140.244	55.9238	Glucose-1-phosphate adenylyltransferase	K00975	glgC; glucose-1-phosphate adenylyltransferase [EC:2.7.7.27]	Catalyzes the synthesis of ADP-glucose, a sugar donor used in elongation reactions on alpha-glucans	PF00483.23	Nucleotidyl transferase
HMS1_00872	126.847	115.206	178.001	140.018	33.4055	heat shock protein HtpX	K06013	STE24; STE24 endopeptidase [EC:3.4.24.84]	CAAX prenyl protease N-terminal, five membrane helices	PF16491.5	CAAX prenyl protease N-terminal, five membrane helices
HMS1_02028	62.324	287.083	70.4514	139.953	127.483	hypothetical protein
HMS1_00372	180.208	116.942	122.646	139.932	34.9963	hypothetical protein	K07485	transposase		PF01610.17	Transposase
HMS1_03781	47.4959	223.212	148.62	139.776	88.1912	hypothetical protein
HMS1_00071	164.822	128.827	125.387	139.678	21.8427	hypothetical protein	K07485	transposase	PFAM transposase IS204 IS1001 IS1096 IS1165 family protein	PF01610.17	Transposase
HMS1_03590	96.8185	169.306	152.708	139.611	37.977	Polysaccharide biosynthesis protein			Polysaccharide biosynthesis protein	PF01943.17	Polysaccharide biosynthesis protein
HMS1_01598	143.886	164.884	109.696	139.489	27.8554	hypothetical protein			Protein phosphatase 2A homologues, catalytic domain.	PF00149.28	Calcineurin-like phosphoesterase
HMS1_00168	134.255	154.068	129.631	139.318	12.9816	hypothetical protein				PF13384.6	Homeodomain-like domain
HMS1_00870	158.383	88.3924	170.01	138.929	44.15	Putative ribosome biogenesis GTPase RsgA	K06949	rsgA; ribosome biogenesis GTPase / thiamine phosphate phosphatase [EC:3.6.1.- 3.1.3.100]	One of several proteins that assist in the late maturation steps of the functional core of the 30S ribosomal subunit. Helps release RbfA from mature subunits. May play a role in the assembly of ribosomal proteins into the subunit. Circularly permuted GTPase that catalyzes slow GTP hydrolysis, GTPase activity is stimulated by the 30S ribosomal subunit	PF03193.16	RsgA GTPase
HMS1_04016	154.524	126.239	135.865	138.876	14.3811	Integrase core domain protein	K07497	putative transposase	Integrase core domain	PF13683.6	Integrase core domain
HMS1_02781	119.507	108.937	187.681	138.708	42.7394	hypothetical protein			COG0739 Membrane proteins related to metalloendopeptidases
HMS1_01063	135.524	168.287	112.295	138.702	28.1313	Transposase	K07483	transposase	Transposase	PF01527.20	Transposase
HMS1_00059	232.452	28.0905	154.496	138.346	103.133	Electron transport complex protein RnfG	K03612	rnfG; H+/Na+-translocating ferredoxin:NAD+ oxidoreductase subunit G	Part of a membrane complex involved in electron transport	PF04205.14	FMN-binding domain
HMS1_02062	105.393	164.807	144.817	138.339	30.2319	hypothetical protein			ISXO2-like transposase domain
HMS1_02183	101.002	173.225	140.033	138.087	36.1506	hypothetical protein			0
HMS1_01222	147.63	105.456	160.981	138.022	28.9825	Acetyl-coenzyme A synthetase	K01895	ACSS1_2; acetyl-CoA synthetase [EC:6.2.1.1]	Catalyzes the conversion of acetate into acetyl-CoA (AcCoA), an essential intermediate at the junction of anabolic and catabolic pathways. AcsA undergoes a two-step reaction. In the first half reaction, AcsA combines acetate with ATP to form acetyl-adenylate (AcAMP) intermediate. In the second half reaction, it can then transfer the acetyl group from AcAMP to the sulfhydryl group of CoA, forming …	PF16177.5	Acetyl-coenzyme A synthetase N-terminus
HMS1_02974	164.252	113.249	136.542	138.015	25.5333	Cytochrome c-type biogenesis protein CcmE	K02197	ccmE; cytochrome c-type biogenesis protein CcmE	Heme chaperone required for the biogenesis of c-type cytochromes. Transiently binds heme delivered by CcmC and transfers the heme to apo-cytochromes in a process facilitated by CcmF and CcmH	PF03100.15	CcmE
HMS1_02570	153.179	88.0516	172.71	137.98	44.3285	Proline--tRNA ligase	K01881	PARS; prolyl-tRNA synthetase [EC:6.1.1.15]	Catalyzes the attachment of proline to tRNA(Pro) in a two-step reaction proline is first activated by ATP to form Pro- AMP and then transferred to the acceptor end of tRNA(Pro). As ProRS can inadvertently accommodate and process non-cognate amino acids such as alanine and cysteine, to avoid such errors it has two additional distinct editing activities against alanine. One activity is designated a…	PF00587.25	tRNA synthetase class II core domain (G, H, P, S and T)
HMS1_02569	145.54	77.8444	190.51	137.965	56.7136	3-hydroxydecanoyl-[acyl-carrier-protein] dehydratase	K01716	fabA; 3-hydroxyacyl-[acyl-carrier protein] dehydratase / trans-2-decenoyl-[acyl-carrier protein] isomerase [EC:4.2.1.59 5.3.3.14]	Necessary for the introduction of cis unsaturation into fatty acids. Catalyzes the dehydration of (3R)-3-hydroxydecanoyl- ACP to E-(2)-decenoyl-ACP and then its isomerization to Z-(3)- decenoyl-ACP. Can catalyze the dehydratase reaction for beta- hydroxyacyl-ACPs with saturated chain lengths up to 16 0, being most active on intermediate chain length	PF07977.13	FabA-like domain
HMS1_00335	127.688	93.7008	191.784	137.724	49.8061	Adenine deaminase	K01486	ade; adenine deaminase [EC:3.5.4.2]	Adenine deaminase C-terminal domain	PF13382.6	Adenine deaminase C-terminal domain
HMS1_00007	123.067	163.85	126.03	137.649	22.7391	Integrase core domain protein	K07497	putative transposase	Transposase	PF13683.6	Integrase core domain
HMS1_02132	136.841	112.415	162.942	137.399	25.2679	DNA ligase	K10747	LIG1; DNA ligase 1 [EC:6.5.1.1 6.5.1.6 6.5.1.7]	ATP dependent DNA ligase domain	PF01068.21	ATP dependent DNA ligase domain
HMS1_01964	130.23	120.335	160.514	137.026	20.934	Lactate utilization protein A	K18928	lldE; L-lactate dehydrogenase complex protein LldE	Cysteine-rich domain
HMS1_03905	135.037	117.255	158.761	137.018	20.8239	LPS-assembly protein LptD precursor	K04744	lptD; LPS-assembly protein	Together with LptE, is involved in the assembly of lipopolysaccharide (LPS) at the surface of the outer membrane	PF03968.14	OstA-like protein
HMS1_01931	199.219	72.0968	139.561	136.959	63.6009	Putative signal peptide peptidase SppA	K04773	sppA; protease IV [EC:3.4.21.-]	Peptidase family S49	PF01343.18	Peptidase family S49
HMS1_01174	82.7677	177.425	150.28	136.824	48.7423	High-affinity zinc uptake system ATP-binding protein ZnuC	K09817	znuC; zinc transport system ATP-binding protein [EC:7.2.2.20]	Part of the ABC transporter complex ZnuABC involved in zinc import. Responsible for energy coupling to the transport system	PF00005.27	ABC transporter
HMS1_02806	108.519	170.909	130.94	136.789	31.6034	Ornithine carbamoyltransferase 1, phaseolotoxin-sensitive	K00611	OTC; ornithine carbamoyltransferase [EC:2.1.3.3]	Reversibly catalyzes the transfer of the carbamoyl group from carbamoyl phosphate (CP) to the N(epsilon) atom of ornithine (ORN) to produce L-citrulline	PF02729.21	Aspartate/ornithine carbamoyltransferase, carbamoyl-P binding domain
HMS1_00095	104.382	131.983	172.618	136.328	34.3249	putative glycine dehydrogenase (decarboxylating) subunit 2	K00283	gcvPB; glycine dehydrogenase subunit 2 [EC:1.4.4.2]	The glycine cleavage system catalyzes the degradation of glycine. The P protein binds the alpha-amino group of glycine through its pyridoxal phosphate cofactor	PF02347.16	Glycine cleavage system P-protein
HMS1_03757	108.848	142.455	157.131	136.144	24.7522	Glutamine--fructose-6-phosphate aminotransferase [isomerizing]	K00820	glmS; glutamine---fructose-6-phosphate transaminase (isomerizing) [EC:2.6.1.16]	Catalyzes the first step in hexosamine metabolism, converting fructose-6P into glucosamine-6P using glutamine as a nitrogen source	PF13522.6	Glutamine amidotransferase domain
HMS1_00641	85.5274	194.025	128.708	136.087	54.6239	Rubrerythrin			PFAM Rubrerythrin	PF02915.17	Rubrerythrin
HMS1_00461	95.7218	152.252	159.504	135.826	34.9198	Ribosomal RNA small subunit methyltransferase D	K08316	rsmD; 16S rRNA (guanine966-N2)-methyltransferase [EC:2.1.1.171]	Specifically methylates the guanine in position 966 of 16S rRNA in the assembled 30S particle	PF03602.15	Conserved hypothetical protein 95
HMS1_01828	228.175	87.9531	91.0742	135.734	80.0711	ferredoxin-type protein	K02572	napF; ferredoxin-type protein NapF	Ferredoxin-type protein NapF	PF00037.27	4Fe-4S binding domain
HMS1_03474	163.297	125.205	118.052	135.518	24.3216	LPS-assembly lipoprotein RlpB	K03643	lptE; LPS-assembly lipoprotein	Together with LptD, is involved in the assembly of lipopolysaccharide (LPS) at the surface of the outer membrane. Required for the proper assembly of LptD. Binds LPS and may serve as the LPS recognition site at the outer membrane	PF04390.12	Lipopolysaccharide-assembly
HMS1_02840	131.933	159.684	112.587	134.735	23.6731	S-adenosylmethionine synthase	K00789	metK; S-adenosylmethionine synthetase [EC:2.5.1.6]	Catalyzes the formation of S-adenosylmethionine (AdoMet) from methionine and ATP. The overall synthetic reaction is composed of two sequential steps, AdoMet formation and the subsequent tripolyphosphate hydrolysis which occurs prior to release of AdoMet from the enzyme	PF00438.20	S-adenosylmethionine synthetase, N-terminal domain
HMS1_01769	155.572	75.9704	172.585	134.709	51.5755	hypothetical protein	K09889	yjgA; ribosome-associated protein	Belongs to the UPF0307 family	PF04751.14	Protein of unknown function (DUF615)
HMS1_02852	111.754	180.139	112.125	134.673	39.3755	Transposase, Mutator family	K07493	putative transposase	Transposase, Mutator family	PF00872.18	Transposase, Mutator family
HMS1_01582	123.917	184.575	95.1491	134.547	45.6509	2-C-methyl-D-erythritol 2,4-cyclodiphosphate synthase	K01770	ispF; 2-C-methyl-D-erythritol 2,4-cyclodiphosphate synthase [EC:4.6.1.12]	Involved in the biosynthesis of isopentenyl diphosphate (IPP) and dimethylallyl diphosphate (DMAPP), two major building blocks of isoprenoid compounds. Catalyzes the conversion of 4- diphosphocytidyl-2-C-methyl-D-erythritol 2-phosphate (CDP-ME2P) to 2-C-methyl-D-erythritol 2,4-cyclodiphosphate (ME-CPP) with a corresponding release of cytidine 5-monophosphate (CMP)	PF02542.16	YgbB family
HMS1_00149	144.99	118.68	139.003	134.225	13.7909	HIT domain protein			Diadenosine tetraphosphate (Ap4A) hydrolase and other HIT family	PF01230.23	HIT domain
HMS1_00883	108.713	96.8981	196.688	134.1	54.5241	Ribosomal RNA small subunit methyltransferase A	K02528	ksgA; 16S rRNA (adenine1518-N6/adenine1519-N6)-dimethyltransferase [EC:2.1.1.182]	Specifically dimethylates two adjacent adenosines (A1518 and A1519) in the loop of a conserved hairpin near the 3'-end of 16S rRNA in the 30S particle. May play a critical role in biogenesis of 30S subunits	PF00398.20	Ribosomal RNA adenine dimethylase
HMS1_01919	150.653	98.3982	153.191	134.081	30.9278	Soluble pyridine nucleotide transhydrogenase	K00322	sthA; NAD(P) transhydrogenase [EC:1.6.1.1]	Pyridine nucleotide-disulphide oxidoreductase, dimerisation	PF07992.14	Pyridine nucleotide-disulphide oxidoreductase
HMS1_04123	148.098	93.768	159.307	133.725	35.0543	Sulfate/thiosulfate import ATP-binding protein CysA	K02017	modC; molybdate transport system ATP-binding protein [EC:7.3.2.5]	Part of the ABC transporter complex ModABC involved in molybdenum import. Responsible for energy coupling to the transport system	PF00005.27	ABC transporter
HMS1_00621	174.212	81.2263	145.577	133.672	47.6223	hypothetical protein			Protein of unknown function (DUF3549)	PF12069.8	Protein of unknown function (DUF3549)
HMS1_01673	98.2582	169.437	133.024	133.573	35.5924	hypothetical protein			Protein conserved in bacteria
HMS1_01853	160.716	89.3064	150.35	133.458	38.5857	Lipid-A-disaccharide synthase	K00748	lpxB; lipid-A-disaccharide synthase [EC:2.4.1.182]	Condensation of UDP-2,3-diacylglucosamine and 2,3- diacylglucosamine-1-phosphate to form lipid A disaccharide, a precursor of lipid A, a phosphorylated glycolipid that anchors the lipopolysaccharide to the outer membrane of the cell	PF02684.15	Lipid-A-disaccharide synthetase
HMS1_02360	157.274	111.924	130.286	133.161	22.8115	ATP-dependent DNA helicase PcrA	K03657	uvrD; ATP-dependent DNA helicase UvrD/PcrA [EC:5.6.2.4]	DNA helicase	PF00580.21	UvrD/REP helicase N-terminal domain
HMS1_01572	64.5457	263.364	71.5554	133.155	112.819	hypothetical protein			PFAM methyltransferase	PF08241.12	Methyltransferase domain
HMS1_03358	37.4118	220.798	141.052	133.087	91.9522	hypothetical protein			Protein of unknown function (DUF1018)	PF06252.12	Protein of unknown function (DUF1018)
HMS1_03417	186.889	86.7049	124.393	132.662	50.6014	hypothetical protein	K06985	aspartyl protease family protein	gag-polyprotein putative aspartyl protease	PF13975.6	gag-polyprotein putative aspartyl protease
HMS1_03789	159.078	77.9511	160.913	132.647	47.3773	Sulfurtransferase TusA	K04085	tusA; tRNA 2-thiouridine synthesizing protein A [EC:2.8.1.-]	sulfur carrier activity	PF01206.17	Sulfurtransferase TusA
HMS1_03247	108.383	119.219	170.29	132.631	33.061	hypothetical protein
HMS1_03872	149.172	134.504	114.027	132.568	17.6524	hypothetical protein	K09158	uncharacterized protein	Belongs to the UPF0250 family	PF04359.14	Protein of unknown function (DUF493)
HMS1_01829	259.617	94.9992	42.9332	132.516	113.109	hypothetical protein	K07485	transposase	PFAM transposase IS204 IS1001 IS1096 IS1165 family protein	PF01610.17	Transposase
HMS1_03983	126.968	159.281	110.158	132.136	24.966	hypothetical protein	K16630	COL22A; collagen type XXII alpha
HMS1_01488	123.043	124.769	148.168	131.993	14.0343	Phosphoglucosamine mutase	K03431	glmM; phosphoglucosamine mutase [EC:5.4.2.10]	Catalyzes the conversion of glucosamine-6-phosphate to glucosamine-1-phosphate	PF02878.16	Phosphoglucomutase/phosphomannomutase, alpha/beta/alpha domain I
HMS1_00284	111.798	122.632	160.678	131.702	25.6713	N-acetyl-gamma-glutamyl-phosphate reductase	K00145	argC; N-acetyl-gamma-glutamyl-phosphate reductase [EC:1.2.1.38]	Catalyzes the NADPH-dependent reduction of N-acetyl-5- glutamyl phosphate to yield N-acetyl-L-glutamate 5-semialdehyde	PF01118.24	Semialdehyde dehydrogenase, NAD binding domain
HMS1_02600	146.616	165.665	82.7615	131.681	43.4226	hypothetical protein	K07497	putative transposase		PF01527.20	Transposase
HMS1_03063	119.782	131.049	143.555	131.462	11.8918	Inner membrane protein YabI	K03975	dedA; membrane-associated protein	Acid phosphatase homologues	PF09335.11	SNARE associated Golgi protein
HMS1_03490	108.383	123.805	162.038	131.409	27.6241	1-deoxy-D-xylulose-5-phosphate synthase	K01662	dxs; 1-deoxy-D-xylulose-5-phosphate synthase [EC:2.2.1.7]	Catalyzes the acyloin condensation reaction between C atoms 2 and 3 of pyruvate and glyceraldehyde 3-phosphate to yield 1-deoxy-D-xylulose-5-phosphate (DXP)	PF13292.6	1-deoxy-D-xylulose-5-phosphate synthase
HMS1_02800	170.585	94.7305	127.613	130.976	38.0389	Cell division protein FtsL	K03586	ftsL; cell division protein FtsL	Essential cell division protein. May link together the upstream cell division proteins, which are predominantly cytoplasmic, with the downstream cell division proteins, which are predominantly periplasmic	PF04999.13	Cell division protein FtsL
HMS1_00927	94.9277	138.95	158.219	130.699	32.4425	Methylated-DNA--protein-cysteine methyltransferase, constitutive	K00567	ogt; methylated-DNA-[protein]-cysteine S-methyltransferase [EC:2.1.1.63]	COG0350 Methylated DNA-protein cysteine methyltransferase	PF01035.20	6-O-methylguanine DNA methyltransferase, DNA binding domain
HMS1_03996	149.678	84.3411	157.989	130.669	40.3361	4-alpha-glucanotransferase	K00705	malQ; 4-alpha-glucanotransferase [EC:2.4.1.25]	PFAM glycoside hydrolase, family 77	PF02446.17	4-alpha-glucanotransferase
HMS1_00555	110.22	132.898	148.001	130.373	19.0167	DNA utilization protein GntX	K02242	comFC; competence protein ComFC	Competence protein	PF00156.27	Phosphoribosyl transferase domain
HMS1_01985	139.849	134.504	116.027	130.127	12.4994	Transposase	K07483	transposase	Transposase	PF01527.20	Transposase
HMS1_01904	77.7731	179.671	132.621	130.022	50.9987	Ribonuclease R	K12573	rnr; ribonuclease R [EC:3.1.13.1]	3'-5' exoribonuclease that releases 5'-nucleoside monophosphates and is involved in maturation of structured RNAs	PF08461.10	Ribonuclease R winged-helix domain
HMS1_03443	176.82	103.302	109.681	129.935	40.7294	hypothetical protein	K07485	transposase	PFAM transposase IS204 IS1001 IS1096 IS1165 family protein	PF01610.17	Transposase
HMS1_03083	143.505	109.689	134.149	129.114	17.4613	putative inner membrane transporter YedA			of the drug metabolite transporter (DMT) superfamily	PF00892.20	EamA-like transporter family
HMS1_02270	98.4536	153.334	135.392	129.06	27.9829	Inner membrane protein YeiU	K19803	lpxT; Kdo2-lipid A phosphotransferase [EC:2.7.4.29]	Phosphoesterase	PF01569.21	PAP2 superfamily
HMS1_03901	154.226	102.421	129.774	128.807	25.9162	Phosphoribosylamine--glycine ligase	K01945	purD; phosphoribosylamine---glycine ligase [EC:6.3.4.13]	Belongs to the GARS family	PF02844.15	Phosphoribosylglycinamide synthetase, N domain
HMS1_01193	141.132	99.2793	145.906	128.772	25.6531	Malate dehydrogenase	K00024	mdh; malate dehydrogenase [EC:1.1.1.37]	Catalyzes the reversible oxidation of malate to oxaloacetate	PF00056.23	lactate/malate dehydrogenase, NAD binding domain
HMS1_03509	112.263	116.404	156.727	128.464	24.5632	Arginine--tRNA ligase	K01887	RARS; arginyl-tRNA synthetase [EC:6.1.1.19]	Arginyl-tRNA synthetase	PF03485.16	Arginyl tRNA synthetase N terminal domain
HMS1_00854	127.304	158.431	99.2926	128.343	29.5829	cell envelope integrity inner membrane protein TolA	K03646	tolA; colicin import membrane protein	TonB C terminal	PF13103.6	TonB C terminal
HMS1_03325	111.243	135.476	138.101	128.274	14.8068	STAS domain protein	K07122	mlaB; phospholipid transport system transporter-binding protein	STAS domain	PF13466.6	STAS domain
HMS1_02397	137.269	128.593	118.921	128.261	9.17828	Transposase DDE domain protein	K07481	transposase	Transposase	PF05598.11	Transposase domain (DUF772)
HMS1_01745	71.6026	170.208	142.594	128.135	50.8682	hypothetical protein			Belongs to the 'phage' integrase family
HMS1_01731	98.1198	153.831	132.128	128.026	28.0813	Ubiquinone biosynthesis O-methyltransferase	K00568	ubiG; 2-polyprenyl-6-hydroxyphenyl methylase / 3-demethylubiquinone-9 3-methyltransferase [EC:2.1.1.222 2.1.1.64]	O-methyltransferase that catalyzes the 2 O-methylation steps in the ubiquinone biosynthetic pathway	PF13489.6	Methyltransferase domain
HMS1_00325	164.089	107.603	112.227	127.973	31.363	hypothetical protein			Polysaccharide pyruvyl transferase
HMS1_00787	134.669	100.538	148.035	127.748	24.4933	hypothetical protein			Phage conserved hypothetical protein BR0599	PF09931.9	Uncharacterized conserved protein (DUF2163)
HMS1_03483	96.704	151.08	135.442	127.742	27.9938	Citrate transporter			Citrate transporter	PF03600.16	Citrate transporter
HMS1_03866	148.945	107.364	126.615	127.642	20.8091	Stage V sporulation protein D	K05515	mrdA; penicillin-binding protein 2 [EC:3.4.16.4]	Catalyzes cross-linking of the peptidoglycan cell wall	PF03717.15	Penicillin-binding Protein dimerisation domain
HMS1_00569	84.9453	152.166	145.368	127.493	37.0038	hypothetical protein
HMS1_03904	95.9329	149.863	136.679	127.492	28.1143	Phosphotransferase enzyme family protein	K07102	amgK; N-acetylmuramate 1-kinase [EC:2.7.1.221]	related to Ser Thr protein kinases	PF01636.23	Phosphotransferase enzyme family
HMS1_03504	142	98.7615	141.264	127.342	24.7542	Glutamine transport ATP-binding protein GlnQ	K09972	aapP; general L-amino acid transport system ATP-binding protein [EC:7.4.2.1]	COG1126 ABC-type polar amino acid transport system, ATPase component	PF00005.27	ABC transporter
HMS1_04149	120.23	73.8935	187.814	127.313	57.2896	Shikimate dehydrogenase	K00014	aroE; shikimate dehydrogenase [EC:1.1.1.25]	Involved in the biosynthesis of the chorismate, which leads to the biosynthesis of aromatic amino acids. Catalyzes the reversible NADPH linked reduction of 3-dehydroshikimate (DHSA) to yield shikimate (SA)	PF08501.11	Shikimate dehydrogenase substrate binding domain
HMS1_00588	64.906	163.23	153.768	127.301	54.2428	Transposase DDE domain protein	K07495	putative transposase	Transposase DDE domain	PF01609.21	Transposase DDE domain
HMS1_03947	101.681	150.576	129.135	127.131	24.5093	Patatin-like phospholipase	K07001	NTE family protein	Patatin-like phospholipase	PF01734.22	Patatin-like phospholipase
HMS1_00032	153.834	100.878	126.53	127.081	26.4823	Pilus assembly protein, PilP	K02665	pilP; type IV pilus assembly protein PilP	COG3168 Tfp pilus assembly protein PilP	PF04351.13	Pilus assembly protein, PilP
HMS1_03699	122.637	121.336	137.109	127.027	8.75558	ADP compounds hydrolase NudE	K08312	nudE; ADP-ribose diphosphatase [EC:3.6.1.-]	PFAM NUDIX hydrolase	PF00293.28	NUDIX domain
HMS1_01432	106.606	97.7207	176.353	126.893	43.0633	Ribosome-binding factor A	K02834	rbfA; ribosome-binding factor A	One of several proteins that assist in the late maturation steps of the functional core of the 30S ribosomal subunit. Associates with free 30S ribosomal subunits (but not with 30S subunits that are part of 70S ribosomes or polysomes). Required for efficient processing of 16S rRNA. May interact with the 5'-terminal helix region of 16S rRNA	PF02033.18	Ribosome-binding factor A
HMS1_02747	54.4675	218.166	107.078	126.571	83.5722	PAAR motif protein			type VI secretion protein	PF05488.13	PAAR motif
HMS1_03226	115.601	167.883	95.8291	126.438	37.2294	3-oxoacyl-[acyl-carrier-protein] reductase FabG	K03793	PTR1; pteridine reductase [EC:1.5.1.33]	PFAM Short-chain dehydrogenase reductase SDR	PF13561.6	Enoyl-(Acyl carrier protein) reductase
HMS1_02185	129.241	125.909	124.163	126.438	2.57974	Penicillin-binding protein 1B	K05365	mrcB; penicillin-binding protein 1B [EC:2.4.1.129 3.4.16.4]	Cell wall formation. Synthesis of cross-linked peptidoglycan from the lipid intermediates. The enzyme has a penicillin-insensitive transglycosylase N-terminal domain (formation of linear glycan strands) and a penicillin-sensitive transpeptidase C-terminal domain (cross-linking of the peptide subunits)	PF14814.6	Bifunctional transglycosylase second domain
HMS1_01551	117.643	169.163	92.1502	126.319	39.2323	hypothetical protein			Domain of Unknown Function (DUF350)	PF03994.14	Domain of Unknown Function (DUF350)
HMS1_00860	119.87	94.3274	164.61	126.269	35.5758	Crossover junction endodeoxyribonuclease RuvC	K01159	ruvC; crossover junction endodeoxyribonuclease RuvC [EC:3.1.21.10]	Nuclease that resolves Holliday junction intermediates in genetic recombination. Cleaves the cruciform structure in supercoiled DNA by nicking to strands with the same polarity at sites symmetrically opposed at the junction in the homologous arms and leaves a 5'-terminal phosphate and a 3'-terminal hydroxyl group	PF02075.17	Crossover junction endodeoxyribonuclease RuvC
HMS1_01833	137.499	138.717	102.125	126.113	20.7835	Integrase core domain protein	K07482	transposase	Helix-turn-helix domain
HMS1_01759	114.905	104.042	159.248	126.065	29.2462	Phosphate acyltransferase	K03621	plsX; phosphate acyltransferase [EC:2.3.1.274]	Catalyzes the reversible formation of acyl-phosphate (acyl-PO(4)) from acyl- acyl-carrier-protein (acyl-ACP). This enzyme utilizes acyl-ACP as fatty acyl donor, but not acyl-CoA	PF02504.15	Fatty acid synthesis protein
HMS1_00165	134.255	130.591	113.067	125.971	11.3245	hypothetical protein
HMS1_03953	135.674	142.351	99.4265	125.817	23.0977	hypothetical protein
HMS1_02284	92.1909	180.853	104.103	125.715	48.1202	Transposase, Mutator family	K07493	putative transposase	transposase activity	PF00872.18	Transposase, Mutator family
HMS1_03906	122.05	115.468	138.919	125.479	12.096	Chaperone SurA precursor	K03771	surA; peptidyl-prolyl cis-trans isomerase SurA [EC:5.2.1.8]	Chaperone involved in the correct folding and assembly of outer membrane proteins. Recognizes specific patterns of aromatic residues and the orientation of their side chains, which are found more frequently in integral outer membrane proteins. May act in both early periplasmic and late outer membrane-associated steps of protein maturation	PF09312.11	SurA N-terminal domain
HMS1_02356	88.8452	168.31	118.616	125.257	40.1463	hypothetical protein
HMS1_02137	151.885	95.4656	128.022	125.124	28.3211	tRNA (cmo5U34)-methyltransferase	K15256	cmoA; tRNA (cmo5U34)-methyltransferase [EC:2.1.1.-]	Catalyzes the conversion of S-adenosyl-L-methionine (SAM) to carboxy-S-adenosyl-L-methionine (Cx-SAM)	PF13649.6	Methyltransferase domain
HMS1_00014	104.143	157.398	113.005	124.849	28.5347	Thiosulfate sulfurtransferase GlpE			PFAM Rhodanese-like	PF00581.20	Rhodanese-like domain
HMS1_01093	85.3814	135.147	153.984	124.838	35.4442	Putative CDP-diacylglycerol--glycerol-3-phosphate 3-phosphatidyl-transferase 2	K08744	CRLS; cardiolipin synthase (CMP-forming) [EC:2.7.8.41]	PFAM CDP-alcohol phosphatidyltransferase	PF01066.21	CDP-alcohol phosphatidyltransferase
HMS1_03827	123.561	106.071	144.613	124.748	19.2982	1-(5-phosphoribosyl)-5-[(5-phosphoribosylamino)methylideneamino] imidazole-4-carboxamide isomerase	K01814	hisA; phosphoribosylformimino-5-aminoimidazole carboxamide ribotide isomerase [EC:5.3.1.16]	1-(5-phosphoribosyl)-5- (5-phosphoribosylamino)methylideneamino imidazole-4-carboxamide isomerase	PF00977.21	Histidine biosynthesis protein
HMS1_01311	101.253	169.609	103.25	124.704	38.9017	Integrase core domain protein	K07497	putative transposase	PFAM Integrase catalytic region	PF13276.6	HTH-like domain
HMS1_00061	140.574	54.169	179.11	124.617	63.9804	Electron transport complex protein RnfA	K03617	rnfA; H+/Na+-translocating ferredoxin:NAD+ oxidoreductase subunit A	Part of a membrane complex involved in electron transport	PF02508.14	Rnf-Nqr subunit, membrane protein
HMS1_02701	108.497	122.43	142.855	124.594	17.2807	ATP phosphoribosyltransferase regulatory subunit	K02502	hisZ; ATP phosphoribosyltransferase regulatory subunit	Required for the first step of histidine biosynthesis. May allow the feedback regulation of ATP phosphoribosyltransferase activity by histidine	PF13393.6	Histidyl-tRNA synthetase
HMS1_00101	129.701	147.231	96.7576	124.563	25.6258	hypothetical protein	K07481	transposase	Transposase domain (DUF772)	PF05598.11	Transposase domain (DUF772)
HMS1_02778	126.662	91.4796	153.684	123.942	31.1913	Arginine biosynthesis bifunctional protein ArgJ	K00620	argJ; glutamate N-acetyltransferase / amino-acid N-acetyltransferase [EC:2.3.1.35 2.3.1.1]	Catalyzes two activities which are involved in the cyclic version of arginine biosynthesis the synthesis of N- acetylglutamate from glutamate and acetyl-CoA as the acetyl donor, and of ornithine by transacetylation between N(2)-acetylornithine and glutamate	PF01960.18	ArgJ family
HMS1_01119	106.111	122.038	142.563	123.571	18.2742	tRNA pseudouridine synthase A	K06173	truA; tRNA pseudouridine38-40 synthase [EC:5.4.99.12]	Formation of pseudouridine at positions 38, 39 and 40 in the anticodon stem and loop of transfer RNAs	PF01416.20	tRNA pseudouridine synthase
HMS1_03477	166.028	87.6413	116.629	123.432	39.6336	putative nicotinate-nucleotide adenylyltransferase	K00969	nadD; nicotinate-nucleotide adenylyltransferase [EC:2.7.7.18]	Catalyzes the reversible adenylation of nicotinate mononucleotide (NaMN) to nicotinic acid adenine dinucleotide (NaAD)	PF01467.26	Cytidylyltransferase-like
HMS1_03559	156.787	116.2	96.1718	123.053	30.8832	Lipid A biosynthesis lauroyl acyltransferase	K02517	lpxL; Kdo2-lipid IVA lauroyltransferase/acyltransferase [EC:2.3.1.241 2.3.1.-]	Catalyzes the transfer of laurate from lauroyl-acyl carrier protein (ACP) to Kdo(2)-lipid IV(A) to form Kdo(2)- (lauroyl)-lipid IV(A)	PF03279.13	Bacterial lipid A biosynthesis acyltransferase
HMS1_01785	111.113	111.807	146.13	123.017	20.02	Ribosome association toxin RatA	K18588	COQ10; coenzyme Q-binding protein COQ10	COG2867 Oligoketide cyclase lipid transport protein	PF03364.20	Polyketide cyclase / dehydrase and lipid transport
HMS1_00619	155.602	81.7986	131.617	123.006	37.6478	putative protease YhbU precursor	K08303	prtC; U32 family peptidase [EC:3.4.-.-]	COG0826 Collagenase and related proteases	PF01136.19	Peptidase family U32
HMS1_02807	94.6894	129.918	144.409	123.006	25.5706	ATPase family associated with various cellular activities (AAA)	K03924	moxR; MoxR-like ATPase [EC:3.6.3.-]	associated with various cellular activities	PF07726.11	ATPase family associated with various cellular activities (AAA)
HMS1_01647	144.844	82.7002	141.462	123.002	34.9432	Transposase, Mutator family	K07493	putative transposase	Transposase, Mutator family	PF00872.18	Transposase, Mutator family
HMS1_04085	159.827	97.1017	111.959	122.963	32.7786	Transposase	K07485	transposase	PFAM transposase IS204 IS1001 IS1096 IS1165 family protein	PF13542.6	Helix-turn-helix domain of transposase family ISL3
HMS1_00438	127.805	131.637	109.404	122.948	11.8855	Haemolysin-III related	K11068	hlyIII; hemolysin III	hemolysin iii	PF03006.20	Haemolysin-III related
HMS1_00647	84.7631	150.09	133.854	122.903	34.0128	Haemagluttinin repeat protein	K15125	fhaB; filamentous hemagglutinin		PF05594.14	Haemagluttinin repeat
HMS1_03873	90.94	164.371	113.142	122.818	37.6598	Octanoyltransferase	K03801	lipB; lipoyl(octanoyl) transferase [EC:2.3.1.181]	Catalyzes the transfer of endogenously produced octanoic acid from octanoyl-acyl-carrier-protein onto the lipoyl domains of lipoate-dependent enzymes. Lipoyl-ACP can also act as a substrate although octanoyl-ACP is likely to be the physiological substrate	PF03099.19	Biotin/lipoate A/B protein ligase family
HMS1_01924	114.21	117.691	136.532	122.811	12.0098	Type-2 restriction enzyme EcoRII			EcoRII C terminal	PF09019.11	EcoRII C terminal
HMS1_01530	52.4433	240.731	74.5489	122.574	102.922	hypothetical protein
HMS1_00946	142.591	91.7071	133.267	122.522	27.0903	hypothetical protein
HMS1_02883	139.163	94.4044	133.267	122.278	24.3188	Soluble lytic murein transglycosylase precursor	K08309	slt; soluble lytic murein transglycosylase [EC:4.2.2.-]	Transglycosylase SLT domain	PF01464.20	Transglycosylase SLT domain
HMS1_00475	125.864	154.883	86.0203	122.256	34.5729	HPr-like protein Crh	K02784	ptsH; phosphocarrier protein HPr	COG1925 Phosphotransferase system, HPr-related proteins	PF00381.19	PTS HPr component phosphorylation site
HMS1_01801	100.853	104.052	161	121.968	33.8401	hypothetical protein	K09137	uncharacterized protein	Uncharacterized ACR, COG1993	PF02641.15	Uncharacterized ACR, COG1993
HMS1_03633	66.8843	183.414	115.462	121.92	58.5328	hypothetical protein			Protein of unknown function (DUF1320)	PF07030.12	Protein of unknown function (DUF1320)
HMS1_01902	137.014	151.193	77.248	121.818	39.2447	hypothetical protein
HMS1_00230	108.065	125.055	132.304	121.808	12.4414	hypothetical protein	K13993	HSP20; HSP20 family protein	Belongs to the small heat shock protein (HSP20) family	PF00011.21	Hsp20/alpha crystallin family
HMS1_00969	143.144	96.5086	125.606	121.753	23.5551	Transposase, Mutator family	K07493	putative transposase	COG3328 Transposase and inactivated derivatives	PF00872.18	Transposase, Mutator family
HMS1_03718	135.479	88.2681	141.221	121.656	29.0568	Cyclic pyranopterin monophosphate synthase accessory protein	K03637	moaC; cyclic pyranopterin monophosphate synthase [EC:4.6.1.17]	Catalyzes the conversion of (8S)-3',8-cyclo-7,8- dihydroguanosine 5'-triphosphate to cyclic pyranopterin monophosphate (cPMP)	PF01967.21	MoaC family
HMS1_01831	130.13	109.765	124.779	121.558	10.5573	hypothetical protein			Peptidoglycan-binding protein, CsiV	PF10972.8	Peptidoglycan-binding protein, CsiV
HMS1_02845	116.279	133.954	114.297	121.51	10.8226	Transposase	K07497	putative transposase	Transposase	PF01527.20	Transposase
HMS1_01593	78.1509	118.68	167.687	121.506	44.8348	Transposase, Mutator family	K07493	putative transposase	Transposase	PF00872.18	Transposase, Mutator family
HMS1_01472	116.26	108.281	139.37	121.304	16.1468	putative protease YhbU precursor	K24844	ubiU; O2-independent ubiquinone biosynthesis protein UbiU	PFAM peptidase	PF01136.19	Peptidase family U32
HMS1_01877	106.943	105.643	150.918	121.168	25.7724	LL-diaminopimelate aminotransferase	K10206	E2.6.1.83; LL-diaminopimelate aminotransferase [EC:2.6.1.83]	Involved in the synthesis of meso-diaminopimelate (m-DAP or DL-DAP), required for both lysine and peptidoglycan biosynthesis. Catalyzes the direct conversion of tetrahydrodipicolinate to LL-diaminopimelate	PF00155.21	Aminotransferase class I and II
HMS1_01585	74.5861	194.701	93.2528	120.847	64.6373	putative DNA endonuclease SmrA			Smr domain	PF01713.21	Smr domain
HMS1_00541	181.638	82.4822	98.0114	120.711	53.333	Transposon Tn10 TetD protein	K13652	AraC family transcriptional regulator	Bacterial transcription activator, effector binding domain	PF12833.7	Helix-turn-helix domain
HMS1_01018	17.8877	317.776	26.169	120.611	170.8	Cadmium, zinc and cobalt-transporting ATPase			heavy metal translocating P-type ATPase	PF00702.26	haloacid dehalogenase-like hydrolase
HMS1_02715	136.193	105.493	120.028	120.571	15.357	Daunorubicin/doxorubicin resistance ATP-binding protein DrrA	K01990	ABC-2.A; ABC-2 type transport system ATP-binding protein	COG1131 ABC-type multidrug transport system, ATPase component	PF00005.27	ABC transporter
HMS1_01048	150.948	96.0742	114.313	120.445	27.9462	Transposase	K07483	transposase	COG2963 Transposase and inactivated derivatives	PF01527.20	Transposase
HMS1_03867	105.991	127.907	127.214	120.371	12.4583	Rod shape-determining protein RodA	K05837	rodA; rod shape determining protein RodA	Peptidoglycan polymerase that is essential for cell wall elongation	PF01098.19	Cell cycle protein
HMS1_02211	128.661	110.049	121.709	120.139	9.40493	Succinate dehydrogenase cytochrome b556 subunit	K00241	sdhC; succinate dehydrogenase / fumarate reductase, cytochrome b subunit	TIGRFAM Succinate dehydrogenase, cytochrome b556 subunit	PF01127.22	Succinate dehydrogenase/Fumarate reductase transmembrane subunit
HMS1_01736	109.15	105.128	146.01	120.096	22.5322	Integrase core domain protein	K07497	putative transposase	Transposase	PF13683.6	Integrase core domain
HMS1_03809	181.471	93.8907	84.6629	120.008	53.4277	Molybdopterin synthase sulfur carrier subunit	K03636	moaD; sulfur-carrier protein	Involved in sulfur transfer in the conversion of molybdopterin precursor Z to molybdopterin	PF02597.20	ThiS family
HMS1_00186	78.1794	113.36	168.477	120.006	45.5143	6-pyruvoyl tetrahydropterin synthase	K01737	queD; 6-pyruvoyltetrahydropterin/6-carboxytetrahydropterin synthase [EC:4.2.3.12 4.1.2.50]	6-pyruvoyl tetrahydropterin synthase	PF01242.19	6-pyruvoyl tetrahydropterin synthase
HMS1_03533	136.775	114.886	107.828	119.83	15.0938	Integrase core domain protein	K07497	putative transposase	PFAM Integrase catalytic region	PF00665.26	Integrase core domain
HMS1_00062	150.711	89.0361	119.737	119.828	30.8375	hypothetical protein
HMS1_01106	119.283	89.0099	150.918	119.737	30.9566	Cytochrome oxidase maturation protein cbb3-type			TIGRFAM cytochrome oxidase maturation protein, cbb3-type	PF03597.15	Cytochrome oxidase maturation protein cbb3-type
HMS1_03294	52.6646	214.757	91.4457	119.623	84.6402	Transposase, Mutator family	K07493	putative transposase	transposase activity	PF00872.18	Transposase, Mutator family
HMS1_02863	108.827	130.979	117.999	119.268	11.1306	hypothetical protein	K20276	bapA; large repetitive protein	Bacterial Ig-like domain (group 3)	PF17936.1	Bacterial Ig domain
HMS1_02348	159.272	98.5003	100.024	119.265	34.6554	Nucleoid-associated protein YbaB	K09747	ebfC; nucleoid-associated protein EbfC	Binds to DNA and alters its conformation. May be involved in regulation of gene expression, nucleoid organization and DNA protection	PF02575.16	YbaB/EbfC DNA-binding family
HMS1_00786	157.576	33.5829	166.096	119.085	74.1693	hypothetical protein			0
HMS1_03539	127.688	89.049	140.251	118.996	26.6846	Integrase core domain protein	K07497	putative transposase	Transposase	PF13683.6	Integrase core domain
HMS1_00097	150.426	83.23	123.306	118.987	33.8054	hypothetical protein			Helix-turn-helix domain	PF13936.6	Helix-turn-helix domain
HMS1_00508	141.135	93.1829	121.891	118.736	24.1311	Dihydroorotase	K01465	URA4; dihydroorotase [EC:3.5.2.3]	TIGRFAM dihydroorotase, multifunctional complex type	PF01979.20	Amidohydrolase family
HMS1_00481	97.3104	136.376	121.878	118.521	19.7477	RNA polymerase sigma-54 factor	K03092	rpoN; RNA polymerase sigma-54 factor	Sigma factors are initiation factors that promote the attachment of RNA polymerase to specific initiation sites and are then released	PF00309.20	Sigma-54 factor, Activator interacting domain (AID)
HMS1_02030	134.227	141.939	77.8074	117.991	35.013	Maf-like protein YceF	K25422	yceF; 7-methyl-GTP pyrophosphatase [EC:3.6.1.-]	Nucleotide-binding protein implicated in inhibition of septum formation	PF02545.14	Maf-like protein
HMS1_03187	84.732	174.783	94.2576	117.924	49.471	site-specific tyrosine recombinase XerD	K04763	xerD; integrase/recombinase XerD	Phage integrase family	PF00589.22	Phage integrase family
HMS1_01461	124.528	106.133	122.894	117.852	10.1817	Transposase, Mutator family	K07493	putative transposase	Transposase, Mutator family	PF00872.18	Transposase, Mutator family
HMS1_03698	137.916	124.248	90.4361	117.533	24.4416	GMP/IMP nucleotidase YrfG	K20881	yrfG; GMP/IMP 5'-nucleotidase [EC:3.1.3.-]	hydrolase (HAD superfamily)	PF13419.6	Haloacid dehalogenase-like hydrolase
HMS1_00092	113.339	85.1566	153.333	117.276	34.2583	Aminomethyltransferase	K00605	gcvT; aminomethyltransferase [EC:2.1.2.10]	Glycine cleavage system T protein	PF01571.21	Aminomethyltransferase folate-binding domain
HMS1_00705	78.4585	163.556	109.691	117.235	43.0476	putative peptidoglycan biosynthesis protein MurJ	K03980	murJ; putative peptidoglycan lipid II flippase	Involved in peptidoglycan biosynthesis. Transports lipid-linked peptidoglycan precursors from the inner to the outer leaflet of the cytoplasmic membrane	PF03023.14	Lipid II flippase MurJ
HMS1_01778	106.866	107.28	136.73	116.959	17.1241	hypothetical protein			Belongs to the ABC transporter superfamily	PF08402.10	TOBE domain
HMS1_04010	139.849	96.2402	113.639	116.576	21.9522	hypothetical protein	K09861	uncharacterized protein	Belongs to the UPF0246 family	PF03883.14	Peroxide stress protein YaaA
HMS1_03439	111.678	133.272	104.269	116.406	15.0686	hypothetical protein	K03900	VWF; von Willebrand factor
HMS1_00857	99.0171	147.267	102.506	116.263	26.9065	Acyl-CoA thioester hydrolase YbgC	K07107	ybgC; acyl-CoA thioester hydrolase [EC:3.1.2.-]	Thioesterase superfamily	PF03061.22	Thioesterase superfamily
HMS1_03840	118.671	122.117	107.414	116.067	7.68907	Oxygen-independent coproporphyrinogen-III oxidase 1	K02495	hemN; oxygen-independent coproporphyrinogen III oxidase [EC:1.3.98.3]	Involved in the biosynthesis of porphyrin-containing compound	PF04055.21	Radical SAM superfamily
HMS1_01604	155.145	88.8413	104.087	116.024	34.7263	Transposase	K07485	transposase	PFAM transposase IS204 IS1001 IS1096 IS1165 family protein	PF01610.17	Transposase
HMS1_00081	131.322	118.548	97.706	115.859	16.9684	hypothetical protein			Transposase
HMS1_00683	111.056	119.354	116.829	115.747	4.25344	Sporulation related domain protein			Sporulation related domain
HMS1_02287	96.992	100.582	149.552	115.709	29.3638	hypothetical protein
HMS1_00811	88.185	141.358	117.544	115.695	26.6344	hypothetical protein			Protein of unknown function (DUF1367)	PF07105.11	Protein of unknown function (DUF1367)
HMS1_03748	87.4056	82.8892	176.58	115.625	52.8371	C4-dicarboxylate transport transcriptional regulatory protein DctD	K10126	dctD; two-component system, NtrC family, C4-dicarboxylate transport response regulator DctD	two component, sigma54 specific, transcriptional regulator, Fis family	PF00158.26	Sigma-54 interaction domain
HMS1_00253	86.442	83.764	175.79	115.332	52.375	Putative metallo-hydrolase YycJ			Beta-lactamase superfamily I	PF12706.7	Beta-lactamase superfamily domain
HMS1_00354	127.987	97.8483	119.76	115.198	15.5785	Inner membrane protein YiaV precursor			Belongs to the membrane fusion protein (MFP) (TC 8.A.1) family	PF13437.6	HlyD family secretion protein
HMS1_01645	147.706	76.2509	121.377	115.111	36.1371	Transposase	K07497	putative transposase	Transposase	PF01527.20	Transposase
HMS1_02308	117.768	78.0315	149.246	115.015	35.6869	Lipoprotein-releasing system ATP-binding protein LolD	K09810	lolD; lipoprotein-releasing system ATP-binding protein [EC:7.6.2.-]	Part of the ABC transporter complex LolCDE involved in the translocation of lipoproteins, in an ATP-dependent manner	PF00005.27	ABC transporter
HMS1_01963	73.7786	138.644	132.551	114.991	35.8209	Membrane transport protein	K24180	mleP; malate permease and related proteins	auxin efflux carrier
HMS1_03920	117.359	114.768	112.395	114.841	2.48258	Multidrug export protein AcrE precursor			Belongs to the membrane fusion protein (MFP) (TC 8.A.1) family	PF16576.5	Barrel-sandwich domain of CusB or HlyD membrane-fusion
HMS1_04061	104.183	140.33	99.688	114.734	22.281	(S)-2-haloacid dehalogenase	K01560	E3.8.1.2; 2-haloacid dehalogenase [EC:3.8.1.2]	haloacid dehalogenase
HMS1_03871	111.397	123.963	108.646	114.669	8.16556	D-alanine aminotransferase	K00824	dat; D-alanine transaminase [EC:2.6.1.21]	PFAM Aminotransferase, class IV	PF01063.19	Amino-transferase class IV
HMS1_02698	128.302	80.7696	134.619	114.563	29.4363	Alkaline phosphatase synthesis transcriptional regulatory protein PhoP	K02483	two-component system	Consisting of a CheY-like receiver domain and a winged-helix DNA-binding domain	PF00072.24	Response regulator receiver domain
HMS1_03134	142.637	91.4025	109.461	114.5	25.9861	Farnesyl diphosphate synthase	K00795	ispA; farnesyl diphosphate synthase [EC:2.5.1.1 2.5.1.10]	Belongs to the FPP GGPP synthase family	PF00348.17	Polyprenyl synthetase
HMS1_00545	152.28	93.7451	97.023	114.349	32.8897	ISXO2-like transposase domain protein			ISXO2-like transposase domain	PF12762.7	ISXO2-like transposase domain
HMS1_01349	130.753	108.856	103.195	114.268	14.5544	hypothetical protein	K07481	transposase	Transposase	PF01609.21	Transposase DDE domain
HMS1_01505	160.286	61.2657	120.843	114.132	49.8502	NADH-quinone oxidoreductase subunit N	K00343	nuoN; NADH-quinone oxidoreductase subunit N [EC:7.1.1.2]	NDH-1 shuttles electrons from NADH, via FMN and iron- sulfur (Fe-S) centers, to quinones in the respiratory chain. The immediate electron acceptor for the enzyme in this species is believed to be ubiquinone. Couples the redox reaction to proton translocation (for every two electrons transferred, four hydrogen ions are translocated across the cytoplasmic membrane), and thus conserves the redox ene…	PF00361.20	Proton-conducting membrane transporter
HMS1_02182	45.4055	188.178	108.727	114.104	71.5381	hypothetical protein			0
HMS1_00373	92.7711	121.671	127.456	113.966	18.5818	Ribosomal RNA small subunit methyltransferase C	K00564	rsmC; 16S rRNA (guanine1207-N2)-methyltransferase [EC:2.1.1.172]	PFAM methyltransferase small	PF05175.14	Methyltransferase small domain
HMS1_01618	99.5535	149.218	93.0729	113.948	30.7163	hypothetical protein
HMS1_00914	100.987	101.935	138.861	113.928	21.5978	CHAD domain protein			pfam chad	PF05235.14	CHAD domain
HMS1_02155	101.795	92.331	147.586	113.904	29.5508	hypothetical protein			competence protein
HMS1_02378	95.9547	164.671	80.822	113.816	44.6871	GlcNAc-binding protein A			Glyco_18
HMS1_01881	99.313	130.605	110.374	113.431	15.8685	Multidrug resistance protein MdtC			Belongs to the resistance-nodulation-cell division (RND) (TC 2.A.6) family	PF00873.19	AcrB/AcrD/AcrF family
HMS1_03031	43.0304	183.414	113.392	113.279	70.192	hypothetical protein
HMS1_02610	137.73	111.16	90.7033	113.198	23.5795	hypothetical protein			Integrase, catalytic region	PF13936.6	Helix-turn-helix domain
HMS1_00255	97.0424	115.96	125.974	112.992	14.6924	Phosphoribosylformylglycinamidine synthase	K01952	PFAS; phosphoribosylformylglycinamidine synthase [EC:6.3.5.3]	Phosphoribosylformylglycinamidine synthase involved in the purines biosynthetic pathway. Catalyzes the ATP-dependent conversion of formylglycinamide ribonucleotide (FGAR) and glutamine to yield formylglycinamidine ribonucleotide (FGAM) and glutamate	PF18076.1	Formylglycinamide ribonucleotide amidotransferase N-terminal
HMS1_01925	110.74	117.02	111.203	112.988	3.49979	Pyrophosphatase PpaX	K01091	gph; phosphoglycolate phosphatase [EC:3.1.3.18]	subfamily IA, variant 1	PF13419.6	Haloacid dehalogenase-like hydrolase
HMS1_00103	114.2	93.7095	130.904	112.938	18.6295	hypothetical protein			Protein of unknown function (DUF541)	PF04402.14	Protein of unknown function (DUF541)
HMS1_02549	144.628	69.6051	123.698	112.644	38.7138	putative ABC transporter ATP-binding protein	K06020	ettA; energy-dependent translational throttle protein EttA	ABC transporter	PF00005.27	ABC transporter
HMS1_02527	89.5907	77.3779	170.197	112.388	50.4343	hypothetical protein	K07481	transposase	PFAM transposase, IS4 family protein	PF05598.11	Transposase domain (DUF772)
HMS1_03850	78.5668	113.346	144.641	112.185	33.0524	hypothetical protein	K02556	motA; chemotaxis protein MotA
HMS1_03939	93.4945	121.589	121.377	112.154	16.1596	Transposase, Mutator family	K07493	putative transposase	Transposase, Mutator family	PF00872.18	Transposase, Mutator family
HMS1_03557	119.87	99.37	116.47	111.903	10.9866	UDP-N-acetylglucosamine 2-epimerase	K01791	wecB; UDP-N-acetylglucosamine 2-epimerase (non-hydrolysing) [EC:5.1.3.14]	Catalyzes the reversible epimerization at C-2 of UDP-N- acetylglucosamine (UDP-GlcNAc) and thereby provides bacteria with UDP-N-acetylmannosamine (UDP-ManNAc), the activated donor of ManNAc residues	PF02350.19	UDP-N-acetylglucosamine 2-epimerase
HMS1_01370	171.931	63.2303	98.9207	111.361	55.4077	Phosphoenolpyruvate synthase	K01007	pps; pyruvate, water dikinase [EC:2.7.9.2]	Catalyzes the phosphorylation of pyruvate to phosphoenolpyruvate	PF01326.19	Pyruvate phosphate dikinase, PEP/pyruvate binding domain
HMS1_00758	119.079	131.205	83.3365	111.207	24.8862	Multifunctional CCA protein	K00974	cca; tRNA nucleotidyltransferase (CCA-adding enzyme) [EC:2.7.7.72 3.1.3.- 3.1.4.-]	Catalyzes the addition and repair of the essential 3'- terminal CCA sequence in tRNAs without using a nucleic acid template. Adds these three nucleotides in the order of C, C, and A to the tRNA nucleotide-73, using CTP and ATP as substrates and producing inorganic pyrophosphate. Also shows phosphatase, 2'- nucleotidase and 2',3'-cyclic phosphodiesterase activities. These phosphohydrolase activiti…	PF01743.20	Poly A polymerase head domain
HMS1_01677	83.1763	103.91	145.74	110.942	31.8692	GTPase Era	K06883	uncharacterized protein	50S ribosome-binding GTPase	PF01926.23	50S ribosome-binding GTPase
HMS1_00339	151.291	80.0353	101.479	110.935	36.557	Thiamine-phosphate synthase	K00788	thiE; thiamine-phosphate pyrophosphorylase [EC:2.5.1.3]	Condenses 4-methyl-5-(beta-hydroxyethyl)thiazole monophosphate (THZ-P) and 2-methyl-4-amino-5-hydroxymethyl pyrimidine pyrophosphate (HMP-PP) to form thiamine monophosphate (TMP)	PF02581.17	Thiamine monophosphate synthase
HMS1_02709	83.5519	96.1021	152.72	110.791	36.8494	tRNA dimethylallyltransferase	K00791	miaA; tRNA dimethylallyltransferase [EC:2.5.1.75]	Catalyzes the transfer of a dimethylallyl group onto the adenine at position 37 in tRNAs that read codons beginning with uridine, leading to the formation of N6-(dimethylallyl)adenosine (i(6)A)	PF01715.17	IPP transferase
HMS1_01460	119.085	124.145	88.842	110.691	19.09	Transposase DDE domain protein	K07481	transposase	Transposase	PF01609.21	Transposase DDE domain
HMS1_00769	90.2025	110.049	131.431	110.561	20.619	EcoKI restriction-modification system protein HsdS	K01154	hsdS; type I restriction enzyme, S subunit [EC:3.1.21.3]	restriction modification system DNA specificity	PF01420.19	Type I restriction modification DNA specificity domain
HMS1_04111	63.9734	142.439	124.498	110.303	41.1134	hypothetical protein			Transposase
HMS1_03706	160.276	73.1596	97.1016	110.179	45.0066	Transposase zinc-ribbon domain protein			ISXO2-like transposase domain	PF12760.7	Transposase zinc-ribbon domain
HMS1_02960	72.5142	163.035	94.4668	110.005	47.2185	hypothetical protein	K07493	putative transposase	Transposase, Mutator family
HMS1_03076	87.9844	119.037	122.214	109.745	18.9123	Endoribonuclease YbeY	K07042	ybeY; probable rRNA maturation factor	Single strand-specific metallo-endoribonuclease involved in late-stage 70S ribosome quality control and in maturation of the 3' terminus of the 16S rRNA	PF02130.17	Uncharacterized protein family UPF0054
HMS1_01872	92.5071	99.2007	137.309	109.672	24.1668	Methionine aminopeptidase	K01265	map; methionyl aminopeptidase [EC:3.4.11.18]	Methionine aminopeptidase	PF00557.24	Metallopeptidase family M24
HMS1_03688	89.1537	99.9608	139.758	109.624	26.6503	TraB family protein			TraB family	PF01963.17	TraB family
HMS1_01294	100.773	89.0099	139.003	109.596	26.1383	hypothetical protein
HMS1_01802	71.6026	126.189	130.351	109.381	32.783	Putative fluoride ion transporter CrcB	K06199	crcB; fluoride exporter	Important for reducing fluoride concentration in the cell, thus reducing its toxicity	PF02537.15	CrcB-like protein, Camphor Resistance (CrcB)
HMS1_03315	74.7232	98.8999	154.448	109.357	40.8783	Nucleoid occlusion factor SlmA	K05501	slmA; TetR/AcrR family transcriptional regulator	Required for nucleoid occlusion (NO) phenomenon, which prevents Z-ring formation and cell division over the nucleoid. Acts as a DNA-associated cell division inhibitor that binds simultaneously chromosomal DNA and FtsZ, and disrupts the assembly of FtsZ polymers. SlmA-DNA-binding sequences (SBS) are dispersed on non-Ter regions of the chromosome, preventing FtsZ polymerization at these regions	PF00440.23	Bacterial regulatory proteins, tetR family
HMS1_03653	113.009	86.1491	128.667	109.275	21.5034	hypothetical protein			0
HMS1_01639	66.0398	162.016	99.5235	109.193	48.7133	Heat shock protein C			0
HMS1_04167	75.4241	88.6159	162.848	108.963	47.1296	hypothetical protein			Winged helix-turn helix	PF13358.6	DDE superfamily endonuclease
HMS1_01448	125.736	127.885	72.6777	108.766	31.272	Transposase IS200 like protein	K07491	rayT; REP-associated tyrosine transposase	PFAM Transposase	PF01797.16	Transposase IS200 like
HMS1_04025	116.429	96.0951	113.711	108.745	11.0393	Threonylcarbamoyladenosine tRNA methylthiotransferase MtaB	K18707	mtaB; threonylcarbamoyladenosine tRNA methylthiotransferase MtaB [EC:2.8.4.5]	Catalyzes the methylthiolation of N6- (dimethylallyl)adenosine (i(6)A), leading to the formation of 2- methylthio-N6-(dimethylallyl)adenosine (ms(2)i(6)A) at position 37 in tRNAs that read codons beginning with uridine	PF00919.20	Uncharacterized protein family UPF0004
HMS1_00146	170.926	46.5814	108.597	108.702	62.1726	hypothetical protein	K07481	transposase	Transposase domain (DUF772)
HMS1_01681	110.526	94.6654	120.512	108.568	13.0342	hypothetical protein	K07493	putative transposase	Transposase, Mutator family
HMS1_01698	63.6438	116.419	145.543	108.535	41.515	Integrase core domain protein	K07497	putative transposase	Transposase	PF00665.26	Integrase core domain
HMS1_00469	118.046	97.2218	109.87	108.379	10.4919	ABC-type uncharacterized transport system	K25153	gldG; gliding motility-associatede transport system auxiliary component	#NAME?	PF09822.9	ABC-type uncharacterized transport system
HMS1_02602	97.0123	110.71	116.379	108.034	9.95674	Integrase core domain protein	K07497	putative transposase	Integrase core domain	PF00665.26	Integrase core domain
HMS1_00963	98.0588	96.6701	128.783	107.837	18.153	Histidine--tRNA ligase	K01892	HARS; histidyl-tRNA synthetase [EC:6.1.1.21]	histidyl-tRNA synthetase	PF13393.6	Histidyl-tRNA synthetase
HMS1_03312	68.3133	154.677	100.392	107.794	43.6548	Phosphomannomutase/phosphoglucomutase	K15778	pmm-pgm; phosphomannomutase / phosphoglucomutase [EC:5.4.2.8 5.4.2.2]	phosphoglucomutase phosphomannomutase alpha beta alpha domain I	PF02878.16	Phosphoglucomutase/phosphomannomutase, alpha/beta/alpha domain I
HMS1_00091	111.947	83.4513	127.256	107.552	22.2309	2-octaprenylphenol hydroxylase	K18800	ubiI; 2-polyprenylphenol 6-hydroxylase [EC:1.14.13.240]	COG0654 2-polyprenyl-6-methoxyphenol hydroxylase and related FAD-dependent oxidoreductases	PF01494.19	FAD binding domain
HMS1_02181	72.1393	140.535	109.981	107.552	34.2623	hypothetical protein	K03722	dinG; ATP-dependent DNA helicase DinG [EC:5.6.2.3]	HELICc2	PF13307.6	Helicase C-terminal domain
HMS1_03978	90.2661	96.7094	135.032	107.336	24.2009	hypothetical protein
HMS1_00585	62.122	145.406	114.033	107.187	42.062	UvrABC system protein A	K03701	uvrA; excinuclease ABC subunit A	The UvrABC repair system catalyzes the recognition and processing of DNA lesions. UvrA is an ATPase and a DNA-binding protein. A damage recognition complex composed of 2 UvrA and 2 UvrB subunits scans DNA for abnormalities. When the presence of a lesion has been verified by UvrB, the UvrA molecules dissociate	PF17760.1	UvrA interaction domain
HMS1_03471	66.0398	154.544	100.857	107.147	44.5859	hypothetical protein			Diguanylate phosphodiesterase
HMS1_00713	93.0423	104.06	124.193	107.098	15.7959	hypothetical protein			Protein of unknown function (DUF1538)	PF07556.11	Protein of unknown function (DUF1538)
HMS1_03400	138.628	78.4917	104.173	107.097	30.1744	Phosphoglycolate phosphatase	K01091	gph; phosphoglycolate phosphatase [EC:3.1.3.18]	HAD-hyrolase-like	PF13419.6	Haloacid dehalogenase-like hydrolase
HMS1_02580	104.763	95.9198	120.559	107.081	12.4818	Uracil DNA glycosylase superfamily protein	K21929	udg; uracil-DNA glycosylase [EC:3.2.2.27]	TIGRFAM Phage SPO1 DNA polymerase-related protein	PF03167.19	Uracil DNA glycosylase superfamily
HMS1_01840	81.2636	125.994	112.324	106.527	22.9217	hypothetical protein			ATPase involved in DNA repair
HMS1_03784	165.087	53.7392	100.533	106.453	55.9095	Nitrogen assimilation regulatory protein	K07712	glnG; two-component system, NtrC family, nitrogen regulation response regulator GlnG	COG2204 Response regulator containing CheY-like receiver, AAA-type ATPase, and DNA-binding domains	PF00072.24	Response regulator receiver domain
HMS1_02224	89.7538	158.777	69.8673	106.133	46.6628	Transposase	K07485	transposase	PFAM transposase IS204 IS1001 IS1096 IS1165 family protein	PF01610.17	Transposase
HMS1_02520	101.973	114.209	102.212	106.131	6.99674	DctM-like transporters			transport system, fused permease components	PF06808.12	Tripartite ATP-independent periplasmic transporter, DctM component
HMS1_01071	96.1461	123.231	98.4608	105.946	15.0142	hypothetical protein
HMS1_04147	81.8265	72.195	163.762	105.928	50.3169	Threonylcarbamoyl-AMP synthase	K07566	tsaC; L-threonylcarbamoyladenylate synthase [EC:2.7.7.87]	Required for the formation of a threonylcarbamoyl group on adenosine at position 37 (t(6)A37) in tRNAs that read codons beginning with adenine. Catalyzes the conversion of L-threonine, HCO(3)(-) CO(2) and ATP to give threonylcarbamoyl-AMP (TC-AMP) as the acyladenylate intermediate, with the release of diphosphate	PF01300.18	Telomere recombination
HMS1_02699	134.605	98.5852	84.395	105.862	25.8836	hypothetical protein
HMS1_04076	130.314	76.4226	110.481	105.739	27.2567	hypothetical protein			Integrase, catalytic region	PF13936.6	Helix-turn-helix domain
HMS1_00910	136.169	83.2604	97.7205	105.717	27.3454	hypothetical protein			0
HMS1_03311	58.0505	149.385	109.554	105.663	45.7912	hypothetical protein			COG1109 Phosphomannomutase
HMS1_03909	76.2812	101.769	138.842	105.631	31.4585	Inositol 2-dehydrogenase/D-chiro-inositol 3-dehydrogenase			Oxidoreductase family, NAD-binding Rossmann fold	PF01408.22	Oxidoreductase family, NAD-binding Rossmann fold
HMS1_03870	93.846	112.945	109.921	105.57	10.2656	D-alanyl-D-alanine carboxypeptidase DacA precursor	K07258	dacC; serine-type D-Ala-D-Ala carboxypeptidase (penicillin-binding protein 5/6) [EC:3.4.16.4]	Belongs to the peptidase S11 family	PF00768.20	D-alanyl-D-alanine carboxypeptidase
HMS1_02432	134.787	79.6732	101.834	105.431	27.7322	Electron transport complex protein RnfE	K03613	rnfE; H+/Na+-translocating ferredoxin:NAD+ oxidoreductase subunit E	Part of a membrane complex involved in electron transport	PF02508.14	Rnf-Nqr subunit, membrane protein
HMS1_02790	119.01	62.5552	134.436	105.334	37.8417	UDP-N-acetylenolpyruvoylglucosamine reductase	K00075	murB; UDP-N-acetylmuramate dehydrogenase [EC:1.3.1.98]	Cell wall formation	PF01565.23	FAD binding domain
HMS1_03921	65.7712	168.591	80.6423	105.002	55.5699	Multidrug resistance protein MdtC			Belongs to the resistance-nodulation-cell division (RND) (TC 2.A.6) family	PF00873.19	AcrB/AcrD/AcrF family
HMS1_01898	36.5618	98.3005	180.043	104.968	71.9724	50S ribosomal protein L9	K02939	RP-L9; large subunit ribosomal protein L9	Binds to the 23S rRNA	PF01281.19	Ribosomal protein L9, N-terminal domain
HMS1_03440	198.896	46.8725	69.0163	104.928	82.1283	hypothetical protein
HMS1_01050	40.8547	198.527	75.1863	104.856	82.9178	hypothetical protein
HMS1_00371	115.409	112.185	86.5253	104.707	15.8278	Transposase	K07485	transposase	PFAM transposase IS204 IS1001 IS1096 IS1165 family protein	PF01610.17	Transposase
HMS1_00934	115.748	95.9001	101.841	104.497	10.1871	DNA mismatch repair protein MutS	K03555	mutS; DNA mismatch repair protein MutS	that it carries out the mismatch recognition step. This protein has a weak ATPase activity	PF01624.20	MutS domain I
HMS1_00762	139.236	97.3383	76.5971	104.39	31.9091	hypothetical protein			0
HMS1_02452	142.302	83.6627	86.3362	104.1	33.1109	Transposase zinc-ribbon domain protein	K07488	transposase	ISXO2-like transposase domain	PF12760.7	Transposase zinc-ribbon domain
HMS1_01864	88.7737	107.656	115.462	103.964	13.722	Regulator of sigma-E protease RseP	K11749	rseP; regulator of sigma E protease [EC:3.4.24.-]	zinc metalloprotease	PF02163.22	Peptidase family M50
HMS1_00509	144.997	72.5781	93.8872	103.821	37.2172	Aspartate carbamoyltransferase	K00609	pyrB; aspartate carbamoyltransferase catalytic subunit [EC:2.1.3.2]	Belongs to the ATCase OTCase family	PF02729.21	Aspartate/ornithine carbamoyltransferase, carbamoyl-P binding domain
HMS1_01160	73.3001	155.902	82.1832	103.795	45.344	Miniconductance mechanosensitive channel MscM precursor	K05802	mscK; potassium-dependent mechanosensitive channel	mechanosensitive ion channel	PF12795.7	Mechanosensitive ion channel porin domain
HMS1_00180	149.59	112.239	48.8175	103.549	50.945	Ankyrin repeat protein	K06867	uncharacterized protein		PF12796.7	Ankyrin repeats (3 copies)
HMS1_00623	86.2082	133.164	91.2545	103.542	25.7769	hypothetical protein	K07481	transposase
HMS1_01568	73.157	162.44	74.9082	103.502	51.0495	Transposase, Mutator family	K07493	putative transposase	transposase activity	PF00872.18	Transposase, Mutator family
HMS1_00209	108.771	67.2519	134.032	103.352	33.7182	FKBP-type 16 kDa peptidyl-prolyl cis-trans isomerase	K03774	slpA; FKBP-type peptidyl-prolyl cis-trans isomerase SlpA [EC:5.2.1.8]	Peptidyl-prolyl cis-trans	PF00254.28	FKBP-type peptidyl-prolyl cis-trans isomerase
HMS1_02841	97.7149	115.222	96.946	103.294	10.3367	Adenosylhomocysteinase	K01251	E3.3.1.1; adenosylhomocysteinase [EC:3.3.1.1]	May play a key role in the regulation of the intracellular concentration of adenosylhomocysteine	PF05221.17	S-adenosyl-L-homocysteine hydrolase
HMS1_01619	57.7637	159.491	92.4675	103.241	51.7121	hypothetical protein	K03427	hsdM; type I restriction enzyme M protein [EC:2.1.1.72]	TIGRFAM type I restriction system adenine methylase (hsdM)
HMS1_03269	116.951	91.6121	101.029	103.198	12.808	Glutamate-ammonia-ligase adenylyltransferase	K00982	glnE; [glutamine synthetase] adenylyltransferase / [glutamine synthetase]-adenylyl-L-tyrosine phosphorylase [EC:2.7.7.42 2.7.7.89]	Involved in the regulation of glutamine synthetase GlnA, a key enzyme in the process to assimilate ammonia. When cellular nitrogen levels are high, the C-terminal adenylyl transferase (AT) inactivates GlnA by covalent transfer of an adenylyl group from ATP to specific tyrosine residue of GlnA, thus reducing its activity. Conversely, when nitrogen levels are low, the N-terminal adenylyl removase (…	PF03710.15	Glutamate-ammonia ligase adenylyltransferase
HMS1_04063	77.1288	138.95	93.2948	103.125	32.0615	hypothetical protein				PF13511.6	Domain of unknown function (DUF4124)
HMS1_00310	154.245	80.9181	74.1352	103.099	44.4231	hypothetical protein			PFAM transposase IS204 IS1001 IS1096 IS1165 family protein	PF01610.17	Transposase
HMS1_02671	74.7284	102.208	131.94	102.959	28.613	Integrase core domain protein	K07482	transposase	COG2826 Transposase and inactivated derivatives, IS30 family	PF00665.26	Integrase core domain
HMS1_00725	32.1392	182.275	93.9353	102.783	75.458	hypothetical protein
HMS1_00274	106.111	115.615	86.1682	102.632	15.0287	hypothetical protein			Belongs to the 'phage' integrase family
HMS1_00177	71.5762	112.648	123.336	102.52	27.3259	hypothetical protein			Glutathione S-transferase, N-terminal domain	PF13417.6	Glutathione S-transferase, N-terminal domain
HMS1_01477	89.214	139.142	79.1567	102.504	32.1252	hypothetical protein
HMS1_03493	112.815	97.5028	97.049	102.456	8.97434	Denitrification regulatory protein NirQ	K04748	norQ; nitric oxide reductase NorQ protein	CbbQ/NirQ/NorQ C-terminal	PF07728.14	AAA domain (dynein-related subfamily)
HMS1_03992	88.492	81.8629	136.812	102.389	29.9949	N-acetylmannosamine kinase	K25026	glk; glucokinase [EC:2.7.1.2]	PFAM ROK family	PF00480.20	ROK family
HMS1_02335	93.8664	117.893	95.2512	102.337	13.4898	30S ribosomal protein S1	K06959	tex; protein Tex	accessory protein	PF09371.10	Tex-like protein N-terminal domain
HMS1_00785	109.728	104.405	92.7912	102.308	8.66078	hypothetical protein			0
HMS1_03546	60.6574	165.736	80.2599	102.218	55.8747	hypothetical protein	K07485	transposase	PFAM transposase IS204 IS1001 IS1096 IS1165 family protein	PF01610.17	Transposase
HMS1_02903	108.573	100.204	97.7867	102.188	5.66009	putative type I restriction enzymeP M protein	K03427	hsdM; type I restriction enzyme M protein [EC:2.1.1.72]	HsdM N-terminal domain	PF12161.8	HsdM N-terminal domain
HMS1_00695	58.9866	122.959	124.471	102.139	37.3787	GTPase Obg	K03979	obgE; GTPase [EC:3.6.5.-]	An essential GTPase which binds GTP, GDP and possibly (p)ppGpp with moderate affinity, with high nucleotide exchange rates and a fairly low GTP hydrolysis rate. Plays a role in control of the cell cycle, stress response, ribosome biogenesis and in those bacteria that undergo differentiation, in morphogenesis control	PF01018.22	GTP1/OBG
HMS1_02079	109.045	102.076	95.0445	102.055	7.00036	DNA ligase	K01972	E6.5.1.2; DNA ligase (NAD+) [EC:6.5.1.2]	DNA ligase that catalyzes the formation of phosphodiester linkages between 5'-phosphoryl and 3'-hydroxyl groups in double-stranded DNA using NAD as a coenzyme and as the energy source for the reaction. It is essential for DNA replication and repair of damaged DNA	PF01653.18	NAD-dependent DNA ligase adenylation domain
HMS1_01334	55.4356	130.538	120.028	102.001	40.6675	hypothetical protein
HMS1_01661	198.829	51.8345	55.187	101.95	83.9161	Transposase, Mutator family	K07493	putative transposase	Transposase, Mutator family	PF00872.18	Transposase, Mutator family
HMS1_03256	101.973	126.097	76.8932	101.655	24.6036	Transposase, Mutator family	K07493	putative transposase	Transposase, Mutator family	PF00872.18	Transposase, Mutator family
HMS1_00233	102.425	107.391	95.0929	101.636	6.18705	TPR repeat-containing protein YfgC precursor	K01423	bepA; beta-barrel assembly-enhancing protease [EC:3.4.-.-]	Functions as both a chaperone and a metalloprotease. Maintains the integrity of the outer membrane by promoting either the assembly or the elimination of outer membrane proteins, depending on their folding state	PF01435.18	Peptidase family M48
HMS1_01023	82.8734	140.391	81.1303	101.465	33.7224	N-6 DNA Methylase	K03427	hsdM; type I restriction enzyme M protein [EC:2.1.1.72]	PFAM N-6 DNA methylase	PF02384.16	N-6 DNA Methylase
HMS1_01161	43.5244	196.515	64.3009	101.447	82.9845	transport protein TonB	K03832	tonB; periplasmic protein TonB	Interacts with outer membrane receptor proteins that carry out high-affinity binding and energy dependent uptake into the periplasmic space of specific substrates. It could act to transduce energy from the cytoplasmic membrane to specific energy- requiring processes in the outer membrane, resulting in the release into the periplasm of ligands bound by these outer membrane proteins	PF03544.14	Gram-negative bacterial TonB protein C-terminal
HMS1_00579	39.5799	169.572	95.1168	101.423	65.2249	Transposase, Mutator family	K07493	putative transposase	Transposase	PF00872.18	Transposase, Mutator family
HMS1_00757	132.103	75.6231	96.392	101.373	28.5677	NADH pyrophosphatase	K03426	E3.6.1.22; NAD+ diphosphatase [EC:3.6.1.22]	COG2816 NTP pyrophosphohydrolases containing a Zn-finger, probably nucleic-acid-binding	PF09296.11	NADH pyrophosphatase-like rudimentary NUDIX domain
HMS1_01458	106.755	43.4034	153.93	101.363	55.46	hypothetical protein			0
HMS1_00315	106.829	87.886	108.776	101.164	11.5398	Transposase, Mutator family	K07493	putative transposase	Transposase, Mutator family	PF00872.18	Transposase, Mutator family
HMS1_00115	105.063	77.0648	120.583	100.904	22.0553	Asparagine synthetase [glutamine-hydrolyzing] 1	K01953	asnB; asparagine synthase (glutamine-hydrolysing) [EC:6.3.5.4]	Asparagine synthase, glutamine-hydrolyzing	PF13537.6	Glutamine amidotransferase domain
HMS1_03202	82.0852	125.599	94.9138	100.866	22.3592	Plasmid stabilisation system protein	K19092	parE1_3_4; toxin ParE1/3/4	Plasmid stabilization	PF05016.15	ParE toxin of type II toxin-antitoxin system, parDE
HMS1_03206	14.2521	226.639	61.3521	100.748	111.54	hypothetical protein
HMS1_02259	100.698	89.5099	111.477	100.562	10.984	Phenylalanine--tRNA ligase beta subunit	K01890	FARSB; phenylalanyl-tRNA synthetase beta chain [EC:6.1.1.20]	Belongs to the phenylalanyl-tRNA synthetase beta subunit family. Type 1 subfamily	PF01588.20	Putative tRNA binding domain
HMS1_02434	102.106	92.2282	107.156	100.497	7.59286	Electron transport complex protein RnfD	K03614	rnfD; H+/Na+-translocating ferredoxin:NAD+ oxidoreductase subunit D [EC:7.1.1.11 7.2.1.2]	Part of a membrane complex involved in electron transport	PF03116.15	NQR2, RnfD, RnfE family
HMS1_04112	33.5055	120.366	147.222	100.364	59.4383	hypothetical protein	K07481	transposase	L COG3039 Transposase and inactivated derivatives, IS5 family
HMS1_01297	104.887	85.4544	110.481	100.274	13.1353	Transposase	K07483	transposase	Transposase	PF01527.20	Transposase
HMS1_02192	134.586	71.9852	92.9252	99.8321	31.8667	DNA repair protein RecO	K03584	recO; DNA repair protein RecO (recombination protein O)	Involved in DNA repair and RecF pathway recombination	PF11967.8	Recombination protein O N terminal
HMS1_01894	105.425	81.831	112.18	99.812	15.9342	hypothetical protein
HMS1_01623	83.4186	148.019	67.9108	99.7827	42.487	Nucleotidyltransferase substrate binding protein like protein			Nucleotidyltransferase substrate binding protein like	PF08780.11	Nucleotidyltransferase substrate binding protein like
HMS1_04017	102.425	90.4155	106.504	99.7814	8.36363	hypothetical protein	K07497	putative transposase	Integrase
HMS1_00193	108.454	88.5879	102.269	99.7704	10.1662	Fimbrial protein precursor	K02655	pilE; type IV pilus assembly protein PilE	Type IV minor pilin ComP, DNA uptake sequence receptor	PF07963.12	Prokaryotic N-terminal methylation motif
HMS1_03233	107.194	78.6726	113.326	99.7309	18.493	Purine catabolism protein PucG	K00830	AGXT; alanine-glyoxylate transaminase / serine-glyoxylate transaminase / serine-pyruvate transaminase [EC:2.6.1.44 2.6.1.45 2.6.1.51]	Serine-pyruvate aminotransferase archaeal aspartate aminotransferase	PF00266.19	Aminotransferase class-V
HMS1_02300	122.09	55.3154	121.457	99.621	38.3711	hypothetical protein	K09791	uncharacterized protein	Trm112p-like protein	PF03966.16	Trm112p-like protein
HMS1_00575	107.629	74.6244	116.498	99.5838	22.0657	Transposase, Mutator family	K07493	putative transposase	Transposase	PF00872.18	Transposase, Mutator family
HMS1_00707	88.833	73.3268	135.843	99.3344	32.5544	Isoleucine--tRNA ligase	K01870	IARS; isoleucyl-tRNA synthetase [EC:6.1.1.5]	amino acids such as valine, to avoid such errors it has two additional distinct tRNA(Ile)-dependent editing activities. One activity is designated as 'pretransfer' editing and involves the hydrolysis of activated Val-AMP. The other activity is designated 'posttransfer' editing and involves deacylation of mischarged Val-tRNA(Ile)	PF00133.22	tRNA synthetases class I (I, L, M and V)
HMS1_04029	67.082	147.626	82.7025	99.1369	42.7131	hypothetical protein
HMS1_02446	99.4945	94.9009	102.562	98.9857	3.85559	Carbonic anhydrase 2	K01673	cynT; carbonic anhydrase [EC:4.2.1.1]	Reversible hydration of carbon dioxide	PF00484.19	Carbonic anhydrase
HMS1_03415	77.0245	154.632	65.0923	98.9164	48.6189	Thiamine-monophosphate kinase	K00946	thiL; thiamine-monophosphate kinase [EC:2.7.4.16]	Catalyzes the ATP-dependent phosphorylation of thiamine- monophosphate (TMP) to form thiamine-pyrophosphate (TPP), the active form of vitamin B1	PF00586.24	AIR synthase related protein, N-terminal domain
HMS1_00066	66.2987	154.883	75.3512	98.8444	48.7417	Bifunctional protein Aas	K05939	aas; acyl-[acyl-carrier-protein]-phospholipid O-acyltransferase / long-chain-fatty-acid--[acyl-carrier-protein] ligase [EC:2.3.1.40 6.2.1.20]	Major facilitator Superfamily
HMS1_02136	111.107	81.58	103.828	98.8384	15.3829	tRNA (mo5U34)-methyltransferase	K15257	cmoB; tRNA (mo5U34)-methyltransferase [EC:2.1.1.-]	Catalyzes carboxymethyl transfer from carboxy-S- adenosyl-L-methionine (Cx-SAM) to 5-hydroxyuridine (ho5U) to form 5-carboxymethoxyuridine (cmo5U) at position 34 in tRNAs	PF08003.11	Protein of unknown function (DUF1698)
HMS1_00817	89.4116	93.2105	113.633	98.7519	13.027	hypothetical protein
HMS1_03225	101.24	96.7707	97.2009	98.404	2.46573	2-amino-4-hydroxy-6-hydroxymethyldihydropteridine pyrophosphokinase	K00950	folK; 2-amino-4-hydroxy-6-hydroxymethyldihydropteridine diphosphokinase [EC:2.7.6.3]	COG0801 7,8-dihydro-6-hydroxymethylpterin-pyrophosphokinase	PF01288.20	7,8-dihydro-6-hydroxymethylpterin-pyrophosphokinase (HPPK)
HMS1_04168	131.243	16.9306	146.804	98.3258	70.9184	hypothetical protein	K06149	uspA; universal stress protein A
HMS1_03218	92.2922	83.5143	118.818	98.2081	18.3802	Ferrochelatase	K01772	hemH; protoporphyrin/coproporphyrin ferrochelatase [EC:4.98.1.1 4.99.1.9]	Catalyzes the ferrous insertion into protoporphyrin IX	PF00762.19	Ferrochelatase
HMS1_03767	67.7163	83.9844	142.613	98.1045	39.3941	EamA-like transporter family protein			EamA-like transporter family	PF00892.20	EamA-like transporter family
HMS1_03889	72.3028	145.983	75.9363	98.074	41.53	3-dehydroquinate dehydratase	K03786	aroQ; 3-dehydroquinate dehydratase II [EC:4.2.1.10]	Catalyzes a trans-dehydration via an enolate intermediate	PF01220.19	Dehydroquinase class II
HMS1_01061	55.5221	148.374	90.29	98.062	46.9113	Transposase, Mutator family	K07493	putative transposase	transposase activity	PF00872.18	Transposase, Mutator family
HMS1_00666	119.422	92.7376	81.9295	98.0295	19.2981	Transposase	K07497	putative transposase	Transposase	PF01527.20	Transposase
HMS1_01726	111.879	84.9498	96.6544	97.8278	13.503	N-ethylammeline chlorohydrolase	K12960	mtaD; 5-methylthioadenosine/S-adenosylhomocysteine deaminase [EC:3.5.4.31 3.5.4.28]	Catalyzes the deamination of 5-methylthioadenosine and S-adenosyl-L-homocysteine into 5-methylthioinosine and S-inosyl-L- homocysteine, respectively. Is also able to deaminate adenosine
HMS1_00291	101.708	93.3746	98.205	97.7626	4.18445	hypothetical protein			IS30 family
HMS1_03993	78.1225	135.347	79.4671	97.6456	32.6574	Fructokinase	K25026	glk; glucokinase [EC:2.7.1.2]	PFAM ROK family	PF00480.20	ROK family
HMS1_00037	43.4379	130.613	118.664	97.5719	47.2605	hypothetical protein			mRNA catabolic process
HMS1_00976	45.9777	188.439	57.9589	97.4587	79.019	hypothetical protein			Integrase core domain
HMS1_03508	109.678	78.8905	103.702	97.4234	16.3257	Primosomal protein N'	K04066	priA; primosomal protein N' (replication factor Y) (superfamily II helicase) [EC:5.6.2.4]	Involved in the restart of stalled replication forks. Recognizes and binds the arrested nascent DNA chain at stalled replication forks. It can open the DNA duplex, via its helicase activity, and promote assembly of the primosome and loading of the major replicative helicase DnaB onto DNA	PF17764.1	3鈥?DNA-binding domain (3鈥睟D)
HMS1_00082	129.425	89.9983	72.688	97.3706	29.0783	Transposase, Mutator family	K07493	putative transposase	Transposase, Mutator family	PF00872.18	Transposase, Mutator family
HMS1_00536	97.2586	106.714	87.9754	97.3159	9.36934	putative metallo-hydrolase	K01069	gloB; hydroxyacylglutathione hydrolase [EC:3.1.2.6]	COG0491 Zn-dependent hydrolases, including glyoxylases	PF00753.27	Metallo-beta-lactamase superfamily
HMS1_04083	98.0462	111.643	81.7041	97.1313	14.9906	hypothetical protein	K06985	aspartyl protease family protein	aspartyl protease	PF13975.6	gag-polyprotein putative aspartyl protease
HMS1_03552	60.2972	143.542	87.0858	96.9749	42.4942	Integrase core domain protein	K07497	putative transposase	Transposase	PF13683.6	Integrase core domain
HMS1_00686	78.3769	78.6061	133.301	96.7613	31.6444	Ribosome-binding ATPase YchF	K06942	ychF; ribosome-binding ATPase	ATPase that binds to both the 70S ribosome and the 50S ribosomal subunit in a nucleotide-independent manner	PF01926.23	50S ribosome-binding GTPase
HMS1_03780	14.3962	222.525	52.9537	96.6249	110.724	hypothetical protein			Uncharacterised protein conserved in bacteria (DUF2313)	PF10076.9	Uncharacterised protein conserved in bacteria (DUF2313)
[truncated: 2,420 more rows]
