# Supplementary material for: Early genome erosion and internal phage-symbiont-host interaction in the endosymbionts of a cold-seep tubeworm
Source: iScience. 2023 Jun 7;26(7):107033. doi: 10.1016/j.isci.2023.107033 (PMC10300362; doi:10.1016/j.isci.2023.107033)
Supplement: Table S6. Genomic quality evaluation of the Sclerolinum annulatum endosymbiont HMS1 and its relatives by the CheckM program, related to Table 1 [file mmc7.xlsx]

## Sheet: Sheet1
Table S6 Genomic quality evaluation of the Sclerolinum annulatum endosymbiont HMS1 and its relatives by the CheckM program, related to Table 1.
Genomes	Marker lineage	References			Identified times						Completeness	Contamination	Heterogeneity
		# genomes	# markers	# marker sets	0	1	2	3	4	5+
HMS1	Gammaproteobacteria (UID4274)	112	577	287	16	554	7	0	0	0	95.76	1.3	57.14
MCR1	Gammaproteobacteria (UID4274)	112	577	287	22	544	11	0	0	0	97.95	2.22	0
MCR2	Gammaproteobacteria (UID4274)	112	577	287	7	554	15	1	0	0	98.86	4.11	16.67
Paraescarpia echinospica	Gammaproteobacteria (UID4274)	112	577	287	15	551	10	1	0	0	97.36	2.64	46.15
Seepiophila jonesi	Gammaproteobacteria (UID4274)	112	577	287	11	563	3	0	0	0	98.23	1.05	0
Lamellibrachia luymesi	Gammaproteobacteria (UID4274)	112	577	287	15	559	2	1	0	0	97.18	1.39	20
Lamellibrachia barhami	Gammaproteobacteria (UID4275)	112	577	287	13	552	12	0	0	0	96.72	2.5	83.33
Escarpia laminata	Gammaproteobacteria (UID4274)	112	577	287	4	568	5	0	0	0	99.18	1.4	0
Escarpia piscesae	Gammaproteobacteria (UID4274)	112	577	287	6	563	8	0	0	0	99.16	2.29	0
Riftia pachyptila	Gammaproteobacteria (UID4274)	112	577	287	28	542	7	0	0	0	95.07	1.74	0
Ridgeia piscesae	Gammaproteobacteria (UID4274)	112	577	287	10	563	4	0	0	0	98.54	0.7	0
Tevnia jerichonana	Gammaproteobacteria (UID4274)	112	577	287	12	560	5	0	0	0	98.18	1.05	0
Galathealinum brachiosum	Gammaproteobacteria (UID4267)	119	544	284	3	537	4	0	0	0	99.53	1.06	0
Sedimenticola thiotaurini	Gammaproteobacteria (UID4274)	112	577	287	2	571	4	0	0	0	99.77	0.55	0
Sedimenticola selenatireducens	Gammaproteobacteria (UID4274)	112	577	287	2	570	5	0	0	0	99.77	1.03	0
Sedimenticola endophacoides	Gammaproteobacteria (UID4274)	112	577	287	19	550	8	0	0	0	96.48	1.8	25
Solemya velesiana	Gammaproteobacteria (UID4274)	112	577	287	54	519	4	0	0	0	86.18	0.75	0
