# Supplementary material for: Early genome erosion and internal phage-symbiont-host interaction in the endosymbionts of a cold-seep tubeworm
Source: iScience. 2023 Jun 7;26(7):107033. doi: 10.1016/j.isci.2023.107033 (PMC10300362; doi:10.1016/j.isci.2023.107033)
Supplement: Table S7. Genes involved in selected metabolism pathways of the Sclerolinum annulatum endosymbiont HMS1 and its relatives, related to Figure 4A [file mmc8.xlsx]

## Sheet: Sheet1
Table S7 Genes involved in selected metabolism pathways of the Sclerolinum annulatum endosymbiont HMS1 and its relatives, related to Figure 4A.
IDs	TPMav	HMS1	MCR1	MCR2	Paraescarpia echinospica	Seepiophila jonesi	Lamellibrachia luymesi	Lamellibrachia barhami	Escarpia laminata	Escarpia piscesae	Riftia pachyptila	Ridgeia piscesae	Tevnia jerichonana	Galathealinum brachiosum	Sedimenticola thiotaurini	Sedimenticola selenatireducens	Sedimenticola endophacoides	Abbreviations	Functions
Glycolysis
K00845		0	0	0	1	1	1	1	1	1	1	1	1	0	0	1	0	GLK	glk; glucokinase [EC:2.7.1.2]
K25026	102.389	2	1	1	0	0	0	0	0	0	0	0	0	0	0	0	0	GLK	glk; glucokinase [EC:2.7.1.2]
K01810	315.538	1	1	1	1	1	1	1	1	1	1	1	1	1	0	2	1	GPI	GPI, pgi; glucose-6-phosphate isomerase [EC:5.3.1.9]
K21071	1132.47	2	2	2	2	1	2	2	2	2	2	1	1	1	2	2	1	PFK	pfk, pfp; ATP-dependent phosphofructokinase / diphosphate-dependent phosphofructokinase [EC:2.7.1.11 2.7.1.90]
K01624	193.245	1	1	3	1	1	1	1	1	1	1	1	1	2	1	2	1	FBA	FBA, fbaA; fructose-bisphosphate aldolase, class II [EC:4.1.2.13]
K01803	714.106	1	1	1	1	1	1	1	1	1	1	1	1	1	1	1	1	TPI	TPI, tpiA; triosephosphate isomerase (TIM) [EC:5.3.1.1]
K00134	303.729	1	1	1	1	1	1	1	1	1	1	1	1	2	2	2	1	GAPDH	GAPDH, gapA; glyceraldehyde 3-phosphate dehydrogenase [EC:1.2.1.12]
K00927	196.854	1	1	1	1	1	1	2	1	1	1	1	1	1	1	1	1	PGK	PGK, pgk; phosphoglycerate kinase [EC:2.7.2.3]
K15633	452.439	1	1	1	1	1	1	1	1	1	1	1	1	1	1	1	1	PGM	gpmI; 2,3-bisphosphoglycerate-independent phosphoglycerate mutase [EC:5.4.2.12]
K01689	168.215	1	1	1	1	1	1	1	1	1	1	1	1	1	1	1	1	ENO	ENO, eno; enolase [EC:4.2.1.11]
K00873	181.789	1	1	1	2	2	2	2	2	2	1	1	1	2	1	1	1	PK	PK, pyk; pyruvate kinase [EC:2.7.1.40]
K00163	69.1309	1	1	2	1	1	1	2	1	1	1	1	1	1	2	2	1		aceE; pyruvate dehydrogenase E1 component [EC:1.2.4.1]
K00627	52.5789	1	1	2	1	1	1	1	1	1	1	1	1	1	2	3	1		DLAT, aceF, pdhC; pyruvate dehydrogenase E2 component (dihydrolipoamide acetyltransferase) [EC:2.3.1.12]
K00382	579.231	2	2	3	2	2	2	2	2	2	2	2	3	3	3	4	2	PDH	DLD, lpd, pdhD; dihydrolipoamide dehydrogenase [EC:1.8.1.4]
Citrate cycle (TCA cycle)
K01647	435.909	1	1	1	1	1	1	1	1	1	2	2	2	2	2	2	1	CS	CS, gltA; citrate synthase [EC:2.3.3.1]
K01681	310.051	2	2	2	1	1	1	1	3	1	1	1	1	0	1	1	0	ACO	ACO, acnA; aconitate hydratase [EC:4.2.1.3]
K00031	588.376	1	1	1	1	2	2	1	2	2	1	1	1	1	1	1	1	IDH	IDH1, IDH2, icd; isocitrate dehydrogenase [EC:1.1.1.42]
K00164	575.559	1	1	1	1	1	1	1	1	1	1	1	1	1	1	1	0	KGDH	OGDH, sucA; 2-oxoglutarate dehydrogenase E1 component [EC:1.2.4.2]
K01902	720.811	1	1	1	1	1	1	1	2	1	1	1	1	1	1	1	1	SCS	sucD; succinyl-CoA synthetase alpha subunit [EC:6.2.1.5]
K01903	406.774	1	1	1	1	1	1	1	1	1	1	1	1	1	1	1	1		sucC; succinyl-CoA synthetase beta subunit [EC:6.2.1.5]
K00239	943.79	2	3	3	3	2	2	3	4	3	2	2	2	1	1	1	1		sdhA, frdA; succinate dehydrogenase / fumarate reductase, flavoprotein subunit [EC:1.3.5.1 1.3.5.4]
K00240	1417.23	2	3	3	3	2	2	3	3	3	2	2	2	1	1	1	1	SDH	sdhB, frdB; succinate dehydrogenase / fumarate reductase, iron-sulfur subunit [EC:1.3.5.1 1.3.5.4]
K00241	525.743	2	3	3	3	2	2	3	3	3	2	2	2	1	1	1	1		sdhC, frdC; succinate dehydrogenase / fumarate reductase, cytochrome b subunit
K00242	85.9651	1	1	1	1	0	0	1	1	1	1	1	1	1	1	1	1		sdhD, frdD; succinate dehydrogenase / fumarate reductase, membrane anchor subunit
K01676	636.377	1	1	1	1	1	1	1	1	1	2	1	1	0	1	1	1	FUM	E4.2.1.2A, fumA, fumB; fumarate hydratase, class I [EC:4.2.1.2]
K01679	41.4885	1	1	1	0	0	0	0	0	0	0	0	0	1	1	1	0		E4.2.1.2B, fumC, FH; fumarate hydratase, class II [EC:4.2.1.2]
K00024	829.961	2	2	2	1	1	1	1	1	2	3	3	3	1	1	1	2	MDH	mdh; malate dehydrogenase [EC:1.1.1.37]
Calvin–Benson–Bassham (CBB) cycle
K01601	393.155	1	1	1	1	1	1	2	1	1	1	1	1	2	1	3	1	MDH	rbcL; ribulose-bisphosphate carboxylase large chain [EC:4.1.1.39]
K00927	196.854	1	1	1	1	1	1	2	1	1	1	1	1	1	1	1	1	MDH	PGK, pgk; phosphoglycerate kinase [EC:2.7.2.3]
K00134	303.729	1	1	1	1	1	1	1	1	1	1	1	1	2	2	2	1	MDH	GAPDH, gapA; glyceraldehyde 3-phosphate dehydrogenase [EC:1.2.1.12]
K00615	356.513	1	1	1	1	1	1	1	1	1	1	1	1	1	1	1	1	MDH	E2.2.1.1, tktA, tktB; transketolase [EC:2.2.1.1]
K01807	377.917	1	1	1	1	1	1	1	1	1	1	1	1	1	1	1	1	MDH	rpiA; ribose 5-phosphate isomerase A [EC:5.3.1.6]
K00855	168.602	1	1	2	1	1	1	2	1	1	1	1	1	2	3	3	2	MDH	PRK, prkB; phosphoribulokinase [EC:2.7.1.19]
Reductive tricarboxylic acid (rTCA) cycle
K03737	1401.11	4	4	4	4	3	4	5	5	4	5	5	5	1	2	2	5	POR	por, nifJ; pyruvate-ferredoxin/flavodoxin oxidoreductase [EC:1.2.7.1 1.2.7.-]
K01007	111.361	1	1	1	1	2	2	2	1	1	2	2	2	1	1	1	1	PPS	pps, ppsA; pyruvate, water dikinase [EC:2.7.9.2]
K01595		0	0	0	0	0	0	0	0	0	0	0	0	1	1	1	0	PPC	ppc; phosphoenolpyruvate carboxylase [EC:4.1.1.31]
K00024	829.961	2	2	2	1	1	1	1	1	2	3	3	3	1	1	1	2	MDH	mdh; malate dehydrogenase [EC:1.1.1.37]
K01676	636.377	1	1	1	1	1	1	1	1	1	2	1	1	0	1	1	1	FH	E4.2.1.2A, fumA, fumB; fumarate hydratase, class I [EC:4.2.1.2]
K01679	41.4885	1	1	1	0	0	0	0	0	0	0	0	0	1	1	1	0		E4.2.1.2B, fumC, FH; fumarate hydratase, class II [EC:4.2.1.2]
K00239	943.79	2	3	3	3	2	2	3	4	3	2	2	2	1	1	1	1		sdhA, frdA; succinate dehydrogenase / fumarate reductase, flavoprotein subunit [EC:1.3.5.1 1.3.5.4]
K00240	1417.23	2	3	3	3	2	2	3	3	3	2	2	2	1	1	1	1	FR	sdhB, frdB; succinate dehydrogenase / fumarate reductase, iron-sulfur subunit [EC:1.3.5.1 1.3.5.4]
K00241	525.743	2	3	3	3	2	2	3	3	3	2	2	2	1	1	1	1		sdhC, frdC; succinate dehydrogenase / fumarate reductase, cytochrome b subunit
K00242	85.9651	1	1	1	1	0	0	1	1	1	1	1	1	1	1	1	1		sdhD, frdD; succinate dehydrogenase / fumarate reductase, membrane anchor subunit
K01902	720.811	1	1	1	1	1	1	1	2	1	1	1	1	1	1	1	1	SCS	sucD; succinyl-CoA synthetase alpha subunit [EC:6.2.1.5]
K01903	406.774	1	1	1	1	1	1	1	1	1	1	1	1	1	1	1	1		sucC; succinyl-CoA synthetase beta subunit [EC:6.2.1.5]
K00174	627.882	1	1	1	2	2	2	2	2	2	3	3	3	0	1	2	1	KGOR	korA, oorA, oforA; 2-oxoglutarate/2-oxoacid ferredoxin oxidoreductase subunit alpha [EC:1.2.7.3 1.2.7.11]
K00175	374.557	1	1	1	2	2	2	2	2	2	3	3	3	0	1	2	1		korB, oorB, oforB; 2-oxoglutarate/2-oxoacid ferredoxin oxidoreductase subunit beta [EC:1.2.7.3 1.2.7.11]
K00177		0	0	0	1	1	1	1	1	1	1	1	1	0	0	0	0		korC, oorC; 2-oxoglutarate ferredoxin oxidoreductase subunit gamma [EC:1.2.7.3]
K00176		0	0	0	1	1	1	1	1	1	1	1	1	0	0	0	0		korD, oorD; 2-oxoglutarate ferredoxin oxidoreductase subunit delta [EC:1.2.7.3]
K00031	588.376	1	1	1	1	2	2	1	2	2	1	1	1	1	1	1	1	IDH	IDH1, IDH2, icd; isocitrate dehydrogenase [EC:1.1.1.42]
K01681	310.051	2	2	2	1	1	1	1	3	1	1	1	1	0	1	1	0	ACO	ACO, acnA; aconitate hydratase [EC:4.2.1.3]
EC: 2.3.3.8 a	680.226	+	+	+	+	+	+	+	+	+	+	+	+	+	+	+	+	ACLY	ATP-citrate lyase alpha-subunit
EC: 2.3.3.8 a	723.21	+	+	+	+	+	+	+	+	+	+	+	+	+	+	+	+		ATP-citrate lyase beta-subunit
Sulfur metabolism
K00958	2151.18	1	2	2	1	1	1	1	1	1	1	0	1	2	1	1	2	Sat	sat, met3; sulfate adenylyltransferase [EC:2.7.7.4]
K00394	1875.07	1	0	2	1	1	1	1	1	1	1	1	1	1	1	2	1		aprA; adenylylsulfate reductase, subunit A [EC:1.8.99.2]
K00395	2455.53	1	0	1	1	1	1	1	1	1	2	1	1	1	1	2	1	Apr	aprB; adenylylsulfate reductase, subunit B [EC:1.8.99.2]
K11180	3646.81	1	2	3	2	2	2	2	2	2	1	1	1	1	2	2	2	Dsr	dsrA; dissimilatory sulfite reductase alpha subunit [EC:1.8.99.5]
K11181	1523.18	1	1	2	2	2	2	3	2	2	1	1	1	1	1	1	1		dsrB; dissimilatory sulfite reductase beta subunit [EC:1.8.99.5]
K01082	339.447	1	1	1	2	2	2	2	2	2	2	1	1	1	0	0	0		cysQ, MET22, BPNT1; 3'(2'), 5'-bisphosphate nucleotidase [EC:3.1.3.7]
K21307	563.502	1	1	1	1	1	1	2	1	2	1	1	1	1	1	1	1		soeA; sulfite dehydrogenase (quinone) subunit SoeA [EC:1.8.5.6]
K21308	390.415	1	1	1	1	1	1	2	1	1	1	1	1	1	1	1	1		soeB; sulfite dehydrogenase (quinone) subunit SoeB
K21309	250.073	1	1	1	1	1	1	2	1	1	1	1	1	1	1	1	1		soeC; sulfite dehydrogenase (quinone) subunit SoeC
K17222	171.495	1	1	1	1	1	1	1	1	1	1	1	1	1	3	3	1	SoxA	soxA; L-cysteine S-thiosulfotransferase [EC:2.8.5.2]
K17223	312.021	1	1	1	2	2	2	1	2	1	1	1	1	1	3	3	1	SoxX	soxX; L-cysteine S-thiosulfotransferase [EC:2.8.5.2]
K17226	1336.96	1	1	3	1	1	1	1	1	1	1	1	1	1	4	4	2	SoxY	soxY; sulfur-oxidizing protein SoxY
K17227	782.104	1	1	3	1	1	1	1	1	1	1	1	1	1	4	3	2	SoxZ	soxZ; sulfur-oxidizing protein SoxZ
K17224	261.953	1	1	1	1	1	1	2	1	1	1	1	1	2	1	1	1	SoxB	soxB; S-sulfosulfanyl-L-cysteine sulfohydrolase [EC:3.1.6.20]
K10764	990.133	1	1	1	1	1	1	1	1	1	1	1	1	1	1	1	1	MetZ	metZ; O-succinylhomoserine sulfhydrylase [EC:2.5.1.-]
K17218	410.502	2	2	3	2	2	2	2	2	2	2	2	2	1	2	3	1	Sqr	sqr; sulfide:quinone oxidoreductase [EC:1.8.5.4]
K17229	1024.74	1	1	1	1	1	1	1	1	1	2	2	2	1	1	2	1		fccB; sulfide dehydrogenase [flavocytochrome c] flavoprotein chain [EC:1.8.2.3]
K00860	49.0722	1	2	1	1	1	1	1	1	1	1	1	1	0	1	1	0	CysC	cysC; adenylylsulfate kinase [EC:2.7.1.25]
K00390	48.6318	1	1	0	0	0	0	0	0	0	0	0	0	0	1	1	0	CysH	cysH; phosphoadenosine phosphosulfate reductase
K00380	55.7726	2	2	0	0	0	0	0	0	0	0	0	0	0	0	0	0	CysJ	cysJ; sulfite reductase (NADPH) flavoprotein alpha-component
K00381	58.4847	1	1	0	0	0	0	0	0	0	0	0	0	0	0	0	0	CysI	cysI; sulfite reductase (NADPH) hemoprotein beta-component
Hydrogenase
K06281		0	2	1	1	1	1	1	1	1	1	1	1	1	3	3	2	HyaB	hyaB, hybC; hydrogenase large subunit
K06282		0	2	1	1	1	1	1	1	1	1	1	1	2	3	5	2	HyaA	hyaA, hybO; hydrogenase small subunit
K23549		0	2	1	0	0	0	0	0	0	0	0	0	0	2	2	2		hupV; uptake hydrogenase large subunit
K23548		0	1	0	0	0	0	0	0	0	0	0	0	0	1	1	1		hupU; uptake hydrogenase small subunit
K00436	33.2415	2	1	1	0	0	0	0	0	0	0	0	0	0	1	1	1		hoxH; NAD-reducing hydrogenase large subunit
K18005	25.4071	1	1	1	0	0	0	0	0	0	0	0	0	0	1	1	1		hoxF; [NiFe] hydrogenase diaphorase moiety large subunit
K18006	21.6042	1	1	1	0	0	0	0	0	0	0	0	0	0	1	1	1		hoxU; [NiFe] hydrogenase diaphorase moiety small subunit
K18007	66.5027	1	1	1	0	0	0	0	0	0	0	0	0	0	1	1	1		hoxY; NAD-reducing hydrogenase small subunit
Nitrogen metabolism
K00370		0	0	0	0	1	1	0	0	0	2	1	1	0	1	2	0	NarG	narG, narZ, nxrA; nitrate reductase / nitrite oxidoreductase, alpha subunit
K00371		0	0	0	0	1	1	0	0	0	1	1	1	0	2	3	0	NarH	narH, narY, nxrB; nitrate reductase / nitrite oxidoreductase, beta subunit
K00374	356.545	1	0	0	1	2	2	1	1	1	2	2	2	1	2	2	1		narI, narV; nitrate reductase gamma subunit
K02567	195.041	1	1	1	1	2	2	1	1	1	2	1	1	1	1	1	2	NapA	napA; periplasmic nitrate reductase NapA
K02568	143.195	1	1	1	1	1	1	1	1	1	1	1	1	1	1	1	1	NapB	napB; cytochrome c-type protein NapB
K00362	589.551	1	1	1	0	1	1	1	1	1	1	1	1	1	0	1	0	NirB	nirB; nitrite reductase (NADH) large subunit
K00363	290.957	1	1	1	0	1	1	1	1	1	1	1	1	1	0	1	0	NirD	nirD; nitrite reductase (NADH) small subunit
K15864		0	2	1	1	1	1	1	2	2	1	1	1	1	2	1	2	NirS	nirS; nitrite reductase (NO-forming) / hydroxylamine reductase
K04561		0	1	1	1	1	1	1	1	1	0	1	1	1	2	2	1	NorB	norB; nitric oxide reductase subunit B
K02305		0	1	1	1	2	2	1	1	1	0	1	1	1	2	2	1	NorC	norC; nitric oxide reductase subunit C
K00376		0	1	1	1	1	1	2	1	1	1	1	1	1	1	1	1	NosZ	nosZ; nitrous-oxide reductase
K10535		0	1	3	5	5	5	6	5	3	4	2	4	0	0	0	2		hao; hydroxylamine dehydrogenase
Oxidative phosphorylation
K00404	2109.42	1	1	1	1	1	1	1	1	1	1	1	1	1	1	1	0		ccoN; cytochrome c oxidase cbb3-type subunit I [EC:1.9.3.1]
K00405	2896.2	1	1	1	1	1	1	1	1	1	1	1	1	1	1	1	0		ccoO; cytochrome c oxidase cbb3-type subunit II
K00407	1573.36	1	1	2	1	1	1	1	1	1	1	1	1	1	1	1	0		ccoQ; cytochrome c oxidase cbb3-type subunit IV
K00406	3594.41	1	1	1	3	2	1	3	3	3	2	2	2	2	1	1	0		ccoP; cytochrome c oxidase cbb3-type subunit III
K02111	671.403	1	1	1	1	1	1	1	1	1	1	1	1	1	1	1	1	F-type ATPase	ATPF1A, atpA; F-type H+/Na+-transporting ATPase subunit alpha [EC:7.1.2.2 7.2.2.1]
K02112	571.599	1	1	1	1	1	1	1	1	1	1	1	1	1	1	1	1		ATPF1B, atpD; F-type H+/Na+-transporting ATPase subunit beta [EC:7.1.2.2 7.2.2.1]
K02115	738.023	1	1	1	1	1	1	1	1	1	1	1	1	1	1	2	1		ATPF1G, atpG; F-type H+-transporting ATPase subunit gamma
K02113	442.893	1	1	1	1	1	1	1	1	1	1	1	1	1	1	1	1		ATPF1D, atpH; F-type H+-transporting ATPase subunit delta
K02114	303.908	1	1	1	1	1	1	1	1	1	1	1	1	1	1	1	1		ATPF1E, atpC; F-type H+-transporting ATPase subunit epsilon
K02108	473.241	1	1	1	1	1	1	1	1	1	1	1	1	1	1	1	1		ATPF0A, atpB; F-type H+-transporting ATPase subunit a
K02109	391.272	1	1	1	1	1	1	1	1	1	1	1	1	1	1	1	1		ATPF0B, atpF; F-type H+-transporting ATPase subunit b
K02110	734.333	1	1	1	1	1	1	1	1	1	1	1	1	1	1	1	1		ATPF0C, atpE; F-type H+-transporting ATPase subunit c
K02117		0	1	1	2	2	2	2	2	2	4	2	2	0	1	1	1	V-type ATPase	ATPVA, ntpA, atpA; V/A-type H+/Na+-transporting ATPase subunit A
K02118		0	1	1	2	2	2	2	2	2	2	2	2	0	1	1	1		ATPVB, ntpB, atpB; V/A-type H+/Na+-transporting ATPase subunit B
K02119		0	1	1	1	1	1	1	1	1	1	1	1	0	1	1	1		ATPVC, ntpC, atpC; V/A-type H+/Na+-transporting ATPase subunit C
K02120		0	1	1	2	2	2	2	2	2	2	2	2	0	1	1	1		ATPVD, ntpD, atpD; V/A-type H+/Na+-transporting ATPase subunit D
K02121		0	1	1	2	2	2	2	2	2	2	2	2	0	1	1	1		ATPVE, ntpE, atpE; V/A-type H+/Na+-transporting ATPase subunit E
K02123		0	1	1	3	3	3	3	3	3	3	2	2	0	2	2	2		ATPVI, ntpI, atpI; V/A-type H+/Na+-transporting ATPase subunit I
K02124		0	1	1	2	2	2	2	2	2	2	2	2	0	1	1	1		ATPVK, ntpK, atpK; V/A-type H+/Na+-transporting ATPase subunit K
Porphyrin and chlorophyll metabolism
K19221		0	0	1	1	1	1	1	1	1	1	1	1	0	1	1	0		cobA, btuR; cob(I)alamin adenosyltransferase
K02232		0	1	1	0	0	0	0	0	0	1	1	1	1	1	1	0		cobQ, cbiP; adenosylcobyric acid synthase
K02227		0	1	1	0	1	1	0	0	0	0	0	0	0	1	0	0		cbiB, cobD; adenosylcobinamide-phosphate synthase
K02225		0	1	1	0	0	0	0	0	0	0	0	0	0	1	0	0		cobC1, cobC; cobalamin biosynthetic protein CobC
K02231		0	1	1	0	1	1	0	1	1	1	1	1	1	1	1	0		cobP, cobU; adenosylcobinamide kinase / adenosylcobinamide-phosphate guanylyltransferase
K02233		0	1	1	0	1	1	0	1	0	1	1	1	1	1	1	0		cobS, cobV; adenosylcobinamide-GDP ribazoletransferase
K00768		0	1	1	0	2	2	0	1	1	1	1	1	1	2	1	0		cobU, cobT; nicotinate-nucleotide--dimethylbenzimidazole phosphoribosyltransferase
K02226		0	1	1	1	2	2	1	2	1	2	2	2	2	1	1	1		cobC, phpB; alpha-ribazole phosphatase
Ubiquinone and other terpenoid-quinone biosynthesis
K02552		0	1	1	1	1	1	1	1	1	1	1	1	0	1	1	1		menF; menaquinone-specific isochorismate synthase
K02551		0	1	1	1	1	1	1	1	1	1	1	1	0	1	1	2		menD; 2-succinyl-5-enolpyruvyl-6-hydroxy-3-cyclohexene-1-carboxylate synthase
K01911		0	1	1	1	1	1	1	1	1	1	1	1	0	1	1	1		menE; O-succinylbenzoic acid---CoA ligase
K01661		0	1	1	1	1	1	1	1	1	1	1	1	0	1	1	1		menB; naphthoate synthase
a, The genes encoding ACLY were not found in KEGG annotations but were retrieved from eggNOG annotations.
