# Supplementary material for: Early genome erosion and internal phage-symbiont-host interaction in the endosymbionts of a cold-seep tubeworm
Source: iScience. 2023 Jun 7;26(7):107033. doi: 10.1016/j.isci.2023.107033 (PMC10300362; doi:10.1016/j.isci.2023.107033)
Supplement: Table S8. Genes encoding transporters in the Sclerolinum annulatum endosymbiont HMS1 and its relatives, related to Figure 4A [file mmc9.xlsx]

## Sheet: Sheet1
Table S8 Genes encoding transporters in the Sclerolinum annulatum endosymbiont HMS1 and its relatives, related to Figure 4A.
IDs	TPMav	HMS1	MCR1	MCR2	Paraescarpia echinospica	Seepiophila jonesi	Lamellibrachia luymesi	Lamellibrachia barhami	Escarpia laminata	Escarpia piscesae	Riftia pachyptila	Ridgeia piscesae	Tevnia jerichonana	Galathealinum brachiosum	Sedimenticola thiotaurini	Sedimenticola selenatireducens	Sedimenticola endophacoides	Functions
ko02000 Transporters		119	197	200	162	154	154	156	166	161	154	163	165	161	218	202	146
Mineral and organic ion transporters
Tungstate transporter
K05772		0	1	1	0	0	0	0	0	0	0	0	0	1	1	1	0	tupA, vupA; tungstate transport system substrate-binding protein
K05773		0	1	1	0	0	0	0	0	0	0	0	0	0	1	1	0	tupB, vupB; tungstate transport system permease protein
K06857		0	1	1	0	0	0	0	0	0	0	0	0	0	1	1	0	tupC, vupC; tungstate transport system ATP-binding protein [EC:7.3.2.6]
Nitrate/nitrite transporter
K15576		0	0	0	0	0	0	0	0	0	0	1	1	1	0	0	0	nrtA, nasF, cynA; nitrate/nitrite transport system substrate-binding protein
K15577		0	0	0	0	0	0	0	0	0	1	2	1	1	0	0	0	nrtB, nasE, cynB; nitrate/nitrite transport system permease protein
K15578		0	0	0	0	0	0	0	0	0	1	2	2	1	0	0	0	nrtC, nasD; nitrate/nitrite transport system ATP-binding protein [EC:3.6.3.-]
Iron(III) transporter
K02012		0	1	1	1	1	1	1	1	1	1	1	1	0	1	1	0	afuA, fbpA; iron(III) transport system substrate-binding protein
K02011		0	1	1	1	1	1	1	1	1	1	1	1	0	1	1	0	afuB, fbpB; iron(III) transport system permease protein
K02010		0	1	1	1	1	1	2	1	1	1	1	1	0	1	1	0	afuC, fbpC; iron(III) transport system ATP-binding protein [EC:7.2.2.7]
Spermidine/putrescine transporter
K11069		0	1	1	0	0	0	0	0	0	0	0	0	0	0	0	0	potD; spermidine/putrescine transport system substrate-binding protein
K11070		0	1	1	0	0	0	0	0	0	0	0	0	0	0	0	0	potC; spermidine/putrescine transport system permease protein
K11071		0	1	1	0	0	0	0	0	0	0	0	0	0	0	1	0	potB; spermidine/putrescine transport system permease protein
K11072		0	1	1	0	0	0	0	0	0	0	0	0	0	0	0	0	potA; spermidine/putrescine transport system ATP-binding protein [EC:7.6.2.11]
Putative spermidine/putrescine transporter
K02055		0	1	0	0	0	0	0	0	0	0	0	0	0	0	0	0	ABC.SP.S; putative spermidine/putrescine transport system substrate-binding protein
K02053		0	2	0	0	0	0	0	0	0	0	0	0	0	0	0	0	ABC.SP.P; putative spermidine/putrescine transport system permease protein
K02052		0	1	0	0	0	0	0	1	0	0	0	0	0	0	0	0	ABC.SP.A; putative spermidine/putrescine transport system ATP-binding protein
Glycine betaine/proline transporter
K02002		0	0	1	0	0	0	0	0	0	0	0	0	0	1	1	0	proX; glycine betaine/proline transport system substrate-binding protein
K02001		0	2	1	0	0	0	0	0	0	0	0	0	0	1	1	0	proW; glycine betaine/proline transport system permease protein
K02000		0	1	1	0	0	0	0	0	0	0	0	0	0	1	1	0	proV; glycine betaine/proline transport system ATP-binding protein [EC:7.6.2.9]
Saccharide, polyol, and lipid transporters
Glycerol transporter
K17321		0	1	1	0	0	0	0	0	0	0	0	0	0	0	0	0	glpV; glycerol transport system substrate-binding protein
K17322		0	1	1	0	0	0	0	0	0	0	0	0	0	0	0	0	K17322, glpP; glycerol transport system permease protein
K17323		0	1	1	0	0	0	0	0	0	0	0	0	0	0	0	0	glpQ; glycerol transport system permease protein
K17324		0	1	1	0	0	0	0	0	0	0	0	0	0	0	0	0	glpS; glycerol transport system ATP-binding protein
K17325		0	1	1	0	0	0	0	0	0	0	0	0	0	0	0	0	K17325, glpT; glycerol transport system ATP-binding protein
General nucleoside transporter
K23535		0	1	1	0	0	0	0	0	0	0	0	0	0	0	0	0	nupB; general nucleoside transport system permease protein
K23536		0	1	1	0	0	0	0	0	0	0	0	0	0	0	0	0	nupC; general nucleoside transport system permease protein
K23537		0	1	1	0	0	0	0	0	0	0	0	0	0	0	0	0	nupA; general nucleoside transport system ATP-binding protein
gamma-Hexachlorocyclohexane transporter
K02067	456.811	1	1	1	2	2	2	2	2	2	4	4	4	3	1	1	0	mlaD, linM; phospholipid/cholesterol/gamma-HCH transport system substrate-binding protein
K02066	199.516	1	1	1	2	2	2	2	2	2	4	4	4	3	1	1	0	mlaE, linK; phospholipid/cholesterol/gamma-HCH transport system permease protein
K02065	607.738	1	1	1	2	2	2	2	2	2	3	4	3	3	1	1	0	mlaF, linL, mkl; phospholipid/cholesterol/gamma-HCH transport system ATP-binding protein
K18480		0	0	0	1	0	0	1	0	0	0	0	0	1	0	0	0	linN; cholesterol transport system auxiliary component
Phospholipid transporter
K07323	354.224	1	3	4	2	2	2	2	2	2	3	3	3	2	2	2	1	mlaC; phospholipid transport system substrate-binding protein
K02067	456.811	1	1	1	2	2	2	2	2	2	4	4	4	3	1	1	0	mlaD, linM; phospholipid/cholesterol/gamma-HCH transport system substrate-binding protein
K02066	199.516	1	1	1	2	2	2	2	2	2	4	4	4	3	1	1	0	mlaE, linK; phospholipid/cholesterol/gamma-HCH transport system permease protein
K02065	607.738	1	1	1	2	2	2	2	2	2	3	4	3	3	1	1	0	mlaF, linL, mkl; phospholipid/cholesterol/gamma-HCH transport system ATP-binding protein
K07122	128.274	1	1	1	1	1	1	1	1	1	1	1	1	1	1	1	0	mlaB; phospholipid transport system transporter-binding protein
Mce system transporter
K02067	456.811	1	1	1	2	2	2	2	2	2	4	4	4	3	1	1	0	mlaD, linM; phospholipid/cholesterol/gamma-HCH transport system substrate-binding protein
K02066	199.516	1	1	1	2	2	2	2	2	2	4	4	4	3	1	1	0	mlaE, linK; phospholipid/cholesterol/gamma-HCH transport system permease protein
K02065	607.738	1	1	1	2	2	2	2	2	2	3	4	3	3	1	1	0	mlaF, linL, mkl; phospholipid/cholesterol/gamma-HCH transport system ATP-binding protein
Phosphate and amino acid transporters
Phosphate transporter
K02040	52.2658	1	6	5	6	2	2	6	5	6	2	2	2	4	2	2	1	pstS; phosphate transport system substrate-binding protein
K02037	22.8171	1	2	2	1	1	1	1	1	1	2	1	1	1	1	1	1	pstC; phosphate transport system permease protein
K02038	150.358	1	2	2	1	1	1	0	1	1	1	1	1	1	1	1	1	pstA; phosphate transport system permease protein
K02036	42.6209	1	3	3	2	2	2	1	2	2	1	1	1	1	1	1	1	pstB; phosphate transport system ATP-binding protein [EC:7.3.2.1]
General L-amino acid transporter
K09969		0	1	1	1	1	1	1	1	1	0	0	0	0	1	1	1	aapJ, bztA; general L-amino acid transport system substrate-binding protein
K09970		0	1	1	0	0	0	0	0	0	0	0	0	0	1	1	1	aapQ, bztB; general L-amino acid transport system permease protein
K09971		0	1	1	0	0	0	0	0	0	0	0	0	0	1	1	1	aapM, bztC; general L-amino acid transport system permease protein
K09972	491.045	3	1	1	0	0	0	0	0	0	0	0	0	0	1	1	1	aapP, bztD; general L-amino acid transport system ATP-binding protein [EC:7.4.2.1]
Branched-chain amino acid transporter
K01999	227.242	1	9	5	1	3	3	1	2	2	0	0	0	0	6	9	2	livK; branched-chain amino acid transport system substrate-binding protein
K01997	52.8683	3	6	5	0	0	0	0	0	0	0	0	0	0	6	6	2	livH; branched-chain amino acid transport system permease protein
K01998		0	6	5	0	0	0	0	0	0	0	0	0	0	6	6	4	livM; branched-chain amino acid transport system permease protein
K01995	16.0629	2	6	5	0	0	0	0	0	0	0	0	0	0	6	6	6	livG; branched-chain amino acid transport system ATP-binding protein
K01996	68.8005	2	6	5	0	0	0	0	0	0	0	0	0	0	6	7	3	livF; branched-chain amino acid transport system ATP-binding protein
Putative lysine/arginine/ornithine/histidine/octopine transporter
K23055		0	0	1	0	0	0	0	0	0	0	0	0	0	0	0	0	K23055; substrate-binding protein
K23056		0	0	1	0	0	0	0	0	0	0	0	0	0	0	0	0	K23056; permease protein
K23057		0	0	1	0	0	0	0	0	0	0	0	0	0	0	0	0	K23057; permease protein
Peptide and nickel transporters
Peptides/nickel transporter
K02035		0	1	1	2	2	2	2	2	2	2	2	2	0	2	1	2	ABC.PE.S; peptide/nickel transport system substrate-binding protein
K02033		0	1	1	2	2	2	2	3	2	2	2	2	0	2	1	2	ABC.PE.P; peptide/nickel transport system permease protein
K02034		0	1	1	2	2	2	2	2	2	2	2	2	0	2	1	2	ABC.PE.P1; peptide/nickel transport system permease protein
K02031		0	1	1	1	1	1	1	1	1	1	1	1	0	2	1	2	ABC.PE.A; peptide/nickel transport system ATP-binding protein
K02032		0	1	1	1	0	0	0	0	0	0	0	0	0	1	0	0	ABC.PE.A1; peptide/nickel transport system ATP-binding protein
Microcin C transporter
K13893	85.4216	1	1	1	0	0	0	0	0	0	0	0	0	1	0	0	0	yejA; microcin C transport system substrate-binding protein
K13894	177.418	1	1	1	0	0	0	0	0	0	0	0	0	1	0	0	0	yejB; microcin C transport system permease protein
K13895	66.2041	1	1	1	0	0	0	0	0	0	0	0	0	1	0	0	0	yejE; microcin C transport system permease protein
K13896	65.6442	1	1	1	0	0	0	0	0	0	0	0	0	1	0	0	0	yejF; microcin C transport system ATP-binding protein
ABC-2 type and other transporters
Capsular polysaccharide transporter
K09688		0	0	0	1	1	1	0	1	1	0	0	0	0	0	0	0	kpsM; capsular polysaccharide transport system permease protein
K10107		0	0	0	1	1	1	1	1	1	0	0	0	0	0	0	0	kpsE; capsular polysaccharide transport system permease protein
K09689		0	0	0	1	1	1	0	1	1	0	0	0	0	0	0	0	kpsT; capsular polysaccharide transport system ATP-binding protein
Lipopolysaccharide transporter
K09690		0	0	1	0	0	0	0	0	0	2	1	1	0	0	1	0	ABC-2.LPSE.P; lipopolysaccharide transport system permease protein
K09691		0	0	1	0	0	0	0	0	0	3	1	1	0	0	1	0	ABC-2.LPSE.A; lipopolysaccharide transport system ATP-binding protein
Electrochemical potential-driven transporters [TC:2]
K15726		0	0	1	1	1	1	2	1	1	1	3	1	2	0	0	0	czcA; cobalt-zinc-cadmium resistance protein CzcA
K07787		0	0	0	2	2	2	2	2	1	2	2	2	3	0	0	0	cusA, silA; Cu(I)/Ag(I) efflux system membrane protein CusA/SilA
K03304		0	1	1	1	1	1	1	1	1	1	1	1	1	1	0	0	tehA; tellurite resistance protein
K07301	222.15	1	1	1	1	1	1	1	1	1	1	1	1	1	1	2	1	yrbG; cation:H+ antiporter
K11928		0	1	0	1	1	1	1	1	1	1	1	1	0	0	0	0	putP; sodium/proline symporter
K14393		0	0	0	1	1	1	1	1	1	2	1	1	0	1	2	1	actP; cation/acetate symporter
K03312		0	0	0	0	1	1	0	0	1	0	0	0	0	0	0	0	gltS; glutamate:Na+ symporter, ESS family
K03313		0	1	2	1	1	1	1	1	1	1	0	1	1	1	2	2	nhaA; Na+:H+ antiporter, NhaA family
K03324		0	3	2	3	2	2	3	5	5	1	1	1	0	1	1	0	yjbB; phosphate:Na+ symporter
K05566		0	1	1	2	1	1	2	1	1	1	1	1	1	0	0	2	mnhB, mrpB; multicomponent Na+:H+ antiporter subunit B
K05567		0	1	1	2	1	1	2	1	1	0	1	1	1	0	0	2	mnhC, mrpC; multicomponent Na+:H+ antiporter subunit C
K05568		0	0	0	3	1	1	3	1	1	1	1	1	3	0	0	3	mnhD, mrpD; multicomponent Na+:H+ antiporter subunit D
K05569		0	1	1	3	1	1	3	1	1	1	1	1	1	0	0	2	mnhE, mrpE; multicomponent Na+:H+ antiporter subunit E
K05570		0	1	1	2	1	1	2	1	1	1	1	1	1	0	0	2	mnhF, mrpF; multicomponent Na+:H+ antiporter subunit F
K05571		0	1	1	2	1	1	2	1	1	1	1	1	1	0	0	2	mnhG, mrpG; multicomponent Na+:H+ antiporter subunit G
