# Supplementary material for: Early genome erosion and internal phage-symbiont-host interaction in the endosymbionts of a cold-seep tubeworm
Source: iScience. 2023 Jun 7;26(7):107033. doi: 10.1016/j.isci.2023.107033 (PMC10300362; doi:10.1016/j.isci.2023.107033)
Supplement: Table S9. Genes encoding two-component systems in the Sclerolinum annulatum endosymbiont HMS1 and its relatives, related to Figure 4A [file mmc10.xlsx]

## Sheet: Sheet1
Table S9 Genes encoding two-component systems in the Sclerolinum annulatum endosymbiont HMS1 and its relatives, related to Figure 4A.
IDs	TPMav	HMS1	MCR1	MCR2	Paraescarpia echinospica	Seepiophila jonesi	Lamellibrachia luymesi	Lamellibrachia barhami	Escarpia laminata	Escarpia piscesae	Riftia pachyptila	Ridgeia piscesae	Tevnia jerichonana	Galathealinum brachiosum	Sedimenticola thiotaurini	Sedimenticola selenatireducens	Sedimenticola endophacoides	Annotations
ko02022 Two-component system		29	61	57	54	48	48	54	53	54	47	46	48	48	59	60	42
OmpR family
PhoR-PhoB (phosphate starvation response)
K07636	60.8283	1	2	2	2	1	1	1	1	1	0	1	1	1	2	2	0	phoR; phosphate regulon sensor histidine kinase PhoR
K07657	743.951	1	2	2	2	3	3	4	2	2	1	1	1	1	1	1	1	phoB; phosphate regulon response regulator PhoB
K07658																		phoP; alkaline phosphatase synthesis response regulator PhoP
PhoQ-PhoP (magnesium transport)
K07637	87.6775	2	2	2	2	1	1	2	2	2	2	2	2	2	2	2	2	phoQ; sensor histidine kinase PhoQ [EC:2.7.13.3]
K07660	257.676	1	1	1	1	1	1	1	1	1	1	1	1	1	1	1	1	phoP; response regulator PhoP
EnvZ-OmpR (osmotic stress response)
K07638		0	2	3	3	1	1	4	3	2	2	3	3	1	1	6	0	envZ; osmolarity sensor histidine kinase EnvZ [EC:2.7.13.3]
K07659		0	1	2	2	1	1	2	2	2	2	3	2	1	0	3	0	ompR; phosphate regulon response regulator OmpR
RstB-RstA
K07639		0	0	0	0	0	0	0	0	1	0	0	0	0	0	0	0	rstB; sensor histidine kinase RstB [EC:2.7.13.3]
K07661		0	0	0	0	0	0	0	0	1	0	0	0	0	0	0	0	rstA; response regulator RstA
CpxA-CpxR (envelope stress response)
K07640	47.8581	1	1	0	0	0	0	0	0	0	0	0	0	0	0	0	0	cpxA; sensor histidine kinase CpxA [EC:2.7.13.3]
K07662																		cpxR; response regulator CpxR
QseC-QseB (quorum sensing)
K07645		0	1	1	1	0	0	1	1	1	1	1	1	0	1	1	1	qseC; sensor histidine kinase QseC [EC:2.7.13.3]
K07666		0	1	1	1	0	0	1	1	0	1	1	1	0	1	1	2	qseB; response regulator QseB
TorS-TorR (TMAO respiration)
K07647		0	1	0	0	0	0	0	0	0	0	0	0	0	0	0	0	torS; sensor histidine kinase TorS [EC:2.7.13.3]
K07772		0	1	0	0	0	0	0	0	0	0	0	0	0	1	1	0	torR; torCAD operon response regulator TorR
NarL family
NarX-NarL (nitrate respiration)
K07673	62.7175	1	1	1	2	3	3	3	2	2	3	4	3	1	3	2	3	narX; nitrate/nitrite sensor histidine kinase NarX [EC:2.7.13.3]
K07684	144.921	1	2	2	2	3	3	2	2	2	3	3	3	1	2	2	4	narL; nitrate/nitrite response regulator NarL
BarA-UvrY (central carbon metabolism)
K07678	16.7929	1	1	2	6	2	2	1	1	1	1	1	1	1	1	1	1	barA, gacS, varS; sensor histidine kinase BarA [EC:2.7.13.3]
K07689	795.707	1	2	2	1	1	1	1	1	1	3	3	2	2	1	1	1	uvrY, gacA, varA; invasion response regulator UvrY
LytTR family
AlgZ-AlgR (alginate production)
K08082	74.1608	1	1	1	1	1	1	1	1	1	1	1	1	1	1	1	1	algZ; sensor histidine kinase AlgZ [EC:2.7.13.3]
K08083	168.961	1	1	1	1	1	1	1	1	1	1	1	1	1	1	1	1	algR; response regulator AlgR
NtrC family
GlnL-GlnG (nitrogen regulation)
K07708	232.605	1	1	1	1	1	1	1	1	1	1	1	1	1	1	1	1	glnL, ntrB; nitrogen regulation sensor histidine kinase GlnL
K07712	106.453	1	1	1	1	1	1	2	1	1	1	1	1	1	1	1	1	glnG, ntrC; nitrogen regulation response regulator GlnG
PilS-PilR (type 4 fimbriae synthesis)
K02668		0	1	1	1	1	1	1	1	1	1	1	1	1	1	1	1	pilS, pehS; sensor histidine kinase PilS [EC:2.7.13.3]
K02667		0	1	1	1	1	1	2	1	1	1	1	1	1	1	1	1	pilR, pehR; response regulator PilR
GlrK-GlrR (amino sugar metabolism)
K07711		0	1	1	0	0	0	0	0	0	0	0	0	0	1	1	0	glrK, qseE; sensor histidine kinase GlrK [EC:2.7.13.3]
K07715		0	1	1	0	0	0	0	0	0	0	0	0	0	1	1	0	glrR, qseF; response regulator GlrR
DctB-DctD (C4-dicarboxylate transport)
K10125	3136.23	3	2	2	0	0	0	0	0	0	1	0	1	0	1	2	2	dctB; C4-dicarboxylate transport sensor histidine kinase DctB
K10126	522.134	4	2	2	0	0	0	0	0	0	0	0	0	0	1	1	1	dctD; C4-dicarboxylate transport response regulator DctD
HupT-HupR (hydrogenase synthesis regulation)
K19661		0	1	0	0	0	0	0	0	0	0	0	0	0	1	1	1	hupT, hoxJ; sensor histidine kinase HupT/HoxJ [EC:2.7.13.3]
K19641		0	1	0	0	0	0	0	0	0	0	0	0	0	1	1	1	hupR, hoxA; response regulator HupR/HoxA
K19640		1	1	1	0	0	0	0	0	0	0	0	0	0	1	1	1	hypX, hoxX; hydrogenase maturation factor HypX/HoxX
CheA family
CheA-CheYBV (chemotaxis)
K03407		0	1	3	2	2	2	3	2	3	2	2	2	3	1	1	2	cheA; sensor kinase CheA [EC:2.7.13.3]
K03413		0	1	3	4	3	3	4	4	4	3	4	4	5	1	1	1	cheY; chemotaxis protein CheY
K03412		0	1	3	1	1	1	2	2	2	1	1	1	3	1	1	3	cheB; protein-glutamate methylesterase/glutaminase
K13924		0	0	0	0	0	0	0	0	0	1	1	1	0	0	0	0	cheBR; CheB/CheR fusion protein [EC:2.1.1.80 3.1.1.61]
K03415		0	5	7	2	2	2	2	2	2	1	1	1	1	3	3	1	cheV; chemotaxis protein CheV
ChpA-ChpB/PilGH (chemosensory)
K02487																		pilL; type IV pili sensor histidine kinase and response regulator
K02657	390.052	1	1	1	1	1	1	1	1	1	1	1	1	1	1	1	1	pilG; twitching motility response regulator PilG
K02658	357.224	1	1	1	1	1	1	1	1	1	1	1	1	3	1	1	1	pilH; twitching motility response regulator PilH
Other families
FlrB-FlrC (polar flagellar synthesis)
K10942		0	1	1	1	1	1	1	1	1	1	1	1	1	1	1	1	flrB, fleS; sensor histidine kinase FlrB [EC:2.7.13.3]
K10943		0	1	1	1	1	1	1	1	1	1	1	1	1	1	1	1	flrC, fleR; response regulator FlrC
RpfC-RpfG (cell-to-cell signaling)
K10715		0	2	2	2	2	2	2	2	2	2	3	3	0	2	2	0	rpfC; sensor histidine kinase RpfC [EC:2.7.13.3]
K13815		0	1	1	1	1	1	1	1	1	1	1	1	0	1	2	0	rpfG; response regulator RpfG
