# Supplementary material for: Early genome erosion and internal phage-symbiont-host interaction in the endosymbionts of a cold-seep tubeworm
Source: iScience. 2023 Jun 7;26(7):107033. doi: 10.1016/j.isci.2023.107033 (PMC10300362; doi:10.1016/j.isci.2023.107033)
Supplement: Table S10. Genes encoding motility machines and chemotaxis proteins in the Sclerolinum annulatum endosymbiont HMS1 and its relatives, related to Figure 4A [file mmc11.xlsx]

## Sheet: Sheet1
Table S10 Genes encoding motility machines and chemotaxis proteins in the Sclerolinum annulatum endosymbiont HMS1 and its relatives, related to Figure 4A.
IDs	TPMav	HMS1	MCR1	MCR2	Paraescarpia echinospica	Seepiophila jonesi	Lamellibrachia luymesi	Lamellibrachia barhami	Escarpia laminata	Escarpia piscesae	Riftia pachyptila	Ridgeia piscesae	Tevnia jerichonana	Galathealinum brachiosum	Sedimenticola thiotaurini	Sedimenticola selenatireducens	Sedimenticola endophacoides	Annotations
Flagellar system
Chemotaxis proteins
K03407		0	1	3	2	2	2	3	2	3	2	2	2	3	1	1	2	cheA; two-component system, chemotaxis family, sensor kinase CheA [EC:2.7.13.3]
K03408		0	2	4	4	4	4	4	5	4	4	4	4	4	2	2	2	cheW; purine-binding chemotaxis protein CheW
K03409		0	1	1	0	0	0	0	0	0	0	0	0	0	0	1	0	cheX; chemotaxis protein CheX
K03410		0	0	0	0	1	1	0	0	1	0	0	0	1	0	0	0	cheC; chemotaxis protein CheC
K03411		0	0	2	1	1	1	1	1	1	1	1	1	2	0	0	0	cheD; chemotaxis protein CheD [EC:3.5.1.44]
K00575		0	1	3	2	2	2	2	2	2	2	2	2	3	1	1	2	cheR; chemotaxis protein methyltransferase CheR [EC:2.1.1.80]
K03412		0	1	3	1	1	1	2	2	2	1	1	1	3	1	1	3	cheB; two-component system, chemotaxis family, protein-glutamate methylesterase/glutaminase [EC:3.1.1.61 3.5.1.44]
K13924		0	0	0	0	0	0	0	0	0	1	1	1	0	0	0	0	cheBR; two-component system, chemotaxis family, CheB/CheR fusion protein [EC:2.1.1.80 3.1.1.61]
K03413		0	1	3	4	3	3	4	4	4	3	4	4	5	1	1	1	cheY; two-component system, chemotaxis family, chemotaxis protein CheY
K03414		0	1	1	1	0	0	2	1	1	1	1	1	1	1	1	1	cheZ; chemotaxis protein CheZ
K03415		0	5	7	2	2	2	2	2	2	1	1	1	1	3	3	1	cheV; two-component system, chemotaxis family, chemotaxis protein CheV
K03406	29.1131	2	19	31	20	20	20	19	21	23	19	20	18	16	9	16	4	mcp; methyl-accepting chemotaxis protein
K03776		0	1	0	0	0	0	0	0	0	0	0	0	0	1	1	0	aer; aerotaxis receptor
Flagellar assembly proteins
K02411		0	1	1	1	1	1	0	1	1	0	1	1	1	1	1	1	fliH; flagellar assembly protein FliH
K02412		0	1	1	1	1	1	0	1	1	2	1	1	1	1	1	1	fliI; flagellum-specific ATP synthase [EC:7.4.2.8]
K02418		0	1	1	1	0	0	1	1	1	1	1	1	1	1	1	1	fliOZ, fliO; flagellar protein FliO/FliZ
K02419		0	1	1	1	0	0	1	1	1	1	1	1	1	1	1	1	fliP; flagellar biosynthetic protein FliP
K02420		0	1	1	1	0	0	1	1	1	1	1	1	1	1	1	1	fliQ; flagellar biosynthetic protein FliQ
K02421		0	1	1	1	0	0	1	1	1	1	1	1	1	1	1	1	fliR; flagellar biosynthetic protein FliR
K02400		0	1	1	1	0	0	1	1	1	1	1	1	1	1	1	2	flhA; flagellar biosynthesis protein FlhA
K02401		0	1	1	1	0	0	1	1	1	1	1	1	1	1	1	1	flhB; flagellar biosynthetic protein FlhB
K02556	252.466	2	3	3	2	1	1	4	2	2	2	2	2	2	3	3	3	motA; chemotaxis protein MotA
K02557		0	4	4	2	2	2	3	2	2	3	3	3	3	4	4	4	motB; chemotaxis protein MotB
K21218		0	0	0	1	1	1	1	1	1	1	1	1	1	0	0	0	motY; sodium-type flagellar protein MotY
K02410		0	1	1	1	2	2	0	1	1	1	1	1	1	1	1	2	fliG; flagellar motor switch protein FliG
K02416		0	1	1	1	0	0	1	1	1	0	1	1	1	1	1	1	fliM; flagellar motor switch protein FliM
K02417		0	1	1	1	0	0	1	1	1	0	1	1	1	1	1	1	fliNY, fliN; flagellar motor switch protein FliN/FliY
K02409		0	1	1	1	1	1	1	2	1	1	1	1	1	1	1	1	fliF; flagellar M-ring protein FliF
K02394		0	1	1	1	1	1	0	1	1	1	1	1	1	1	1	1	flgI; flagellar P-ring protein precursor FlgI
K02386		0	1	1	1	1	1	1	1	1	1	1	1	1	1	1	1	flgA; flagella basal body P-ring formation protein FlgA
K02393		0	1	1	1	1	1	1	1	1	1	1	1	1	1	1	1	flgH; flagellar L-ring protein precursor FlgH
K02387		0	1	1	1	1	1	2	1	1	1	1	1	1	1	1	1	flgB; flagellar basal-body rod protein FlgB
K02388		0	1	1	1	1	1	1	1	2	1	1	1	1	1	1	1	flgC; flagellar basal-body rod protein FlgC
K02389		0	1	1	1	1	1	1	1	1	2	1	1	1	1	1	1	flgD; flagellar basal-body rod modification protein FlgD
K02391		0	1	1	1	1	1	0	1	1	1	1	1	1	1	1	1	flgF; flagellar basal-body rod protein FlgF
K02392		0	1	1	1	1	1	0	1	1	1	1	1	1	1	1	2	flgG; flagellar basal-body rod protein FlgG
K02395		0	1	1	1	1	1	0	1	1	1	1	1	1	1	1	1	flgJ; flagellar protein FlgJ
K02390		0	1	1	1	1	1	0	1	1	1	1	2	1	1	1	1	flgE; flagellar hook protein FlgE
K02408		0	1	1	1	1	1	1	1	1	1	1	1	1	1	1	1	fliE; flagellar hook-basal body complex protein FliE
K02396		0	1	1	1	1	1	2	1	1	2	1	1	1	1	1	1	flgK; flagellar hook-associated protein 1 FlgK
K02397		0	1	1	1	1	1	1	1	1	1	1	1	1	1	1	2	flgL; flagellar hook-associated protein 3 FlgL
K02407		0	1	1	1	2	2	1	1	2	1	1	1	1	1	1	1	fliD; flagellar hook-associated protein 2
K02414		0	1	1	1	1	1	1	1	1	1	1	1	1	1	1	0	fliK; flagellar hook-length control protein FliK
K02415		0	2	2	2	1	1	2	2	2	2	2	2	1	2	2	2	fliL; flagellar FliL protein
K02406		0	1	1	1	1	1	2	1	1	0	1	1	1	1	1	1	fliC; flagellin
K06603		0	1	1	1	1	1	2	1	1	1	1	1	1	1	1	2	flaG; flagellar protein FlaG
K02402		0	0	1	0	0	0	0	0	0	0	0	0	0	0	2	0	flhC; flagellar transcriptional activator FlhC
K02403		0	0	0	0	0	0	0	0	0	0	0	0	0	0	2	0	flhD; flagellar transcriptional activator FlhD
K02405		0	1	1	1	0	0	1	1	1	1	1	1	1	1	1	1	fliA; RNA polymerase sigma factor for flagellar operon FliA
K02398		0	1	1	1	1	1	1	1	1	1	1	1	1	1	1	1	flgM; negative regulator of flagellin synthesis FlgM
K02404		0	1	1	1	0	0	1	1	1	1	1	1	1	1	1	2	flhF; flagellar biosynthesis protein FlhF
K04562		0	2	2	1	0	0	1	1	1	2	2	2	2	2	2	1	flhG, fleN; flagellar biosynthesis protein FlhG
K02399		0	1	1	1	1	1	1	1	1	1	1	1	1	1	1	1	flgN; flagella synthesis protein FlgN
K02413		0	1	1	0	1	1	1	1	1	1	1	1	1	1	1	1	fliJ; flagellar FliJ protein
K02422		0	1	1	1	2	2	1	1	1	1	1	1	1	1	1	1	fliS; flagellar protein FliS
K02423		0	1	1	1	1	1	1	1	1	1	1	1	1	1	1	1	fliT; flagellar protein FliT
K13626		0	1	1	0	0	0	0	0	0	0	0	0	0	1	1	0	fliW; flagellar assembly factor FliW
Pilus system
Twitching motility proteins
K02657	390.052	1	1	1	1	1	1	1	1	1	1	1	1	1	1	1	1	pilG; twitching motility two-component system response regulator PilG
K02658	357.224	1	1	1	1	1	1	1	1	1	1	1	1	3	1	1	1	pilH; twitching motility two-component system response regulator PilH
K02659	267.256	1	1	1	1	1	1	1	1	1	1	1	1	1	1	1	1	pilI; twitching motility protein PilI
K02660	171.42	1	1	1	1	1	1	1	1	1	1	2	1	1	1	1	1	pilJ; twitching motility protein PilJ
K02667		0	1	1	1	1	1	2	1	1	1	1	1	1	1	1	1	pilR, pehR; two-component system, NtrC family, response regulator PilR
K02668		0	1	1	1	1	1	1	1	1	1	1	1	1	1	1	1	pilS, pehS; two-component system, NtrC family, sensor histidinekinase PilS [EC:2.7.13.3]
K02669	319.298	1	1	1	1	2	2	1	1	1	1	1	1	1	1	1	1	pilT; twitching motility protein PilT
K02670	229.658	2	2	2	2	3	2	2	2	2	3	2	2	3	2	2	1	pilU; twitching motility protein PilU
Chemosensory pili system proteins
K06596	197.983	1	1	1	1	1	1	1	1	1	2	1	1	1	1	2	1	chpA; chemosensory pili system protein ChpA (sensor histidine k
K06598	162.878	1	1	1	0	0	0	2	1	1	1	1	1	1	1	1	1	chpC; chemosensory pili system protein ChpC
Pilus assembly proteins
K02650	2372.93	1	1	1	1	1	1	1	1	1	1	1	1	1	1	1	1	pilA; type IV pilus assembly protein PilA
K02652	499.18	1	1	1	2	1	1	1	1	2	4	3	3	2	1	1	2	pilB; type IV pilus assembly protein PilB
K02653	534.669	1	1	1	2	1	1	1	1	2	3	2	3	2	1	1	1	pilC; type IV pilus assembly protein PilC
K02654	29.1635	1	1	1	1	1	1	1	1	1	1	1	1	1	1	1	1	pilD, pppA; leader peptidase (prepilin peptidase) / N-methyltra
K02656	389.098	1	1	1	1	1	1	1	1	1	1	1	1	1	1	2	1	pilF; type IV pilus assembly protein PilF
K02666	226.16	1	1	1	3	2	2	1	1	2	1	1	1	1	1	1	2	pilQ; type IV pilus assembly protein PilQ
K02665	127.081	1	1	1	2	1	1	1	1	1	1	1	1	1	1	1	1	pilP; type IV pilus assembly protein PilP
K02664	47.1371	1	1	1	2	1	1	1	1	1	1	1	1	1	1	1	1	pilO; type IV pilus assembly protein PilO
K02663	304.407	1	1	1	2	1	1	1	1	1	1	1	1	1	1	1	1	pilN; type IV pilus assembly protein PilN	or
K02662	1241.54	1	1	1	3	2	2	1	1	2	1	1	1	1	1	1	1	pilM; type IV pilus assembly protein PilM
K02676	715.322	1	1	1	1	1	1	1	1	1	1	1	1	1	1	1	0	pilZ; type IV pilus assembly protein PilZ
K02671	517.893	2	2	2	1	1	1	1	1	1	1	1	1	1	0	1	1	pilV; type IV pilus assembly protein PilV
K02672	441.111	3	2	2	1	1	1	1	1	1	1	1	1	1	1	1	1	pilW; type IV pilus assembly protein PilW
K02673	228.369	2	2	2	1	1	1	1	1	1	1	1	1	1	1	1	1	pilX; type IV pilus assembly protein PilX
K02674	190.899	3	2	2	1	1	1	1	1	1	2	1	1	1	1	1	1	pilY1; type IV pilus assembly protein PilY1
K02655	99.7704	2	2	2	2	2	2	2	2	1	2	2	2	1	1	1	1	pilE; type IV pilus assembly protein PilE
K02651		0	0	0	0	0	0	0	0	0	0	0	0	0	1	0	0	flp, pilA; pilus assembly protein Flp/PilA
K02279		0	0	0	0	0	0	0	0	0	0	0	0	0	1	0	0	cpaB, rcpC; pilus assembly protein CpaB
K02280		0	0	0	0	0	0	0	0	0	0	0	0	0	1	0	0	cpaC, rcpA; pilus assembly protein CpaC
K02282		0	0	0	0	0	0	0	0	0	0	0	0	0	0	0	1	cpaE, tadZ; pilus assembly protein CpaE
K02283		0	0	0	0	0	0	0	0	0	0	0	0	0	1	0	1	cpaF, tadA; pilus assembly protein CpaF [EC:7.4.2.8]
