# Supplementary material for: Early genome erosion and internal phage-symbiont-host interaction in the endosymbionts of a cold-seep tubeworm
Source: iScience. 2023 Jun 7;26(7):107033. doi: 10.1016/j.isci.2023.107033 (PMC10300362; doi:10.1016/j.isci.2023.107033)
Supplement: Table S11. Genes encoding secretion systems in the Sclerolinum annulatum endosymbiont HMS1 and its relatives, related to Figure 4A [file mmc12.xlsx]

## Sheet: Sheet1
Table S11 Genes encoding secretion systems in the Sclerolinum annulatum endosymbiont HMS1 and its relatives, related to Figure 4A.
IDs	TPMav	HMS1	MCR1	MCR2	Paraescarpia echinospica	Seepiophila jonesi	Lamellibrachia luymesi	Lamellibrachia barhami	Escarpia laminata	Escarpia piscesae	Riftia pachyptila	Ridgeia piscesae	Tevnia jerichonana	Galathealinum brachiosum	Sedimenticola thiotaurini	Sedimenticola selenatireducens	Sedimenticola endophacoides	Annotations
Type I secretion system
alpha-Hemolysin/cyclolysin transporter
K11004		0	0	0	0	0	0	0	0	0	0	2	1	0	2	0	0	hlyB, cyaB; ATP-binding cassette, subfamily B
K11003		0	0	0	0	0	0	0	0	0	0	1	1	0	0	0	0	hlyD, cyaD; hemolysin D
K12340	397.31	1	2	2	1	1	1	1	1	1	1	1	1	1	1	1	2	tolC; outer membrane protein
Adhesin protein transporter
K12541	21.4765	2	1	2	0	0	0	0	0	0	0	0	0	0	0	0	6	lapB; ATP-binding cassette, subfamily C
K12542	35.2328	3	1	1	0	0	0	0	0	0	0	0	0	0	0	0	6	lapC; membrane fusion protein
K12543	52.0691	2	1	1	0	0	0	0	0	0	0	0	0	0	0	0	2	lapE; outer membrane protein
Type II general secretion system
K02450		0	5	4	3	2	2	3	3	3	4	3	3	3	2	3	0	gspA; general secretion pathway protein A
K02451		0	2	1	2	1	1	2	2	2	1	1	1	1	0	1	0	gspB; general secretion pathway protein B
K02452		0	1	0	1	1	1	1	1	1	1	1	1	2	0	0	0	gspC; general secretion pathway protein C
K02453		0	2	1	2	1	1	2	2	2	2	2	2	1	0	1	0	gspD; general secretion pathway protein D
K02454		0	2	1	2	2	2	2	2	2	2	2	2	2	0	1	1	gspE; general secretion pathway protein E [EC:7.4.2.8]
K02455		0	2	2	3	1	1	2	2	2	2	2	2	1	0	1	0	gspF; general secretion pathway protein F
K02456		0	2	1	3	1	1	3	2	3	2	2	2	1	0	1	0	gspG; general secretion pathway protein G
K02457		0	2	1	2	0	0	2	2	2	2	2	2	1	0	1	0	gspH; general secretion pathway protein H
K02458		0	2	1	2	0	0	2	2	2	2	2	2	1	0	1	0	gspI; general secretion pathway protein I
K02459		0	2	1	2	0	0	2	2	2	2	2	2	1	0	1	0	gspJ; general secretion pathway protein J
K02460		0	2	1	2	1	1	2	2	2	2	2	2	1	0	1	0	gspK; general secretion pathway protein K
K02461		0	2	1	2	1	1	2	2	2	2	2	2	1	0	1	0	gspL; general secretion pathway protein L
K02462		0	2	1	2	1	1	1	2	2	2	2	2	1	0	1	0	gspM; general secretion pathway protein M
K02463		0	0	0	1	1	1	1	1	1	1	1	1	1	0	0	0	gspN; general secretion pathway protein N
K02654	29.1635	1	1	1	1	1	1	1	1	1	1	1	1	1	1	1	1	pilD, pppA; leader peptidase (prepilin peptidase) / N-methyltransferase
Type III Flagellar export apparatus
K02400		0	1	1	1	0	0	1	1	1	1	1	1	1	1	1	2	flhA; flagellar biosynthesis protein FlhA
K02401		0	1	1	1	0	0	1	1	1	1	1	1	1	1	1	1	flhB; flagellar biosynthetic protein FlhB
K04061		0	1	1	0	1	1	1	1	1	1	1	1	1	1	1	1	flhB2; flagellar biosynthesis protein
K02409		0	1	1	1	1	1	1	2	1	1	1	1	1	1	1	1	fliF; flagellar M-ring protein FliF
K02411		0	1	1	1	1	1	0	1	1	0	1	1	1	1	1	1	fliH; flagellar assembly protein FliH
K02412		0	1	1	1	1	1	0	1	1	2	1	1	1	1	1	1	fliI; flagellum-specific ATP synthase [EC:7.4.2.8]
K02417		0	1	1	1	0	0	1	1	1	0	1	1	1	1	1	1	fliNY, fliN; flagellar motor switch protein FliN/FliY
K02418		0	1	1	1	0	0	1	1	1	1	1	1	1	1	1	1	fliOZ, fliO; flagellar protein FliO/FliZ
K02419		0	1	1	1	0	0	1	1	1	1	1	1	1	1	1	1	fliP; flagellar biosynthetic protein FliP
K02420		0	1	1	1	0	0	1	1	1	1	1	1	1	1	1	1	fliQ; flagellar biosynthetic protein FliQ
K02421		0	1	1	1	0	0	1	1	1	1	1	1	1	1	1	1	fliR; flagellar biosynthetic protein FliR
Type IV secretion system
Conjugal DNA-protein transfer (VirB/D) protein
K03200	7.9125	2	0	0	0	0	0	0	0	0	0	0	0	0	0	0	0	virB5, lvhB5; type IV secretion system protein VirB5
K03201	15.7375	1	0	0	0	0	0	0	0	0	0	0	0	0	0	0	0	virB6, lvhB6; type IV secretion system protein VirB6
K03205	8.517	1	0	1	0	1	1	0	0	0	0	0	0	0	0	0	0	virD4, lvhD4; type IV secretion system protein VirD4
Type VI Imp/Vas secretion system (core components)
K11891	17.0395	1	0	0	1	0	0	1	1	0	0	0	0	1	0	0	0	impL, vasK, icmF; type VI secretion system protein ImpL
K11892		0	0	0	1	0	0	1	1	0	0	0	0	1	0	0	0	impK, ompA, vasF, dotU; type VI secretion system protein ImpK
K11893		0	0	0	1	0	0	1	1	0	0	0	0	1	0	0	0	impJ, vasE; type VI secretion system protein ImpJ
K11895		0	0	0	1	0	0	1	1	1	0	1	0	1	0	0	0	impH, vasB; type VI secretion system protein ImpH
K11896	34.3635	2	0	0	1	0	0	1	1	1	0	1	0	1	0	0	0	impG, vasA; type VI secretion system protein ImpG
K11897		0	0	0	1	0	0	1	1	1	0	1	0	1	0	0	0	impF; type VI secretion system protein ImpF
K11900	196.42	1	0	0	2	0	0	2	2	0	0	2	0	2	0	0	0	impC; type VI secretion system protein ImpC
K11901	235.641	1	0	0	1	0	0	1	1	0	0	1	0	1	0	0	0	impB; type VI secretion system protein ImpB
K11902		0	0	0	1	0	0	1	1	0	0	1	0	1	0	0	0	impA; type VI secretion system protein ImpA
K11903	16.4618	1	0	0	1	0	0	1	1	1	0	1	0	1	0	0	0	hcp; type VI secretion system secreted protein Hcp
K11904	20.4797	2	0	0	2	1	1	1	2	1	0	1	0	1	0	0	0	vgrG; type VI secretion system secreted protein VgrG
K11905	69.8512	1	0	0	0	0	0	0	0	0	0	0	0	0	0	0	0	K11905; type VI secretion system protein
K11906		0	0	0	1	0	0	1	1	0	0	0	0	1	0	0	0	vasD, lip; type VI secretion system protein VasD
K11907		0	0	0	1	0	0	1	1	1	0	1	0	1	0	0	0	vasG, clpV; type VI secretion system protein VasG
Sec-SRP core components
K03070	203.419	1	2	2	1	1	1	1	1	1	1	1	1	1	1	1	3	secA; preprotein translocase subunit SecA [EC:7.4.2.8]
K03071	385.02	1	1	1	1	1	1	1	1	1	1	1	1	1	1	1	1	secB; preprotein translocase subunit SecB
K03072	235.562	1	1	1	1	1	1	1	1	1	1	1	1	1	1	1	1	secD; preprotein translocase subunit SecD
K03073		0	1	1	1	1	1	1	1	1	1	1	1	1	1	1	1	secE; preprotein translocase subunit SecE
K03074	55.4135	1	1	1	1	1	1	1	1	1	1	1	1	1	1	1	1	secF; preprotein translocase subunit SecF
K03075	870.094	1	1	1	1	1	1	1	1	1	1	0	1	1	1	1	1	secG; preprotein translocase subunit SecG
K03076	459.166	1	1	1	1	1	1	1	1	1	1	1	1	1	1	1	1	secY; preprotein translocase subunit SecY
K03106	225.164	1	1	1	1	1	1	1	1	1	1	1	1	1	1	1	1	SRP54, ffh; signal recognition particle subunit SRP54 [EC:3.6.5.4]
K03110	351.273	1	1	1	1	1	1	1	1	1	1	1	1	1	1	1	1	ftsY; fused signal recognition particle receptor
K03210	330.41	1	1	1	1	1	1	1	1	1	1	1	1	1	1	1	1	yajC; preprotein translocase subunit YajC
K03217	255.681	1	1	1	1	1	1	1	1	1	1	1	1	1	1	1	1	yidC, spoIIIJ, OXA1, ccfA; YidC/Oxa1 family membrane protein insertase
Tat pathway protein
K03116	340.134	1	1	1	1	1	1	1	1	2	1	1	1	1	1	1	1	tatA; sec-independent protein translocase protein TatA
K03117	709.379	1	1	1	1	1	1	1	1	1	1	1	1	1	1	1	1	tatB; sec-independent protein translocase protein TatB
K03118	178.543	1	1	1	1	1	1	1	1	1	1	1	1	1	1	1	1	tatC; sec-independent protein translocase protein TatC
