# Supplementary material for: Early genome erosion and internal phage-symbiont-host interaction in the endosymbionts of a cold-seep tubeworm
Source: iScience. 2023 Jun 7;26(7):107033. doi: 10.1016/j.isci.2023.107033 (PMC10300362; doi:10.1016/j.isci.2023.107033)
Supplement: Table S12. Genes encoding phage-coding proteins in the Sclerolinum annulatum endosymbiont HMS1 and its relatives, related to Figure 1D [file mmc13.xlsx]

## Sheet: Sheet1
Table S12 Genes encoding phage-coding proteins in the Sclerolinum annulatum endosymbiont HMS1 and its relatives, related to Figure 1D.
IDs	HMS1	MCR1	MCR2	Paraescarpia echinospica	Seepiophila jonesi	Lamellibrachia luymesi	Lamellibrachia barhami	Escarpia laminata	Escarpia piscesae	Riftia pachyptila	Ridgeia piscesae	Tevnia jerichonana	Galathealinum brachiosum	Sedimenticola thiotaurini	Sedimenticola selenatireducens	Sedimenticola endophacoides	Annotations
COG1842	0	1	1	0	0	0	0	0	0	0	0	0	0	1	1	0	phage shock
COG3299	7	1	1	1	2	2	1	1	2	0	0	0	0	0	0	0	homolog of phage Mu protein gp47
COG3378	0	0	0	0	0	0	0	2	1	0	0	0	0	0	1	0	Phage plasmid primase P4 family
COG3487	0	1	0	0	0	0	0	0	0	0	0	0	0	1	0	0	Imelysin
COG3489	0	0	0	0	0	0	0	0	0	0	0	0	0	1	0	0	Imelysin
COG3497	3	2	1	1	3	3	1	1	1	0	0	0	0	0	0	0	Phage tail sheath protein subtilisin-like domain
COG3498	1	1	0	0	1	1	0	0	0	0	0	0	0	0	0	0	Phage tail tube protein FII
COG3499	2	1	0	0	1	1	0	0	0	0	0	0	0	0	0	0	Phage P2 GpU
COG3561	1	0	0	0	0	0	0	0	0	0	0	0	0	0	0	0	phage anti-repressor protein
COG3600	0	1	0	0	0	0	0	1	0	0	0	0	0	0	0	0	Phage-associated protein
COG3747	0	1	0	0	0	0	0	0	0	0	0	0	0	0	0	0	Phage terminase, small subunit
COG3948	3	1	0	0	0	0	0	0	0	0	0	0	0	0	0	0	Baseplate J-like protein
COG4195	0	0	0	0	0	0	0	0	0	1	1	1	0	0	0	0	phage-related replication protein
COG4197	1	0	0	0	1	1	0	0	1	0	0	0	0	0	0	0	protein conserved in bacteria, prophage-related
COG4373	4	0	0	0	0	0	0	0	0	0	0	0	0	0	0	0	Mu-like prophage FluMu protein gp28
COG4379	4	0	0	0	0	0	0	0	0	0	0	0	0	0	0	0	tail protein
COG4381	5	0	0	0	0	0	0	0	0	0	0	0	0	0	0	0	Mu-like prophage protein gp46
COG4382	3	1	0	0	0	0	0	0	0	0	0	0	0	0	1	0	Mu-like prophage protein Gp16
COG4383	1	1	0	0	0	0	0	0	0	0	0	0	0	0	0	0	Mu-like prophage protein gp29
COG4384	4	0	0	0	0	0	0	0	0	0	0	0	0	0	0	0	Bacteriophage Mu Gp45 protein
COG4385	1	1	0	0	0	0	0	0	0	0	0	0	0	0	0	0	Phage tail protein (Tail_P2_I)
COG4386	2	0	0	1	0	0	0	1	0	0	0	0	0	0	0	0	tail sheath protein
COG4387	2	0	0	0	0	0	0	0	0	0	0	0	0	0	0	0	Mu-like prophage protein GP36
COG4388	2	1	0	0	0	0	0	0	0	0	0	0	0	0	1	0	Caudovirus prohead serine protease
COG4397	4	0	0	0	0	0	0	0	0	0	0	0	0	0	0	0	Mu-like prophage major head subunit gpT
COG4518	1	0	0	0	0	0	0	0	0	0	0	0	0	0	0	0	Phage tail assembly chaperone proteins, E, or 41 or 14
COG4540	2	1	0	0	0	0	0	0	0	0	0	0	0	0	0	0	Baseplate assembly protein
COG4675	4	0	0	0	0	0	0	0	0	0	0	0	0	0	0	0	tail collar domain protein
COG4678	0	0	0	0	0	0	0	0	0	1	0	0	0	0	0	0	Muramidase (Phage lambda lysozyme)
COG4679	0	0	1	0	0	0	0	0	1	0	0	0	2	0	0	0	Phage derived protein Gp49-like (DUF891)
COG4683	0	0	1	0	0	0	0	0	0	0	0	0	0	0	0	0	Phage derived protein Gp49-like (DUF891)
COG4695	3	0	0	0	0	0	0	0	0	0	0	0	0	0	0	0	Phage portal protein
COG4973	1	1	1	1	1	1	1	1	1	1	1	1	1	1	1	1	Belongs to the 'phage' integrase family. XerC subfamily
COG4974	3	1	11	1	8	9	3	5	6	2	2	4	3	5	4	3	Belongs to the 'phage' integrase family
COG4983	0	0	0	0	0	0	0	0	0	0	0	0	0	0	0	1	Phage plasmid primase, P4 family domain protein
COG5004	1	1	0	0	1	1	0	0	0	0	0	0	0	0	0	0	Phage Tail Protein X
COG5005	0	1	0	0	0	0	0	0	0	0	0	0	0	0	0	0	Phage virion morphogenesis
COG5280	0	0	0	0	0	0	0	0	0	0	0	0	0	0	1	0	Phage tail tape measure protein TP901
COG5362	0	1	0	0	0	0	0	0	0	0	0	0	0	0	0	0	TIGRFAM Phage
COG5412	1	0	0	1	1	1	2	1	2	0	0	0	0	0	0	0	phage tail tape measure protein
COG5449	1	0	0	0	0	0	0	1	0	0	0	0	0	0	0	0	Phage conserved hypothetical protein BR0599
COG5511	2	0	0	0	0	0	0	1	1	0	0	0	0	0	0	0	Phage portal protein, lambda family
COG5525	2	0	0	0	1	1	0	1	1	0	0	0	0	0	0	0	Phage terminase large subunit (GpA)
Total	71	20	17	6	20	21	8	16	17	5	4	6	6	9	10	5
