# Supplementary material for: Early genome erosion and internal phage-symbiont-host interaction in the endosymbionts of a cold-seep tubeworm
Source: iScience. 2023 Jun 7;26(7):107033. doi: 10.1016/j.isci.2023.107033 (PMC10300362; doi:10.1016/j.isci.2023.107033)
Supplement: Table S13. Summary of prophages in the Sclerolinum annulatum endosymbiont HMS1 genome predicted by the Phaster online program, related to Figure 1C [file mmc14.xlsx]

## Sheet: Sheet1
Table S13 Summary of prophages in the Sclerolinum annulatum endosymbiont HMS1 genome predicted by the Phaster online program, related to Figure 1C.
Prophage	Length (Kb)	Position	Ccompleteness (score)	Specific keyword	ATT site	TRNA_NUM	TOTAL_PROTEIN_NUM	PHAGE_HIT_PROTEIN_NUM	HYPOTHETICAL_PROTEIN_NUM	PHAGE+HYPO_PROTEIN_PERCENTAGE	BACTERIAL_PROTEIN_NUM	PHAGE_SPECIES_NUM	MOST_COMMON_PHAGE_NAME(hit_genes_count)	FIRST_MOST_COMMON_PHAGE_NUM	FIRST_MOST_COMMON_PHAGE_PERCENTAGE	GC_PERCENTAGE
1	10.4	102434-112855	questionable (90)	transposase,tail	no	0	14	10	1	0.785	3	6	PHAGE_Temper_phiNIH1.1_NC_003157(1),PHAGE_Prochl_P_HM1_NC_015280(1),PHAGE_Haemop_SuMu_NC_019455(1),PHAGE_Prochl_MED4_213_NC_020845(1),PHAGE_Prochl_P_HM2_NC_015284(1)	3	0.0714	0.5088
2	22.7	226903-249694	questionable (70)	integrase,lysin,tail,transposase	yes	0	10	8	2	1	0	6	PHAGE_Salmon_118970_sal3_NC_031940(2),PHAGE_Xantho_CP2_NC_020205(2),PHAGE_Mannhe_vB_MhS_1152AP2_NC_028956(1),PHAGE_Coryne_Darwin_NC_042086(1),PHAGE_Entero_IME10_NC_019501(1),PHAGE_Salmon_SJ46_NC_031129(1),PHAGE_Iodoba_phiPLPE_NC_011142(1),PHAGE_Entero_HK544_NC_019767(1),PHAGE_Edward_GF_2_NC_026611(1),PHAGE_Sinorh_phiLM21_NC_029046(1),PHAGE_Pectob_ZF40_NC_019522(1),PHAGE_Mannhe_vB_MhS_535AP2_NC_02…	2	0.2	0.4927
3	6.4	251453-257859	incomplete (60)	transposase,plate	no	0	8	6	2	1	0	5	PHAGE_Escher_RCS47_NC_042128(2),PHAGE_Staphy_phiPV83_NC_002486(1),PHAGE_Staphy_StauST398_4_NC_023499(1),PHAGE_Bacill_BMBtpLA_NC_028748(1),PHAGE_Salmon_SJ46_NC_031129(1)	2	0.25	0.4439
4	5.6	305411-311027	incomplete (60)	tail,plate,transposase	no	0	11	6	4	0.909	1	5	PHAGE_Entero_SfMu_NC_027382(2),PHAGE_Entero_Mu_NC_000929(2),PHAGE_Escher_D108_NC_013594(2),PHAGE_Entero_phiP27_NC_003356(2),PHAGE_Shigel_SfII_NC_021857(1),PHAGE_Pseudo_MP29_NC_011613(1),PHAGE_Vibrio_X29_NC_024369(1),PHAGE_Entero_SfV_NC_003444(1),PHAGE_Pseudo_MP48_NC_024782(1),PHAGE_Burkho_KS14_NC_015273(1),PHAGE_Ralsto_RSJ2_NC_028988(1),PHAGE_Shigel_SfIV_NC_022749(1),PHAGE_Ralsto_RSL1_NC_010811(1…	2	0.1818	0.6144
5	41.8	492678-534562	intact (150)	transposase,protease	yes	0	39	21	13	0.871	5	11	PHAGE_Escher_RCS47_NC_042128(2),PHAGE_Synech_ACG_2014f_NC_047714(1),PHAGE_Staphy_phiPV83_NC_002486(1),PHAGE_Bacill_SPbeta_NC_001884(1),PHAGE_Escher_Sortsne_NC_048178(1),PHAGE_Staphy_StauST398_4_NC_023499(1),PHAGE_Synech_ACG_2014f_NC_047713(1),PHAGE_Escher_C130_2_NC_048067(1),PHAGE_Bacill_BMBtpLA_NC_028748(1),PHAGE_Pseudo_YMC11/02/R656_NC_028657(1),PHAGE_Synech_ACG_2014f_NC_047712(1),PHAGE_Coryne_…	5	0.0512	0.506
6	29.6	598349-628045	intact (130)	transposase,integrase,tail,plate	yes	0	34	23	11	1	0	15	PHAGE_Entero_SfV_NC_003444(5),PHAGE_Entero_SfMu_NC_027382(4),PHAGE_Escher_D108_NC_013594(4),PHAGE_Entero_SfI_NC_027339(4),PHAGE_Rhodov_RS1_NC_020866(4),PHAGE_Shigel_SfIV_NC_022749(4),PHAGE_Rhodob_RC1_NC_020839(4),PHAGE_Shigel_SfII_NC_021857(3),PHAGE_Rhodov_vB_RhkS_P1_NC_031059(3),PHAGE_Entero_phiP27_NC_003356(3),PHAGE_Entero_Mu_NC_000929(3),PHAGE_Pseudo_JD024_NC_024330(2),PHAGE_Salmon_118970_sal3…	5	0.147	0.5622
7	23.5	630558-654138	intact (100)	transposase,integrase,virion,tail,capsid	yes	1	17	14	3	1	0	12	PHAGE_Pseudo_LKO4_NC_041934(2),PHAGE_Pseudo_vB_PaeS_PAO1_Ab18_NC_026594(2),PHAGE_Pseudo_PAE1_NC_028980(2),PHAGE_Pseudo_M6_NC_007809(2),PHAGE_Pseudo_JBD69_NC_030908(2),PHAGE_Pseudo_vB_PaeS_PAO1_Ab19_NC_042115(2),PHAGE_Pseudo_NP1_NC_031058(2),PHAGE_Pseudo_YuA_NC_010116(2),PHAGE_Salmon_118970_sal3_NC_031940(2),PHAGE_Pseudo_FHA0480_NC_041851(2),PHAGE_Pseudo_MP22_NC_009818(2),PHAGE_Pseudo_MP1412_NC_01…	2	0.1176	0.5115
8	15.4	647989-663483	incomplete (20)	head	no	0	27	15	12	1	0	11	PHAGE_Xylell_Salvo_NC_042345(4),PHAGE_Xylell_Sano_NC_042344(3),PHAGE_Rueger_DSS3_P1_NC_025428(2),PHAGE_Escher_HK639_NC_016158(2),PHAGE_Entero_HK225_NC_019717(2),PHAGE_Altero_vB_AcoS_R7M_NC_048878(1),PHAGE_Entero_ES18_NC_006949(1),PHAGE_Strept_TG1_NC_018853(1),PHAGE_Entero_Enc34_NC_019524(1),PHAGE_Mannhe_vB_MhS_587AP2_NC_028743(1),PHAGE_Entero_lambda_NC_001416(1),PHAGE_Salmon_g341c_NC_013059(1),PH…	4	0.1481	0.4907
9	33.9	652945-686845	incomplete (40)	portal,integrase	yes	1	16	8	7	0.937	1	6	PHAGE_Salmon_118970_sal3_NC_031940(2),PHAGE_Burkho_AH2_NC_018283(2),PHAGE_Paraco_Shpa_NC_041868(1),PHAGE_Klebsi_Miro_NC_041981(1),PHAGE_Cellul_phiSM_NC_020860(1),PHAGE_Leptos_LE1_NC_048892(1),PHAGE_Rhodoc_REQ2_NC_016652(1),PHAGE_Entero_mEp390_NC_019721(1),PHAGE_Rhizob_vB_RleM_PPF1_NC_025427(1),PHAGE_Dinoro_vB_DshS_R5C_NC_041921(1),PHAGE_Arthro_Sonali_NC_048152(1),PHAGE_Oenoco_phiS11_NC_023571(1),…	2	0.125	0.4909
10	26.6	789196-815849	intact (140)	transposase	yes	0	25	17	5	0.88	3	12	PHAGE_Paenib_Vegas_NC_028767(1),PHAGE_Entero_fiAA91_ss_NC_022750(1),PHAGE_Dickey_Dagda_NC_047961(1),PHAGE_Thermu_TMA_NC_015937(1),PHAGE_Gordon_OneUp_NC_030917(1),PHAGE_Salmon_BSP161_NC_048105(1),PHAGE_Paenib_BN12_NC_048688(1),PHAGE_Roseob_1_NC_015466(1),PHAGE_Escher_520873_NC_049344(1),PHAGE_Synech_S_CBWM1_NC_048106(1),PHAGE_Escher_500465_1_NC_049342(1),PHAGE_Dickey_Mysterion_NC_048060(1),PHAGE_S…	6	0.04	0.4909
11	8.3	879867-888227	incomplete (40)	transposase,tail	no	0	7	6	1	1	0	5	PHAGE_Synech_S_SKS1_NC_020851(2),PHAGE_Prochl_P_SSM2_NC_006883(2),PHAGE_Cyanop_S_RIM44_NC_047734(1),PHAGE_Pseudo_vB_PaeS_PAO1_Ab18_NC_026594(1),PHAGE_Cyanop_S_RIM12_NC_047715(1),PHAGE_Salmon_SJ46_NC_031129(1),PHAGE_Stenot_YB07_NC_048755(1),PHAGE_Shigel_Sf14_NC_042075(1),PHAGE_Thermu_phiYS40_NC_008584(1),PHAGE_Prochl_P_SSM7_NC_015290(1),PHAGE_Pseudo_vB_PaeS_PAO1_Ab19_NC_042115(1),PHAGE_Dinoro_vB_D…	2	0.2857	0.4711
12	5.8	989776-995619	questionable (70)	transposase,tail,plate	no	0	8	8	0	1	0	7	PHAGE_Escher_RCS47_NC_042128(2),PHAGE_Bacill_BMBtpLA_NC_028748(1),PHAGE_Sphing_PAU_NC_019521(1),PHAGE_Bacill_SP_15_NC_031245(1),PHAGE_Entero_phi92_NC_023693(1),PHAGE_Vibrio_X29_NC_024369(1),PHAGE_Bacill_G_NC_023719(1),PHAGE_Coryne_Poushou_NC_042139(1)	2	0.25	0.4896
13	88.8	992527-1081419	intact (150)	portal,transposase,terminase,head,capsid,lysin,plate,tail,protease	yes	0	124	76	35	0.895	13	39	PHAGE_Burkho_KS14_NC_015273(7),PHAGE_Ralsto_RSY1_NC_025115(6),PHAGE_Vibrio_VP58.5_NC_027981(6),PHAGE_Ralsto_RSA1_NC_009382(6),PHAGE_Vibrio_vB_VpaM_MAR_NC_019722(6),PHAGE_Ralsto_RsoM1USA_NC_049432(5),PHAGE_Stenot_Smp131_NC_023588(5),PHAGE_Pseudo_Dobby_NC_048109(5),PHAGE_Burkho_phiE202_NC_009234(4),PHAGE_Vibrio_VHML_NC_004456(4),PHAGE_Pseudo_phiCTX_NC_003278(4),PHAGE_Burkho_phiE12_2_NC_009236(4),PH…	10	0.0564	0.4794
14	11.7	1096368-1108081	incomplete (60)	plate,transposase	no	0	12	9	1	0.833	2	8	PHAGE_Vibrio_12A4_NC_021068(1),PHAGE_Staphy_vB_SscM_1_NC_047767(1),PHAGE_Stenot_vB_SmaS_DLP_5_NC_042082(1),PHAGE_Ralsto_RSY1_NC_025115(1),PHAGE_Burkho_BcepSauron_NC_049851(1),PHAGE_Pseudo_ZC03_NC_048638(1),PHAGE_Achrom_phiAxp_3_NC_028908(1),PHAGE_Pseudo_ZC08_NC_048639(1),PHAGE_Strept_BRock_NC_048650(1),PHAGE_Bacill_G_NC_023719(1),PHAGE_Halovi_HGTV_1_NC_021328(1),PHAGE_Burkho_KS5_NC_015265(1),PHAG…	2	0.0833	0.4907
15	8.2	1151348-1159556	incomplete (40)	transposase,head	no	0	8	6	1	0.875	1	6	PHAGE_Bacill_G_NC_023719(2),PHAGE_Bacill_SPbeta_NC_001884(1),PHAGE_Clostr_phiCPV4_NC_018083(1),PHAGE_Clostr_CpV1_NC_048629(1),PHAGE_Clostr_phiZP2_NC_018084(1),PHAGE_Klebsi_ST16_OXA48phi5.4_NC_049450(1),PHAGE_Clostr_phi3626_NC_003524(1),PHAGE_Haemop_SuMu_NC_019455(1),PHAGE_Bacill_SP_15_NC_031245(1),PHAGE_Clostr_phiCP7R_NC_017980(1),PHAGE_Plankt_PaV_LD_NC_016564(1)	1	0.25	0.4729
16	7.4	1167611-1175026	questionable (90)	transposase,tail	no	0	11	8	3	1	0	5	PHAGE_Paenib_BN12_NC_048688(1),PHAGE_Klebsi_ST437_OXA245phi4.1_NC_049448(1),PHAGE_Burkho_KS5_NC_015265(1),PHAGE_Coryne_Poushou_NC_042139(1),PHAGE_Bacill_BMBtpLA_NC_028748(1),PHAGE_Burkho_phi1026b_NC_005284(1),PHAGE_Paenib_Vegas_NC_028767(1)	3	0.0909	0.5015
17	49.4	1209253-1258656	intact (150)	integrase,transposase	yes	1	28	15	8	0.821	5	7	PHAGE_Strept_Hiyaa_NC_048139(1),PHAGE_Gordon_Ghobes_NC_031028(1),PHAGE_Haemop_SuMu_NC_019455(1),PHAGE_Lactob_PLE2_NC_031036(1),PHAGE_Acinet_vB_AbaM_ME3_NC_041884(1),PHAGE_Salmon_SJ46_NC_031129(1)	6	0.0357	0.4688
18	25.3	1353714-1379095	questionable (90)	transposase	yes	0	11	9	1	0.909	1	5	PHAGE_Bacill_SPbeta_NC_001884(1),PHAGE_Burkho_BcepMu_NC_005882(1),PHAGE_Geobac_E3_NC_029073(1),PHAGE_Salmon_SJ46_NC_031129(1),PHAGE_Bacill_0305phi8_36_NC_009760(1),PHAGE_Burkho_phiE255_NC_009237(1)	3	0.0909	0.4884
19	24.8	1361610-1386474	intact (120)	transposase	yes	0	19	14	3	0.894	2	8	PHAGE_Escher_RCS47_NC_042128(1),PHAGE_Staphy_StauST398_4_NC_023499(1),PHAGE_Ralsto_RSY1_NC_025115(1),PHAGE_Rhodoc_Jace_NC_047974(1),PHAGE_Burkho_KS5_NC_015265(1),PHAGE_Coryne_Poushou_NC_042139(1)	5	0.0526	0.4876
20	13.9	1400568-1414482	intact (100)	transposase,integrase	yes	1	14	11	1	0.857	2	6	PHAGE_Bacill_G_NC_023719(2),PHAGE_Mycoba_Wildcat_NC_008206(1),PHAGE_Coryne_Poushou_NC_042139(1),PHAGE_Mannhe_phiMHaA1_NC_008201(1),PHAGE_Acidia_virus_NC_029316(1),PHAGE_Mannhe_vB_MhM_1127AP1_NC_047750(1),PHAGE_Mannhe_vB_MhS_535AP2_NC_028853(1),PHAGE_Mycoba_Myrna_NC_011273(1),PHAGE_Acinet_vB_AbaS_TRS1_NC_031098(1),PHAGE_Salmon_SJ46_NC_031129(1),PHAGE_Acinet_vB_AbaM_ME3_NC_041884(1)	4	0.1428	0.48
21	8.9	1427450-1436349	incomplete (30)	transposase,plate	no	0	11	6	1	0.636	4	5	PHAGE_Staphy_SPbeta_like_NC_029119(2),PHAGE_Escher_RCS47_NC_042128(2),PHAGE_Coryne_Poushou_NC_042139(1),PHAGE_Bacill_G_NC_023719(1),PHAGE_Lactoc_CB13_NC_013155(1),PHAGE_Lactoc_phiL47_NC_023574(1),PHAGE_Brevib_Sundance_NC_028749(1),PHAGE_Lactoc_WRP3_NC_027341(1),PHAGE_Bacill_0305phi8_36_NC_009760(1),PHAGE_Bacill_BMBtpLA_NC_028748(1)	2	0.1818	0.4963
22	37.6	1438670-1476273	incomplete (60)	integrase,transposase,protease,portal	yes	2	20	11	5	0.8	4	9	PHAGE_Escher_500465_1_NC_049342(3),PHAGE_Bacill_G_NC_023719(2),PHAGE_Ralsto_RS138_NC_029107(2),PHAGE_Escher_520873_NC_049344(1),PHAGE_Klebsi_ST15_OXA48phi14.1_NC_049454(1),PHAGE_Mycoba_Wanda_NC_022067(1),PHAGE_Entero_Mu_NC_000929(1),PHAGE_Entero_SfMu_NC_027382(1),PHAGE_Mycoba_Littlee_NC_042322(1),PHAGE_Pseudo_vB_PaeS_PM105_NC_028667(1),PHAGE_Escher_D108_NC_013594(1),PHAGE_Pseudo_JBD67_NC_042135(1…	3	0.15	0.4928
23	30.9	1536451-1567408	intact (100)	transposase	yes	2	27	12	6	0.666	9	10	PHAGE_Escher_RCS47_NC_042128(1),PHAGE_Entero_P1_NC_005856(1),PHAGE_Marino_P12026_NC_018269(1),PHAGE_Acinet_vB_AbaS_TRS1_NC_031098(1),PHAGE_Lactob_LfeInf_NC_029058(1),PHAGE_Paenib_Vegas_NC_028767(1),PHAGE_Paenib_BN12_NC_048688(1),PHAGE_Lactoc_Q54_NC_008364(1),PHAGE_Mannhe_vB_MhM_1127AP1_NC_047750(1),PHAGE_Mannhe_vB_MhM_587AP1_NC_028898(1),PHAGE_Microc_MaMV_DC_NC_029002(1),PHAGE_Burkho_vB_BmuP_KL4_…	2	0.037	0.5122
24	9.2	1582370-1591631	questionable (80)	capsid,transposase	yes	0	13	6	5	0.846	2	5	PHAGE_Escher_RCS47_NC_042128(2),PHAGE_Achrom_phiAxp_2_NC_029106(1),PHAGE_Ralsto_RSA1_NC_009382(1),PHAGE_Burkho_KS5_NC_015265(1),PHAGE_Salini_M8CC_19_NC_042349(1),PHAGE_Burkho_phi6442_NC_009235(1),PHAGE_Salini_M8CRM_1_NC_042351(1),PHAGE_Burkho_phiE125_NC_003309(1)	2	0.1538	0.5002
25	22.2	1682768-1705051	questionable (80)	transposase,plate	yes	0	15	7	7	0.933	1	5	PHAGE_Escher_RCS47_NC_042128(2),PHAGE_Bacill_BMBtpLA_NC_028748(1)	2	0.1333	0.4959
26	12.7	1732722-1745466	questionable (90)	transposase,tail	no	0	15	10	5	1	0	6	PHAGE_Escher_500465_1_NC_049342(1),PHAGE_Coryne_Poushou_NC_042139(1),PHAGE_Vibrio_PWH3a_P1_NC_020863(1),PHAGE_Phormi_MIS_PhV1B_NC_028998(1),PHAGE_Brevib_Sundance_NC_028749(1),PHAGE_Caulob_Cr30_NC_025422(1),PHAGE_Vibrio_qdvp001_NC_029057(1),PHAGE_Salmon_SJ46_NC_031129(1)	3	0.0666	0.4883
27	25.7	1738843-1764617	questionable (90)	transposase,tail	yes	0	15	11	3	0.933	1	9	PHAGE_Strept_BRock_NC_048650(1),PHAGE_Mannhe_phiMHaA1_NC_008201(1),PHAGE_Lactoc_LW31_NC_049806(1),PHAGE_Salmon_SJ46_NC_031129(1),PHAGE_Pseudo_PAE1_NC_028980(1),PHAGE_Strept_858_NC_010353(1),PHAGE_Pseudo_YuA_NC_010116(1),PHAGE_Mannhe_vB_MhM_1127AP1_NC_047750(1),PHAGE_Vibrio_12A4_NC_021068(1),PHAGE_Mannhe_vB_MhM_587AP1_NC_028898(1),PHAGE_Pseudo_LKO4_NC_041934(1),PHAGE_Acinet_vB_AbaM_ME3_NC_041884(1…	3	0.0666	0.5046
28	4	1770729-1774827	incomplete (60)	plate,transposase	no	0	10	7	3	1	0	5	PHAGE_Escher_RCS47_NC_042128(2),PHAGE_Pseudo_B3_NC_006548(1),PHAGE_Haemop_SuMu_NC_019455(1),PHAGE_Stenot_S1_NC_011589(1),PHAGE_Burkho_phiE125_NC_003309(1),PHAGE_Vibrio_VP882_NC_009016(1),PHAGE_Halomo_phiHAP_1_NC_010342(1),PHAGE_Temper_phiNIH1.1_NC_003157(1),PHAGE_Bacill_BMBtpLA_NC_028748(1)	3	0.2	0.4894
29	13.5	1810487-1824022	intact (120)	plate,transposase	no	0	22	13	4	0.772	5	8	PHAGE_Escher_RCS47_NC_042128(2),PHAGE_Bacill_BMBtpLA_NC_028748(1),PHAGE_Haemop_SuMu_NC_019455(1),PHAGE_Bacill_G_NC_023719(1),PHAGE_Escher_500465_1_NC_049342(1),PHAGE_Ralsto_RSY1_NC_025115(1)	4	0.0909	0.4793
30	18.2	1847448-1865692	questionable (70)	integrase,transposase	yes	1	23	10	7	0.739	6	9	PHAGE_Lactoc_phiQ1_NC_049805(1),PHAGE_Paenib_Vegas_NC_028767(1),PHAGE_Escher_D108_NC_013594(1),PHAGE_Pseudo_MP48_NC_024782(1),PHAGE_Escher_slur01_NC_028831(1),PHAGE_Rhodob_RC1_NC_020839(1),PHAGE_Paenib_BN12_NC_048688(1),PHAGE_Aeromo_phiO18P_NC_009542(1),PHAGE_Staphy_StauST398_4_NC_023499(1),PHAGE_Pseudo_JD024_NC_024330(1),PHAGE_Entero_SfMu_NC_027382(1),PHAGE_Entero_CAjan_NC_028776(1),PHAGE_Pseudo…	2	0.0434	0.5276
31	21.8	1934814-1956649	questionable (80)	tail,transposase	yes	0	10	8	1	0.9	1	7	PHAGE_Escher_RCS47_NC_042128(2),PHAGE_Burkho_KS5_NC_015265(1),PHAGE_Ralsto_RSY1_NC_025115(1),PHAGE_Stenot_vB_SmaS_DLP_5_NC_042082(1),PHAGE_Bacill_G_NC_023719(1),PHAGE_Agroba_Atu_ph07_NC_042013(1),PHAGE_Haemop_SuMu_NC_019455(1),PHAGE_Cellul_phi17:2_NC_021798(1),PHAGE_Cellul_phi4:1_NC_021788(1),PHAGE_Vibrio_SIO_2_NC_016567(1),PHAGE_Rhodoc_E3_NC_021347(1)	2	0.2	0.5036
32	16.6	2044885-2061573	questionable (80)	transposase	yes	0	9	7	1	0.888	1	4	PHAGE_Escher_RCS47_NC_042128(2),PHAGE_Rhodoc_Sleepyhead_NC_048782(1),PHAGE_Bacill_BMBtpLA_NC_028748(1),PHAGE_Haemop_SuMu_NC_019455(1),PHAGE_Burkho_KS5_NC_015265(1)	3	0.2222	0.5018
33	8.5	2161734-2170289	incomplete (30)	protease,head	no	0	8	7	1	1	0	6	PHAGE_Xylell_Salvo_NC_042345(2),PHAGE_Escher_RCS47_NC_042128(2),PHAGE_Entero_DE3_NC_042057(1),PHAGE_Xylell_Sano_NC_042344(1),PHAGE_Rueger_DSS3_P1_NC_025428(1),PHAGE_Entero_phi80_NC_021190(1),PHAGE_Entero_lambda_NC_001416(1),PHAGE_Altero_vB_AcoS_R7M_NC_048878(1),PHAGE_Escher_vB_EcoM_ECO1230_10_NC_027995(1),PHAGE_Salmon_BP12C_NC_031228(1),PHAGE_Entero_Arya_NC_031048(1),PHAGE_Escher_vB_EcoM_ECOO78_N…	2	0.25	0.5136
34	19.1	2174924-2194101	intact (150)	transposase,lysin	yes	0	24	19	2	0.875	3	10	PHAGE_Staphy_SPbeta_like_NC_029119(2),PHAGE_Haemop_SuMu_NC_019455(1),PHAGE_Escher_vB_EcoM_ep3_NC_025430(1),PHAGE_Paenib_BN12_NC_048688(1),PHAGE_Escher_vB_EcoM_ECO1230_10_NC_027995(1),PHAGE_Pseudo_PPpW_3_NC_023006(1),PHAGE_Klebsi_4LV2017_NC_047818(1),PHAGE_Paenib_Vegas_NC_028767(1),PHAGE_Escher_vB_EcoM_ECOO78_NC_041926(1),PHAGE_Pseudo_phiCTX_NC_003278(1),PHAGE_Coryne_Poushou_NC_042139(1),PHAGE_Pse…	6	0.0833	0.4899
35	21.4	2338857-2360330	questionable (70)	head,transposase	yes	0	14	7	4	0.785	3	4	PHAGE_Bacill_vB_BanS_Tsamsa_NC_023007(2),PHAGE_Liberi_SC1_NC_019549(1),PHAGE_Liberi_SC2_NC_019550(1),PHAGE_Dickey_vB_DsoM_JA29_NC_048053(1),PHAGE_Dickey_vB_DsoM_JA11_NC_048077(1),PHAGE_Burkho_BcepSaruman_NC_049850(1),PHAGE_Bordet_vB_BbrM_PHB04_NC_047861(1),PHAGE_Lactoc_WRP3_NC_027341(1),PHAGE_Brevib_Sundance_NC_028749(1),PHAGE_Shigel_SfIV_NC_022749(1)	4	0.1428	0.4846
36	57.9	2359768-2417738	intact (150)	head,transposase,recombinase,plate	yes	2	51	36	13	0.96	2	23	PHAGE_Klebsi_ST147_VIM1phi7.1_NC_049451(4),PHAGE_Klebsi_ST13_OXA48phi12.1_NC_049453(4),PHAGE_Pectob_ZF40_NC_019522(2),PHAGE_Pseudo_phi2_NC_030931(2),PHAGE_Pseudo_JBD25_NC_027992(2),PHAGE_Escher_RCS47_NC_042128(2),PHAGE_Brucel_BiPBO1_NC_031264(2),PHAGE_Xantho_CP2_NC_020205(2),PHAGE_Pseudo_MP29_NC_011613(2),PHAGE_Pseudo_JD024_NC_024330(2),PHAGE_Salmon_118970_sal3_NC_031940(2),PHAGE_Ralsto_RS138_NC_…	5	0.0784	0.5023
37	25.4	2437741-2463143	intact (150)	tail,plate,head,transposase	no	1	45	30	13	0.955	2	23	PHAGE_Vibrio_vB_VpaM_MAR_NC_019722(5),PHAGE_Vibrio_VP58.5_NC_027981(5),PHAGE_Escher_vB_EcoM_ep3_NC_025430(4),PHAGE_Escher_vB_EcoM_ECOO78_NC_041926(4),PHAGE_Entero_Arya_NC_031048(4),PHAGE_Escher_vB_EcoM_ECO1230_10_NC_027995(4),PHAGE_Vibrio_VHML_NC_004456(3),PHAGE_Pseudo_PPpW_3_NC_023006(3),PHAGE_Salmon_SEN4_NC_029015(2),PHAGE_Ralsto_RSA1_NC_009382(2),PHAGE_Pseudo_PA7_NC_042060(2),PHAGE_Salmon_SEN5…	5	0.1111	0.5066
38	19	2549237-2568256	intact (150)	transposase,tail,plate	no	1	24	21	3	1	0	12	PHAGE_Escher_D108_NC_013594(6),PHAGE_Vibrio_12B12_NC_021070(5),PHAGE_Entero_Mu_NC_000929(5),PHAGE_Entero_SfV_NC_003444(5),PHAGE_Entero_SfMu_NC_027382(5),PHAGE_Shigel_SfIV_NC_022749(4),PHAGE_Entero_SfI_NC_027339(4),PHAGE_Shigel_SfII_NC_021857(4),PHAGE_Entero_phiP27_NC_003356(3),PHAGE_Salmon_118970_sal3_NC_031940(3),PHAGE_Salmon_ST64B_NC_004313(2),PHAGE_Sinorh_phiN3_NC_028945(1),PHAGE_Burkho_KS9_NC…	6	0.25	0.5267
39	19.3	2631422-2650779	intact (110)	transposase,coat	yes	0	12	11	0	0.916	1	6	PHAGE_Coryne_Poushou_NC_042139(1),PHAGE_Paenib_Vegas_NC_028767(1),PHAGE_Paenib_BN12_NC_048688(1)	3	0.0833	0.4994
40	33.7	2703458-2737243	intact (140)	transposase	yes	0	42	22	16	0.904	4	12	PHAGE_Burkho_KS10_NC_011216(3),PHAGE_Burkho_phiE255_NC_009237(3),PHAGE_Pseudo_JBD25_NC_027992(3),PHAGE_Burkho_BcepMu_NC_005882(3),PHAGE_Pseudo_B3_NC_006548(2),PHAGE_Ralsto_RS138_NC_029107(2),PHAGE_Escher_D108_NC_013594(1),PHAGE_Vibrio_YC_NC_048709(1),PHAGE_Pseudo_LPB1_NC_027298(1),PHAGE_Salmon_SJ46_NC_031129(1),PHAGE_Aeromo_phiA8_29_NC_048660(1),PHAGE_Entero_Mu_NC_000929(1),PHAGE_Pseudo_JBD18_NC_…	3	0.0714	0.4809
41	16.9	2823567-2840496	intact (120)	transposase,tail	yes	0	18	11	5	0.888	2	6	PHAGE_Synech_S_SSM7_NC_015287(1),PHAGE_Vibrio_vB_VchM_Kuja_NC_048827(1),PHAGE_Staphy_StauST398_4_NC_023499(1),PHAGE_Staphy_phiPV83_NC_002486(1),PHAGE_Bacill_SP_15_NC_031245(1),PHAGE_Ralsto_RSA1_NC_009382(1),PHAGE_Prochl_P_TIM68_NC_028955(1)	3	0.0555	0.4673
42	26	2839061-2865063	questionable (90)	transposase,plate,tail	yes	0	18	11	4	0.833	3	8	PHAGE_Escher_RCS47_NC_042128(2),PHAGE_Paenib_Vegas_NC_028767(1),PHAGE_Synech_S_SSM7_NC_015287(1),PHAGE_Entero_vB_KleM_RaK2_NC_019526(1),PHAGE_Halocy_JM_2012_NC_017975(1),PHAGE_Cronob_vB_CsaM_GAP32_NC_019401(1),PHAGE_Synech_Bellamy_NC_047838(1),PHAGE_Cellul_phi38:1_NC_021796(1),PHAGE_Burkho_BcepSauron_NC_049851(1),PHAGE_Plankt_PaV_LD_NC_016564(1),PHAGE_Bacill_SP_15_NC_031245(1),PHAGE_Vibrio_YC_NC_…	3	0.1111	0.4983
43	33.2	2875347-2908612	intact (150)	transposase,integrase,terminase,portal,head,virion,capsid,tail	yes	0	57	42	13	0.964	2	24	PHAGE_Escher_D108_NC_013594(9),PHAGE_Entero_Mu_NC_000929(8),PHAGE_Entero_SfMu_NC_027382(8),PHAGE_Vibrio_12B12_NC_021070(7),PHAGE_Pseudo_B3_NC_006548(6),PHAGE_Entero_SfV_NC_003444(5),PHAGE_Rhodov_RS1_NC_020866(5),PHAGE_Pseudo_JBD67_NC_042135(4),PHAGE_Shigel_SfIV_NC_022749(4),PHAGE_Rhodob_RC1_NC_020839(4),PHAGE_Rhodob_RcapMu_NC_016165(4),PHAGE_Burkho_BcepMu_NC_005882(4),PHAGE_Pseudo_JBD25_NC_027992…	9	0.1578	0.6105
44	16.7	3015022-3031813	questionable (70)	transposase,tail,plate	yes	1	21	11	5	0.761	5	9	PHAGE_Escher_D108_NC_013594(3),PHAGE_Entero_SfMu_NC_027382(3),PHAGE_Entero_Mu_NC_000929(3),PHAGE_Vibrio_12B12_NC_021070(2),PHAGE_Salmon_ST64B_NC_004313(2),PHAGE_Rhizob_vB_RleM_PPF1_NC_025427(2),PHAGE_Shigel_SfIV_NC_022749(2),PHAGE_Entero_SfV_NC_003444(2),PHAGE_Salmon_118970_sal3_NC_031940(2),PHAGE_Haemop_SuMu_NC_019455(1),PHAGE_Mannhe_vB_MhM_3927AP2_NC_028766(1),PHAGE_Pseudo_PhiPA3_NC_028999(1),P…	3	0.1428	0.5344
45	31.6	3211415-3243039	intact (110)	transposase	yes	0	23	10	8	0.782	5	4	PHAGE_Bacill_Blue_NC_031056(1),PHAGE_Bacill_Shbh1_NC_030925(1),PHAGE_Brevib_Sundance_NC_028749(1),PHAGE_Bacill_BM15_NC_042140(1)	3	0.0434	0.4913
46	10.7	3257943-3268698	questionable (70)	protease,transposase,portal	no	0	14	9	2	0.785	3	7	PHAGE_Staphy_phiPV83_NC_002486(1),PHAGE_Burkho_BcepMu_NC_005882(1),PHAGE_Burkho_KS10_NC_011216(1),PHAGE_Staphy_StauST398_4_NC_023499(1),PHAGE_Sulfit_phiCB2047_B_NC_020862(1),PHAGE_Roseov_1_NC_049345(1),PHAGE_Plankt_PaV_LD_NC_016564(1),PHAGE_Bacill_G_NC_023719(1),PHAGE_Burkho_phiE255_NC_009237(1),PHAGE_Vibrio_1.097.O._10N.286.49.B3_NC_049431(1)	2	0.0714	0.5177
47	7	3315463-3322537	incomplete (60)	transposase,tail	no	0	8	6	2	1	0	4	PHAGE_Gordon_Nyceirae_NC_031004(1),PHAGE_Lactob_LF1_NC_019486(1),PHAGE_Salmon_SJ46_NC_031129(1),PHAGE_Gordon_Schwabeltier_NC_031255(1),PHAGE_Lactob_Lb_NC_047983(1),PHAGE_Natria_PhiCh1_NC_004084(1),PHAGE_Arthro_Maja_NC_048140(1),PHAGE_Brevib_Sundance_NC_028749(1),PHAGE_Mycoba_Adler_NC_023591(1)	3	0.125	0.4599
Criteria for scoring prophage regions (as intact, questionable, or incomplete) in "Phaster" online program:
Method 1:
1. If the number of certain phage organism in this table is more than or equal to 100% of the total number of CDS of the region,
the region is marked with total score 150. If less than 100%, method 2 and 3 will be used.
Method 2:
1. If the number of certain phage organism in this table is more than 50% of the total number of CDS of the region, that phage
organism is considered as the major potential phage for that region; the percentage of the total number
of that phage organism in this table in the total number of proteins of the region is calculated and
then multipled by 100; the percentage of the length of that phage organism in this table in the length
of the region is calculated and then multipled by 50 (phage head's encapsulation capability is considered).
Method 3:
1. If any of the specific phage-related keywords (such as 'capsid', 'head', 'integrase', 'plate', 'tail', 'fiber',
'coat', 'transposase', 'portal', 'terminase', 'protease' or 'lysin') are present, the score will be increased
by 10 for each keyword found.
2. If the size of the region is greater than 30 Kb, the score will be increased by 10.
3. If there are at least 40 proteins in the region, the score will be increased by 10.
4. If all of the phage-related proteins and hypothetical proteins constitute more than 70% of
the total number of proteins in the region, the score will be increased by 10.
Compared the total score of method 2 with the total score of method 3, the bigger one is chosen as the total score of the region.
If the region's total score is less than 70, it is marked as incomplete; if between 70 to 90, it is marked as questionable; if greater than 90, it is marked as intact.
