# Supplementary material for: Early genome erosion and internal phage-symbiont-host interaction in the endosymbionts of a cold-seep tubeworm
Source: iScience. 2023 Jun 7;26(7):107033. doi: 10.1016/j.isci.2023.107033 (PMC10300362; doi:10.1016/j.isci.2023.107033)
Supplement: Table S14. Transcriptomic expression of phage-coding proteins in the Sclerolinum annulatum endosymbiont HMS1, related to Figure 4B [file mmc15.xlsx]

## Sheet: Sheet1
Table S14 Transcriptomic expression of phage-coding proteins in the Sclerolinum annulatum endosymbiont HMS1, related to Figure 4B.
ORF	TPMav	PROKKA	KEGG KOs	KEGG functions	eggNOG	PFAM	PFAM
HMS1_00800	770.235	Phage major capsid protein E			capsid protein	PF03864.15	Phage major capsid protein E
HMS1_00801	763.429	Bacteriophage lambda head decoration protein D			Bacteriophage lambda head decoration protein D	PF02924.14	Bacteriophage lambda head decoration protein D
HMS1_03627	753.845	Phage virion morphogenesis family protein
HMS1_00803	455.727	Phage portal protein, lambda family			Phage portal protein lambda	PF05136.13	Phage portal protein, lambda family
HMS1_03347	437.357	hypothetical protein			Belongs to the 'phage' integrase family
HMS1_00807	421.502	hypothetical protein			LydA holin phage, holin superfamily III	PF16083.5	LydA holin phage, holin superfamily III
HMS1_00792	379.682	Prophage minor tail protein Z (GPZ)			Prophage minor tail protein Z (GPZ)	PF06763.11	Prophage minor tail protein Z (GPZ)
HMS1_01743	350.377	Poly(A) polymerase I precursor	K00970	pcnB; poly(A) polymerase [EC:2.7.7.19]	Adds poly(A) tail to the 3' end of many RNAs, which usually targets these RNAs for decay. Plays a significant role in the global control of gene expression, through influencing the rate of transcript degradation, and in the general RNA quality control	PF01743.20	Poly A polymerase head domain
HMS1_03878	340.153	phage T7 F exclusion suppressor FxsA	K07113	fxsA; UPF0716 protein FxsA	COG3030 Protein affecting phage T7 exclusion by the F plasmid	PF04186.13	FxsA cytoplasmic membrane protein
HMS1_01289	339.748	site-specific tyrosine recombinase XerD			Belongs to the 'phage' integrase family	PF00589.22	Phage integrase family
HMS1_00805	315.436	Phage terminase large subunit (GpA)			Terminase	PF05876.12	Phage terminase large subunit (GpA)
HMS1_02658	273.119	Tail-specific protease precursor	K03797	E3.4.21.102; carboxyl-terminal processing protease [EC:3.4.21.102]	Belongs to the peptidase S41A family	PF17804.1	Tail specific protease N-terminal domain
HMS1_00845	271.182	Phage integrase family protein			Belongs to the 'phage' integrase family
HMS1_00136	238.397	Tyrosine recombinase XerC	K03733	xerC; integrase/recombinase XerC	Belongs to the 'phage' integrase family. XerC subfamily	PF02899.17	Phage integrase, N-terminal SAM-like domain
HMS1_00784	223.611	hypothetical protein			Putative phage tail protein	PF13550.6	Putative phage tail protein
HMS1_03166	221.978	hypothetical protein	K04763	xerD; integrase/recombinase XerD	Phage integrase family
HMS1_00791	214.432	hypothetical protein			Prophage tail length tape measure protein	PF06791.13	Prophage tail length tape measure protein
HMS1_02763	196.42	hypothetical protein	K11900	impC; type VI secretion system protein ImpC	Type VI secretion protein, EvpB/VC_A0108, tail sheath	PF05943.12	Type VI secretion protein, EvpB/VC_A0108, tail sheath
HMS1_01591	176.348	Phage integrase family protein			Belongs to the 'phage' integrase family
HMS1_02930	162.416	Phage integrase family protein			Belongs to the 'phage' integrase family
HMS1_01745	128.135	hypothetical protein			Belongs to the 'phage' integrase family
HMS1_00787	127.748	hypothetical protein			Phage conserved hypothetical protein BR0599	PF09931.9	Uncharacterized conserved protein (DUF2163)
HMS1_03187	117.924	site-specific tyrosine recombinase XerD	K04763	xerD; integrase/recombinase XerD	Phage integrase family	PF00589.22	Phage integrase family
HMS1_02580	107.081	Uracil DNA glycosylase superfamily protein	K21929	udg; uracil-DNA glycosylase [EC:3.2.2.27]	TIGRFAM Phage SPO1 DNA polymerase-related protein	PF03167.19	Uracil DNA glycosylase superfamily
HMS1_00274	102.632	hypothetical protein			Belongs to the 'phage' integrase family
HMS1_01000	80.4967	hypothetical protein			Belongs to the 'phage' integrase family
HMS1_01044	79.5841	hypothetical protein			Belongs to the 'phage' integrase family
HMS1_01906	79.0626	Phage integrase family protein			Phage integrase family	PF00589.22	Phage integrase family
HMS1_03645	67.7844	Phage late control gene D protein (GPD)			Tail protein
HMS1_00928	66.8292	Tyrosine recombinase XerD	K04763	xerD; integrase/recombinase XerD	recombinase XerD	PF02899.17	Phage integrase, N-terminal SAM-like domain
HMS1_02939	64.9885	hypothetical protein			Phage derived protein Gp49-like (DUF891)
HMS1_02906	63.1189	hypothetical protein			Belongs to the 'phage' integrase family
HMS1_00107	53.9845	Phage-related minor tail protein
HMS1_02660	50.0815	Phage portal protein, lambda family			Phage portal protein lambda	PF05136.13	Phage portal protein, lambda family
HMS1_03779	49.4904	Baseplate J-like protein			Baseplate J-like protein	PF04865.14	Baseplate J-like protein
HMS1_03009	49.2897	Phage tail sheath protein	K06907	uncharacterized protein	Phage tail sheath C-terminal domain	PF04984.14	Phage tail sheath protein subtilisin-like domain
HMS1_03186	42.7731	site-specific tyrosine recombinase XerD	K04763	xerD; integrase/recombinase XerD	Phage integrase family	PF00589.22	Phage integrase family
HMS1_01361	42.3967	Prophage CP4-57 regulatory protein (AlpA)	K07733	alpA; prophage regulatory protein	Transcriptional regulator	PF05930.12	Prophage CP4-57 regulatory protein (AlpA)
HMS1_01274	38.5423	Phage late control gene D protein (GPD)	K06905		late control
HMS1_01270	37.6084	Phage-related minor tail protein			Phage-related minor tail protein
HMS1_02152	37.2754	Phage integrase family protein			Phage integrase family	PF00589.22	Phage integrase family
HMS1_02662	35.8729	Phage terminase large subunit (GpA)			Terminase	PF05876.12	Phage terminase large subunit (GpA)
HMS1_03631	35.1327	hypothetical protein				PF03864.15	Phage major capsid protein E
HMS1_03008	33.2897	Phage tail tube protein FII	K06908	uncharacterized protein	tail tube protein	PF04985.14	Phage tail tube protein FII
HMS1_03006	33.2624	hypothetical protein			Phage tail assembly chaperone proteins, E, or 41 or 14	PF10109.9	Phage tail assembly chaperone proteins, E, or 41 or 14
HMS1_02664	32.5921	hypothetical protein			LydA holin phage, holin superfamily III	PF16083.5	LydA holin phage, holin superfamily III
HMS1_03148	30.665	Bacteriophage Mu Gp45 protein			Phage baseplate assembly protein V	PF06890.12	Bacteriophage Mu Gp45 protein
HMS1_02154	28.3632	hypothetical protein			Putative phage tail protein	PF13550.6	Putative phage tail protein
HMS1_02685	25.6145	Phage late control gene D protein (GPD)	K06905		Phage late control gene D protein (GPD)	PF05954.11	Phage late control gene D protein (GPD)
HMS1_03002	23.1569	Phage-related minor tail protein			Phage tail tape measure protein, TP901 family	PF10145.9	Phage-related minor tail protein
HMS1_00746	22.8505	Baseplate J-like protein			Baseplate J-like protein	PF04865.14	Baseplate J-like protein
HMS1_00999	22.5696	hypothetical protein			Phage integrase family protein
HMS1_02917	21.5628	Mu-like prophage major head subunit gpT			Mu-like prophage major head subunit gpT	PF10124.9	Mu-like prophage major head subunit gpT
HMS1_01273	20.9915	Phage late control gene D protein (GPD)	K06905		Phage late control gene D protein (GPD)
HMS1_03624	20.8195	hypothetical protein			Mu-like prophage protein gp29	PF06074.12	Protein of unknown function (DUF935)
HMS1_02997	20.7446	Phage late control gene D protein (GPD)	K06905		late control	PF05954.11	Phage late control gene D protein (GPD)
HMS1_00733	20.6672	Phage-related minor tail protein			HNH endonuclease	PF10145.9	Phage-related minor tail protein
HMS1_02753	20.4797	Phage-related baseplate assembly protein	K11904	vgrG; type VI secretion system secreted protein VgrG	RHS protein
HMS1_00748	20.408	Phage Tail Collar Domain protein			tail collar domain protein
HMS1_02998	19.8584	Phage Tail Protein X			tail protein x	PF05489.12	Phage Tail Protein X
HMS1_03000	18.8237	hypothetical protein			Tail tape measure protein, TP901 family
HMS1_03146	18.8161	Baseplate J-like protein			Baseplate J-like protein	PF04865.14	Baseplate J-like protein
HMS1_03648	18.7891	Phage protein GP46			Phage protein GP46	PF07409.12	Phage protein GP46
HMS1_02999	18.7333	Phage P2 GpU	K06906	uncharacterized protein	P2 GpU family protein	PF06995.11	Phage P2 GpU
HMS1_03149	17.9986	Phage late control gene D protein (GPD)			Tail protein
HMS1_03626	17.7713	hypothetical protein			head morphogenesis	PF18810.1	phage-Barnase-EndoU-ColicinE5/D-RelE like nuclease2
HMS1_03637	17.1469	Phage tail tube protein			Phage tail tube protein	PF10618.9	Phage tail tube protein
HMS1_02756	17.0395	Intracellular multiplication and human macrophage-killing	K11891	impL; type VI secretion system protein ImpL	domain protein	PF14331.6	ImcF-related N-terminal domain
HMS1_03027	16.0359	Mu-like prophage major head subunit gpT			Mu-like prophage major head subunit gpT	PF10124.9	Mu-like prophage major head subunit gpT
HMS1_01272	15.6551	Phage P2 GpU	K06906	uncharacterized protein	P2 GpU family protein	PF06995.11	Phage P2 GpU
HMS1_02754	15.4279	Phage late control gene D protein (GPD)	K11904	vgrG; type VI secretion system secreted protein VgrG	Phage late control gene D protein (GPD)	PF05954.11	Phage late control gene D protein (GPD)
HMS1_03638	14.469	Mu-like prophage FluMu protein gp41
HMS1_00359	14.3369	Baseplate J-like protein			Baseplate J-like protein	PF04865.14	Baseplate J-like protein
HMS1_02922	14.2492	Mu-like prophage I protein			Mu-like prophage I protein	PF10123.9	Mu-like prophage I protein
HMS1_02918	13.9707	Mu-like prophage major head subunit gpT			Mu-like prophage major head subunit gpT	PF10124.9	Mu-like prophage major head subunit gpT
HMS1_03652	13.6273	Phage Tail Collar Domain protein			tail collar domain protein
HMS1_01266	13.4749	Phage tail sheath protein	K06907	uncharacterized protein	Phage tail sheath protein subtilisin-like domain	PF04984.14	Phage tail sheath protein subtilisin-like domain
HMS1_03639	12.4575	Phage-related minor tail protein			TIGRFAM phage tail tape measure protein, TP901 family	PF10145.9	Phage-related minor tail protein
HMS1_00360	12.2421	hypothetical protein			Baseplate J-like protein
HMS1_00745	12.1666	Phage protein GP46			Phage protein GP46	PF07409.12	Phage protein GP46
HMS1_01522	12.0829	Prophage CP4-57 regulatory protein (AlpA)	K07733	alpA; prophage regulatory protein		PF05930.12	Prophage CP4-57 regulatory protein (AlpA)
HMS1_03636	11.7578	Phage tail sheath protein			Tail sheath	PF04984.14	Phage tail sheath protein subtilisin-like domain
HMS1_00740	11.6758	Phage late control gene D protein (GPD)			Tail protein
HMS1_03625	11.6048	Phage Mu protein F like protein			protein homolog of phage Mu protein gp30	PF04233.14	Phage Mu protein F like protein
HMS1_03649	11.5279	Baseplate J-like protein			Baseplate J-like protein	PF04865.14	Baseplate J-like protein
HMS1_01269	11.5248	Phage-related minor tail protein			Phage-related minor tail protein	PF10145.9	Phage-related minor tail protein
HMS1_03778	11.2899	Phage protein GP46			Phage protein GP46	PF07409.12	Phage protein GP46
HMS1_03154	10.4772	Phage-related minor tail protein			phage tail tape measure protein	PF10145.9	Phage-related minor tail protein
HMS1_02544	9.35393	hypothetical protein			Belongs to the 'phage' integrase family	PF12834.7	Phage integrase, N-terminal
HMS1_00743	9.01654	Bacteriophage Mu Gp45 protein			Bacteriophage Mu Gp45 protein	PF06890.12	Bacteriophage Mu Gp45 protein
HMS1_01262	8.58848	hypothetical protein			Phage tail-collar fibre protein
HMS1_03646	7.94731	Bacteriophage Mu Gp45 protein			baseplate assembly protein V	PF06890.12	Bacteriophage Mu Gp45 protein
HMS1_03156	7.94516	Phage tail tube protein			Phage tail tube protein	PF10618.9	Phage tail tube protein
HMS1_03021	7.58743	hypothetical protein			phage baseplate assembly protein V	PF04717.12	Type VI secretion system, phage-baseplate injector
HMS1_03144	7.27563	Phage Tail Collar Domain protein			Phage Tail Collar Domain	PF07484.12	Phage Tail Collar Domain
HMS1_03015	7.04697	Baseplate J-like protein			baseplate assembly protein	PF04865.14	Baseplate J-like protein
HMS1_01517	6.81386	Phage integrase family protein			Belongs to the 'phage' integrase family	PF00589.22	Phage integrase family
HMS1_03155	6.03336	Mu-like prophage FluMu protein gp41			Phage tail assembly chaperone proteins, E, or 41 or 14	PF10109.9	Phage tail assembly chaperone proteins, E, or 41 or 14
HMS1_03147	6.02637	Phage protein GP46			Phage protein GP46	PF07409.12	Phage protein GP46
HMS1_03013	5.84647	hypothetical protein			Phage tail-collar fibre protein	PF12571.8	Phage tail-collar fibre protein
HMS1_00357	5.74912	Phage Tail Collar Domain protein			tail collar domain protein
HMS1_01243	5.64675	Phage major capsid protein, P2 family			Phage major capsid protein, P2 family	PF05125.12	Phage major capsid protein, P2 family
HMS1_01244	4.84541	Phage small terminase subunit			Phage small terminase subunit	PF05944.12	Phage small terminase subunit
HMS1_03157	4.76539	Phage tail sheath protein			Tail sheath	PF17482.2	Phage tail sheath C-terminal domain
HMS1_01264	4.39436	hypothetical protein	K06907	uncharacterized protein	Phage tail sheath C-terminal domain
HMS1_00780	4.01591	hypothetical protein			Belongs to the 'phage' integrase family
HMS1_01518	3.70159	hypothetical protein			Belongs to the 'phage' integrase family
HMS1_01258	3.3122	Baseplate J-like protein			Baseplate J-like protein	PF04865.14	Baseplate J-like protein
HMS1_01252	2.85484	P2 phage tail completion protein R (GpR)			P2 phage tail completion protein R (GpR)	PF06891.11	P2 phage tail completion protein R (GpR)
HMS1_01257	2.428	Baseplate J-like protein			baseplate assembly protein
HMS1_01259	2.2129	Phage tail protein (Tail_P2_I)			Phage tail protein (Tail_P2_I)	PF09684.10	Phage tail protein (Tail_P2_I)
HMS1_03001	6.92232	hypothetical protein			Phage tail tape measure protein, TP901 family
HMS1_01231	6.3026	hypothetical protein			Phage portal protein
HMS1_01230	5.54524	Phage portal protein			portal protein
HMS1_01255	4.89315	Gene 25-like lysozyme	K06903	uncharacterized protein	Baseplate assembly protein	PF04965.14	Gene 25-like lysozyme
HMS1_01261	3.15042	hypothetical protein			Phage tail-collar fibre protein	PF12571.8	Phage tail-collar fibre protein
HMS1_03650	2.93297	hypothetical protein			Baseplate J-like protein
HMS1_01242	1.49418	Phage major capsid protein, P2 family			Phage major capsid protein, P2 family	PF05125.12	Phage major capsid protein, P2 family
HMS1_03776	0.920659	Bacteriophage Mu Gp45 protein			Bacteriophage Mu Gp45 protein	PF06890.12	Bacteriophage Mu Gp45 protein
HMS1_03773	4.16851	Phage late control gene D protein (GPD)			Tail protein
HMS1_01245	3.99595	Phage head completion protein (GPL)			Phage head completion protein (GPL)	PF05926.11	Phage head completion protein (GPL)
HMS1_03025	3.0569	hypothetical protein				PF17891.1	Mu-like prophage FluMu N-terminal domain
HMS1_01253	1.69828	Phage-related baseplate assembly protein			Baseplate assembly protein	PF04717.12	Type VI secretion system, phage-baseplate injector
HMS1_00361	0.955283	Phage protein GP46			Phage protein GP46	PF07409.12	Phage protein GP46
HMS1_00781	0.57706	hypothetical protein			Belongs to the 'phage' integrase family
HMS1_03014	0.385259	Phage tail protein (Tail_P2_I)			Phage tail protein (Tail_P2_I)	PF09684.10	Phage tail protein (Tail_P2_I)
HMS1_01229	0	Phage portal protein			portal protein
HMS1_01267	0	Phage tail protein E			Tail E family protein
HMS1_01268	0	Phage P2 GpE				PF06528.12	Phage P2 GpE
HMS1_02686	0	Phage P2 GpU
HMS1_03022	0	hypothetical protein				PF04717.12	Type VI secretion system, phage-baseplate injector
HMS1_03026	0	Mu-like prophage major head subunit gpT			Mu-like prophage major head subunit gpT	PF10124.9	Mu-like prophage major head subunit gpT
