# Supplementary material for: Early genome erosion and internal phage-symbiont-host interaction in the endosymbionts of a cold-seep tubeworm
Source: iScience. 2023 Jun 7;26(7):107033. doi: 10.1016/j.isci.2023.107033 (PMC10300362; doi:10.1016/j.isci.2023.107033)
Supplement: Table S15. Genes encoding transposases in the Sclerolinum annulatum endosymbiont HMS1 and its relatives, related to Figure 1C [file mmc16.xlsx]

## Sheet: Sheet1
Table S15 Genes encoding transposases in the Sclerolinum annulatum endosymbiont HMS1 and its relatives, related to Figure 1C.																									COG0001	1	1	1	1	1	1	1	1	1	1	1	1	1	1	1	1	1
Note: Genomes were annotated with COG database and the number of genes assigned to transposases were summarized.																									COG0002	1	1	1	1	1	1	1	1	1	1	1	1	1	1	1	1	1
IDs	HMS1	MCR1	MCR2	Paraescarpia echinospica	Seepiophila jonesi	Lamellibrachia luymesi	Lamellibrachia barhami	Escarpia laminata	Escarpia piscesae	Riftia pachyptila	Ridgeia piscesae	Tevnia jerichonana	Galathealinum brachiosum	Sedimenticola thiotaurini	Sedimenticola selenatireducens	Sedimenticola endophacoides	Annotations								COG0005	0	1	1	1	1	1	1	1	1	1	1	1	1	1	1	1	1
COG1662	0	1	0	0	0	0	0	0	0	0	0	0	0	0	0	0	PFAM IS1 transposase								COG0006	1	1	1	1	1	1	1	1	1	1	1	1	1	2	3	1	1
COG1943	1	3	1	3	2	2	8	9	5	3	1	2	2	3	4	5	Transposase								COG0007	1	1	1	1	1	1	2	1	1	1	1	1	2	1	1	1	4
COG2801	161	1	10	1	116	117	2	29	4	4	7	5	2	9	3	15	Transposase and inactivated derivatives								COG0008	3	3	3	3	3	3	3	3	3	3	3	3	3	3	3	3	3
COG2826	38	0	4	0	0	0	0	0	0	0	0	0	1	2	2	1	transposase and inactivated derivatives, IS30 family								COG0009	2	2	2	2	2	2	2	2	2	2	2	2	2	2	2	2	2
COG2842	3	1	0	1	0	0	0	0	0	0	0	0	0	0	0	0	Transposition protein								COG0010	0	2	2	0	0	0	0	0	0	0	0	0	1	1	1	0	0
COG2963	106	1	3	1	13	15	3	10	1	1	4	1	2	7	0	8	transposase activity								COG0011	1	1	1	1	1	1	1	1	1	1	1	1	0	1	1	1	0
COG3039	176	0	0	1	0	0	1	4	1	2	1	2	0	0	1	1	Transposase								COG0012	1	1	1	0	1	1	1	1	1	1	1	1	1	1	1	1	1
COG3293	10	0	0	0	0	0	0	0	0	0	0	0	0	0	2	0	Transposase								COG0013	1	1	1	1	1	1	1	1	1	1	1	1	1	1	1	1	1
COG3316	0	0	2	1	35	35	1	2	0	0	1	0	1	0	0	1	Transposase and inactivated derivatives								COG0014	1	1	1	1	1	1	1	1	1	1	1	1	1	1	1	1	1
COG3328	365	0	0	0	0	0	0	0	0	0	0	0	0	1	3	4	transposase activity								COG0015	2	1	1	1	1	1	1	1	1	1	1	1	1	1	1	1	1
COG3385	64	0	0	5	50	49	5	4	0	1	1	1	0	0	1	0	transposase activity (IS4)								COG0016	1	1	1	1	1	1	1	1	1	2	1	1	1	1	1	1	1
COG3415	3	0	1	1	1	1	1	3	2	1	4	1	0	0	0	0	Transposase								COG0017	0	0	0	0	0	0	0	0	0	0	0	0	0	1	1	0	0
COG3436	0	0	1	0	2	1	0	1	0	0	1	1	0	0	0	1	IS66 Orf2 like protein								COG0018	1	1	1	1	1	1	1	1	1	1	1	1	1	1	1	1	1
COG3464	73	0	0	1	0	0	3	1	1	3	0	1	0	0	0	6	Transposase								COG0019	1	3	2	1	1	1	1	1	1	2	2	2	1	4	4	3	1
COG3547	5	2	1	3	0	0	6	3	1	1	2	1	0	1	3	6	Transposase (IS116 IS110 IS902 family)								COG0020	1	1	1	1	1	1	1	1	1	1	1	1	1	1	1	1	1
COG3666	0	0	0	0	0	0	0	0	1	1	0	1	0	0	0	0	Transposase and inactivated derivatives								COG0021	1	1	1	1	1	1	1	1	1	1	1	1	1	1	1	1	1
COG3676	6	0	0	0	0	0	0	0	0	0	0	0	0	0	0	0	ISXO2-like transposase domain								COG0022	0	1	3	0	0	0	0	0	0	0	0	0	0	2	3	0	1
COG3677	34	0	0	7	0	1	2	2	1	0	1	0	0	0	0	1	Transposase								COG0024	1	1	1	1	1	1	1	1	1	1	1	1	1	1	1	1	1
COG4220	2	0	0	0	1	1	0	0	0	0	0	0	0	0	0	0	transposase activity								COG0025	0	0	0	0	0	0	0	0	0	1	2	1	0	0	1	0	0
COG4584	10	0	2	1	0	1	2	3	0	0	1	0	0	0	1	0	PFAM Integrase catalytic								COG0026	0	0	0	0	0	0	0	0	0	0	0	0	1	0	0	0	1
COG5659	0	0	0	1	0	0	3	0	0	0	0	0	0	0	0	0	transposition								COG0027	0	0	0	0	0	0	0	1	0	1	1	1	1	0	0	0	0
Total	1057	9	25	27	220	223	37	71	17	17	24	16	8	23	20	49									COG0028	1	3	4	2	3	3	2	2	4	2	3	6	5	2	2	2	2
																									COG0029	2	2	2	2	2	2	2	2	3	2	2	2	1	1	1	2	1
																									COG0030	1	1	1	1	1	1	1	1	1	1	1	1	1	1	1	1	1
																									COG0031	1	2	4	1	1	1	1	1	1	1	1	1	1	2	2	1	1
																									COG0033	2	1	1	1	1	1	1	1	1	1	1	1	0	0	0	1	0
																									COG0034	1	1	1	1	1	1	1	1	1	1	1	1	1	1	1	1	1
																									COG0035	0	1	1	0	0	0	0	0	0	0	0	0	0	0	0	0	0
																									COG0036	1	1	1	1	1	1	1	1	1	1	1	1	1	1	1	1	1
																									COG0037	3	3	2	3	2	2	2	3	2	3	2	2	2	2	2	3	2
																									COG0038	1	1	1	1	1	1	1	1	1	1	1	1	1	1	1	1	2
																									COG0039	2	2	2	1	1	1	1	1	2	3	3	3	1	1	1	2	1
																									COG0040	2	2	1	1	1	1	1	1	1	1	1	1	1	2	2	2	1
																									COG0041	1	1	2	1	1	1	1	1	1	1	1	1	1	1	1	1	1
																									COG0042	3	2	2	2	2	2	1	2	2	2	2	1	2	2	2	2	2
																									COG0043	1	1	1	1	1	1	1	1	1	1	1	1	1	1	1	1	1
																									COG0044	2	2	2	2	2	2	2	2	2	3	2	2	1	2	2	1	1
																									COG0045	2	2	2	2	2	2	2	3	2	2	2	2	1	3	4	1	1
																									COG0046	1	1	1	0	1	1	1	1	1	1	1	1	1	1	1	1	1
																									COG0047	1	1	1	0	1	1	1	1	1	1	1	1	1	1	1	1	1
																									COG0048	1	0	1	1	1	1	1	1	1	1	1	1	1	1	1	1	1
																									COG0049	1	0	1	1	1	1	1	1	1	1	1	1	1	1	1	1	1
																									COG0050	2	2	0	2	2	2	3	2	0	0	2	0	0	2	2	2	2
																									COG0051	1	1	1	1	1	1	1	1	1	1	1	1	1	1	1	1	1
																									COG0052	1	1	1	1	1	1	2	1	1	1	1	1	1	1	1	1	1
																									COG0053	1	2	1	1	2	2	1	1	1	1	1	1	3	2	2	1	2
																									COG0054	1	1	1	1	1	1	1	1	1	1	1	1	1	1	1	1	1
																									COG0055	1	1	1	1	1	1	1	1	1	1	1	1	1	1	1	1	1
																									COG0056	1	1	1	1	1	1	1	1	1	1	1	1	1	1	1	1	1
																									COG0057	1	2	2	2	1	1	2	2	2	2	2	2	3	4	4	1	2
																									COG0058	2	2	2	2	2	2	4	2	2	2	2	2	0	0	2	2	2
																									COG0059	1	1	2	1	1	1	1	1	1	1	1	1	1	1	1	1	1
																									COG0060	1	1	1	1	1	1	1	1	1	1	1	1	1	1	1	1	1
																									COG0061	1	1	1	1	1	1	1	1	1	1	1	1	1	1	1	1	1
																									COG0062	1	1	1	1	1	1	1	1	1	1	1	0	1	1	1	1	1
																									COG0063	1	1	1	1	1	1	1	1	1	1	1	1	1	1	1	1	1
																									COG0064	1	1	1	1	1	1	1	1	1	1	1	1	1	1	1	1	1
																									COG0065	1	1	1	1	1	1	1	1	1	1	1	1	1	1	1	1	1
																									COG0066	1	1	1	1	1	1	1	1	1	0	1	1	1	1	1	1	1
																									COG0067	1	1	1	2	1	1	1	1	1	1	1	1	1	1	1	1	1
																									COG0068	2	1	1	0	2	2	1	1	1	1	1	1	1	1	1	1	0
																									COG0069	1	2	2	4	3	3	3	4	5	5	4	6	2	2	1	1	3
																									COG0070	1	1	1	2	1	1	1	1	1	1	1	1	1	1	1	1	1
																									COG0071	2	1	1	2	2	2	2	2	2	3	3	3	1	2	2	4	3
																									COG0072	1	1	1	1	1	1	1	1	1	2	1	1	1	1	1	1	1
																									COG0073	1	1	1	1	1	1	1	1	1	1	1	1	1	1	1	1	1
																									COG0074	2	2	2	2	2	2	2	3	2	2	2	2	1	1	1	1	1
																									COG0075	1	1	1	1	1	1	1	1	1	2	1	1	1	1	1	1	0
																									COG0076	0	0	2	0	0	0	0	0	0	0	0	0	0	2	2	1	1
																									COG0077	1	1	1	1	1	1	1	1	1	1	1	1	1	1	1	1	1
																									COG0078	1	1	1	1	1	1	1	1	1	1	1	1	1	1	1	1	1
																									COG0079	2	4	4	3	2	2	3	3	2	2	2	2	2	3	2	2	2
																									COG0080	1	1	1	1	1	1	2	1	1	1	1	1	1	1	1	1	1
																									COG0081	1	1	1	1	1	1	1	1	1	1	1	1	1	1	1	1	1
																									COG0082	1	1	1	1	1	1	2	1	1	1	1	1	1	1	1	1	1
																									COG0084	3	2	2	2	2	2	3	2	2	2	2	2	3	2	2	1	2
																									COG0085	1	0	1	1	1	1	2	1	1	1	1	1	1	1	1	1	1
																									COG0086	1	0	1	1	1	1	2	1	1	2	1	1	1	1	1	1	1
																									COG0087	1	1	1	1	1	1	1	1	1	1	1	1	1	1	1	1	1
																									COG0088	1	1	1	1	1	1	1	1	1	1	1	1	1	1	1	1	1
																									COG0089	1	1	1	1	1	1	1	1	1	1	1	1	1	1	1	1	1
																									COG0090	1	1	1	1	1	1	1	1	1	1	1	1	1	1	1	1	1
																									COG0091	1	1	1	1	1	1	1	1	1	1	1	1	1	1	1	1	1
																									COG0092	1	1	1	1	1	1	1	1	1	1	1	1	1	1	1	1	1
																									COG0093	1	1	1	1	1	1	1	1	1	1	1	1	1	1	1	1	1
																									COG0094	1	1	1	1	1	1	1	1	1	1	1	1	1	1	1	1	1
																									COG0096	1	1	1	1	1	1	1	1	1	1	1	1	1	1	1	1	1
																									COG0097	1	1	1	1	1	1	1	1	1	1	1	1	1	1	1	1	1
																									COG0098	1	1	1	1	1	1	1	1	1	1	1	1	1	1	1	1	1
																									COG0099	1	1	1	1	1	1	1	1	1	1	1	1	1	1	1	1	1
																									COG0100	1	1	1	1	1	1	1	1	1	1	1	1	1	1	1	1	1
																									COG0101	1	1	1	1	1	1	1	1	1	1	1	1	1	1	1	1	1
																									COG0102	1	1	1	1	1	1	1	1	1	1	1	1	1	1	1	1	1
																									COG0103	1	1	1	1	1	1	1	1	1	1	1	1	1	1	1	1	1
																									COG0104	1	1	1	1	1	1	1	1	1	1	1	1	1	1	1	1	1
																									COG0105	1	1	1	0	0	0	0	0	0	0	0	0	1	1	1	1	0
																									COG0106	1	1	1	1	1	1	2	1	1	1	1	1	1	1	1	1	1
																									COG0107	1	2	1	2	1	1	2	2	1	1	1	1	1	1	1	1	1
																									COG0108	1	1	1	1	1	1	1	1	1	1	1	1	1	2	1	1	1
																									COG0109	0	1	1	0	0	0	0	0	0	0	0	0	1	2	2	0	0
																									COG0110	0	2	0	1	1	1	0	1	1	2	1	2	1	1	1	0	1
																									COG0111	1	1	1	1	1	1	1	1	1	1	1	1	1	1	1	1	1
																									COG0112	1	1	1	1	1	1	1	1	1	1	1	1	1	1	1	1	1
																									COG0113	1	1	1	1	1	1	1	1	1	1	1	1	1	1	1	1	1
																									COG0114	1	1	1	0	0	0	0	0	0	0	0	0	1	1	1	0	0
																									COG0115	3	3	4	3	3	3	3	3	3	3	2	2	4	4	4	3	4
																									COG0116	0	0	0	0	0	0	0	0	0	0	0	0	1	0	0	2	0
																									COG0117	1	1	1	1	1	1	1	1	1	1	1	1	1	1	1	1	1
																									COG0118	1	2	1	2	1	1	1	2	1	1	1	1	1	1	1	2	1
																									COG0119	3	4	4	2	2	2	2	2	2	1	1	1	1	4	3	4	2
																									COG0120	1	1	1	1	1	1	1	1	1	1	1	1	1	1	1	1	1
																									COG0121	0	1	1	0	0	0	0	0	0	0	0	0	0	0	1	0	0
																									COG0122	0	0	0	0	0	0	0	0	0	0	0	0	0	0	1	0	1
																									COG0123	1	1	2	1	1	1	1	1	1	0	0	0	1	2	2	1	1
																									COG0124	1	1	1	1	1	1	1	1	1	1	1	1	1	1	1	1	1
																									COG0125	1	1	1	1	1	1	1	1	1	1	1	1	1	2	1	1	1
																									COG0126	1	1	1	1	1	1	1	1	1	1	1	1	1	1	1	1	1
																									COG0127	1	1	1	1	1	1	1	1	1	1	1	1	1	1	1	1	1
																									COG0128	1	1	1	1	1	1	1	1	1	1	1	2	1	1	1	1	1
																									COG0129	1	1	1	1	1	1	1	1	1	1	1	1	1	1	1	1	1
																									COG0130	1	1	1	1	1	1	1	1	1	1	1	1	1	1	1	1	1
																									COG0131	1	1	1	1	1	1	1	1	1	1	1	1	1	1	1	2	1
																									COG0132	2	1	1	1	1	1	1	1	1	1	1	1	1	1	1	1	1
																									COG0133	1	1	1	2	2	2	2	2	2	1	1	1	1	1	1	1	2
																									COG0134	1	1	1	1	1	1	1	1	1	1	1	1	1	1	1	1	1
																									COG0135	1	1	1	1	1	1	1	1	1	1	1	1	1	1	1	1	1
																									COG0136	1	1	1	2	2	2	2	2	2	4	2	2	2	2	2	1	1
																									COG0137	1	1	1	1	1	1	1	1	1	1	1	1	1	1	1	1	1
																									COG0138	1	1	1	1	1	1	1	1	1	1	1	1	1	1	1	1	1
																									COG0139	1	1	1	1	1	1	1	1	1	1	1	1	1	1	1	1	1
																									COG0140	1	1	1	1	1	1	1	1	1	1	1	1	1	1	1	1	1
																									COG0141	1	1	1	1	1	1	1	1	1	1	1	1	1	1	1	1	1
																									COG0142	2	2	2	2	2	2	3	2	2	2	2	2	2	2	2	2	2
																									COG0143	1	1	1	1	1	1	1	1	1	1	1	1	1	1	1	1	1
																									COG0144	1	1	1	1	1	1	1	1	1	2	1	1	1	1	1	1	1
																									COG0145	0	1	1	1	1	1	1	1	1	1	1	1	1	1	1	1	1
																									COG0146	0	1	1	1	1	1	1	1	1	1	1	1	1	1	1	1	1
																									COG0147	2	2	2	2	2	2	4	2	2	2	2	2	2	2	3	2	2
																									COG0148	1	1	1	1	1	1	1	1	1	1	1	1	1	1	1	1	1
																									COG0149	1	1	1	1	1	1	1	1	1	1	1	1	1	1	1	1	1
																									COG0150	1	1	1	1	1	1	1	1	1	1	1	1	1	1	1	1	1
																									COG0151	1	2	2	1	1	1	1	1	2	2	1	2	2	1	2	1	1
																									COG0152	1	1	1	1	1	1	1	1	1	1	1	1	1	1	1	1	1
																									COG0154	1	2	1	1	1	1	1	1	1	1	1	1	1	3	2	1	1
																									COG0155	1	1	0	0	0	0	0	0	0	0	0	0	0	1	2	0	0
																									COG0156	1	1	2	1	1	1	1	1	1	1	1	1	2	2	2	2	2
																									COG0157	1	1	1	1	1	1	1	1	1	1	1	1	1	1	1	1	1
																									COG0158	0	0	0	0	0	0	0	0	0	0	0	0	1	0	0	0	0
																									COG0159	1	1	1	1	1	1	1	1	1	1	1	1	1	1	1	1	1
																									COG0161	1	1	1	1	1	1	2	1	1	1	1	1	1	2	2	1	1
																									COG0162	1	1	1	1	1	1	1	1	1	0	1	0	1	1	1	1	1
																									COG0163	1	1	1	1	1	1	1	1	1	1	1	0	1	1	1	1	1
																									COG0164	1	1	1	1	1	1	1	1	1	1	1	1	1	1	1	1	1
																									COG0165	1	1	1	1	1	1	1	1	2	1	1	1	1	1	1	1	1
																									COG0166	1	1	1	1	1	1	1	1	1	1	1	1	1	0	2	1	1
																									COG0167	3	2	2	2	2	2	2	2	2	3	2	2	2	2	2	2	2
																									COG0168	1	1	1	1	1	1	1	1	1	2	2	2	1	1	2	1	2
																									COG0169	1	1	1	1	1	1	2	1	1	1	1	1	1	1	1	1	1
																									COG0171	1	1	1	2	1	1	1	2	2	1	1	1	2	1	1	1	2
																									COG0172	1	1	1	2	2	2	2	2	1	1	1	1	1	1	1	1	1
																									COG0173	1	1	1	1	1	1	1	1	1	1	1	1	1	1	1	1	1
																									COG0174	1	2	2	1	1	1	1	1	1	1	1	1	2	1	1	1	1
																									COG0175	1	1	0	0	0	0	0	0	0	0	0	0	0	2	1	0	0
																									COG0177	1	1	1	1	1	1	2	1	1	0	1	1	1	1	1	1	1
																									COG0178	1	1	1	1	1	1	1	1	1	1	1	2	2	1	1	2	1
																									COG0179	0	1	5	0	0	0	0	0	0	1	1	1	0	2	2	1	0
																									COG0180	1	1	1	1	1	1	1	1	1	1	1	1	1	1	1	1	1
																									COG0181	1	1	1	1	1	1	1	1	1	1	1	1	1	1	1	1	1
																									COG0182	1	1	1	1	1	1	2	1	1	1	1	2	0	1	1	1	1
																									COG0183	0	2	2	1	0	0	1	1	2	1	1	1	2	6	7	1	1
																									COG0184	1	1	1	1	1	1	1	1	1	1	1	1	1	1	1	1	1
																									COG0185	1	1	1	1	1	1	1	1	1	1	1	1	1	1	1	1	1
																									COG0186	1	1	1	1	1	1	1	1	1	1	1	1	1	1	1	1	1
																									COG0187	2	2	2	3	2	2	2	2	2	2	2	4	2	2	2	2	2
																									COG0188	2	2	2	2	2	2	2	2	2	2	2	2	2	2	2	2	2
																									COG0189	1	4	4	2	1	1	2	2	2	3	2	2	1	5	5	3	2
																									COG0190	1	1	1	1	1	1	0	1	1	1	1	1	1	1	1	1	1
																									COG0191	1	1	4	1	1	1	1	1	1	1	1	1	2	1	2	1	1
																									COG0192	1	1	1	1	1	1	1	1	1	1	1	1	1	1	1	1	1
																									COG0193	1	1	1	1	1	1	1	1	1	1	1	1	1	1	1	1	1
																									COG0194	1	1	1	1	1	1	1	1	1	1	1	1	1	1	1	1	1
																									COG0195	1	1	1	1	1	1	1	1	1	1	1	1	1	1	1	1	1
																									COG0196	1	1	1	1	1	1	1	1	1	1	1	1	1	1	1	1	1
																									COG0197	1	1	1	1	1	1	1	1	1	1	1	1	1	1	1	1	1
																									COG0198	1	1	1	1	1	1	1	1	1	1	1	1	1	1	1	1	1
																									COG0199	1	1	1	1	1	1	1	1	1	1	1	1	1	1	1	1	1
																									COG0200	1	1	1	1	1	1	1	1	1	1	1	1	1	1	1	1	1
																									COG0201	1	1	1	1	1	1	1	1	1	1	1	1	1	1	1	1	1
																									COG0202	1	1	1	1	1	1	1	1	1	1	1	1	1	1	1	1	1
																									COG0203	1	1	1	1	1	1	1	1	1	1	1	1	1	1	1	1	1
																									COG0204	4	3	4	4	2	2	4	4	4	3	2	3	6	5	4	6	4
																									COG0205	2	2	2	2	1	2	2	2	2	2	1	1	1	2	2	1	2
																									COG0206	1	1	1	1	1	1	1	1	1	1	1	1	1	1	1	1	1
																									COG0207	1	1	1	1	1	1	1	1	1	1	1	1	1	1	1	1	1
																									COG0208	0	0	0	1	1	1	1	1	1	1	1	1	0	1	1	0	1
																									COG0209	2	2	2	1	1	1	1	1	1	2	2	2	2	2	2	2	1
																									COG0210	3	4	2	2	4	4	4	4	3	6	3	3	2	4	5	3	3
																									COG0211	1	1	1	1	1	1	1	1	1	1	1	1	1	1	1	1	1
																									COG0212	1	1	1	1	1	1	1	1	1	1	1	1	1	1	1	1	1
																									COG0213	0	0	1	0	0	0	0	0	0	0	0	0	0	0	0	0	1
																									COG0215	1	1	1	1	1	1	1	1	1	1	1	1	1	1	1	1	1
																									COG0216	1	1	1	1	1	1	1	1	1	1	1	1	1	1	1	1	1
																									COG0217	1	1	1	1	1	1	1	1	1	0	1	1	1	1	1	1	1
																									COG0218	1	1	1	1	1	1	1	1	1	0	1	1	1	1	1	1	1
																									COG0219	1	1	1	1	1	1	1	1	1	1	1	1	1	1	1	1	1
																									COG0220	1	1	1	1	1	1	1	1	1	1	1	1	1	1	1	3	1
																									COG0221	1	2	1	1	1	1	1	1	1	1	1	1	1	1	2	1	1
																									COG0222	1	0	1	1	2	2	1	1	2	1	1	1	1	1	1	1	1
																									COG0223	2	3	3	2	2	2	3	2	2	1	1	1	1	2	3	2	2
																									COG0224	1	1	1	1	1	1	1	1	2	2	2	2	1	1	2	1	1
																									COG0225	3	2	3	3	3	3	3	3	3	1	2	2	3	3	3	4	1
																									COG0226	1	7	7	8	3	3	8	7	8	3	3	3	5	2	3	1	2
																									COG0227	1	1	1	1	1	1	1	1	1	1	1	1	1	1	1	1	1
																									COG0228	1	1	1	1	1	1	1	1	1	1	1	1	1	1	1	1	1
																									COG0229	2	2	2	1	1	1	1	1	1	1	2	2	3	2	2	4	1
																									COG0230	0	0	0	0	0	0	1	0	1	0	0	0	1	1	0	1	1
																									COG0231	2	2	2	2	2	2	2	2	2	2	2	2	2	2	2	2	1
																									COG0232	1	1	1	1	1	1	1	1	1	1	1	1	1	1	1	1	0
																									COG0233	1	1	1	1	1	1	1	1	1	1	1	1	1	1	1	1	1
																									COG0234	1	1	1	1	1	1	1	1	1	1	1	1	1	1	1	1	1
																									COG0235	0	1	1	0	0	0	0	0	0	1	1	1	0	1	1	1	1
																									COG0236	2	4	3	4	2	2	3	4	3	2	2	2	1	3	3	1	3
																									COG0237	1	1	1	1	2	2	1	2	1	1	1	1	1	1	1	1	1
																									COG0238	1	1	1	1	1	1	1	1	1	1	1	1	1	1	1	1	1
																									COG0239	1	1	1	1	1	1	1	1	1	1	1	1	1	1	1	1	1
																									COG0240	1	1	1	1	1	1	1	1	1	1	1	1	1	1	1	2	1
																									COG0241	0	1	2	1	1	1	1	1	1	1	1	1	0	1	1	0	1
																									COG0242	2	2	2	2	2	2	3	2	2	2	2	2	2	2	2	2	2
																									COG0243	3	10	9	4	6	6	4	4	8	8	6	7	3	7	12	4	4
																									COG0244	1	0	1	1	1	1	1	1	1	1	1	1	1	1	1	1	1
																									COG0245	1	1	1	1	1	1	1	1	1	0	1	1	1	1	1	1	1
																									COG0247	5	10	7	5	5	5	6	5	5	9	8	8	5	10	10	6	5
																									COG0248	0	0	0	2	1	1	2	1	2	2	1	1	1	1	1	1	1
																									COG0249	1	1	1	1	1	1	1	1	1	3	1	1	1	1	1	1	1
																									COG0250	1	1	1	1	1	1	2	1	1	1	1	1	1	2	1	1	1
																									COG0251	1	2	2	1	1	1	1	1	1	1	1	1	1	2	1	1	1
																									COG0252	0	1	1	0	0	0	0	0	0	0	0	0	0	1	1	0	0
																									COG0253	1	1	1	1	1	1	1	1	1	1	1	1	1	1	1	1	1
																									COG0254	1	1	1	1	1	1	1	1	1	0	0	0	1	1	1	1	1
																									COG0255	1	1	1	1	1	1	1	1	1	1	1	1	1	1	1	1	1
																									COG0256	1	1	1	1	1	1	1	1	1	1	1	1	1	1	1	1	1
																									COG0257	1	1	1	1	1	1	1	1	1	0	1	0	1	1	0	1	1
																									COG0258	1	1	1	1	1	1	1	1	1	0	1	1	2	1	1	1	1
																									COG0259	0	0	0	1	1	1	1	1	1	0	0	0	1	0	0	1	0
																									COG0260	1	1	1	1	1	1	2	1	1	1	1	1	1	1	1	1	1
																									COG0261	1	1	1	1	1	1	1	1	1	1	1	1	1	1	1	1	1
																									COG0262	1	1	1	1	1	1	1	1	1	1	1	1	1	1	1	1	1
																									COG0263	1	1	1	1	1	1	1	1	1	1	1	1	1	1	1	1	1
																									COG0264	1	1	1	1	1	1	1	1	1	1	1	1	1	1	1	1	1
																									COG0265	5	6	5	3	4	4	3	3	4	6	5	5	3	5	4	4	4
																									COG0266	1	2	2	2	2	2	2	2	2	3	2	2	1	2	2	1	2
																									COG0267	1	1	1	1	1	1	1	1	1	1	1	1	1	1	1	1	1
																									COG0268	1	1	1	1	1	1	1	1	1	1	1	1	1	1	1	1	1
																									COG0270	1	0	1	0	0	0	0	0	0	0	0	1	1	0	1	0	2
																									COG0271	1	1	1	1	1	1	1	1	1	1	1	1	1	1	1	1	1
																									COG0272	2	1	1	1	1	1	2	1	1	2	1	1	1	1	1	1	1
																									COG0275	1	1	1	1	1	1	1	1	1	1	1	2	1	1	1	1	1
																									COG0276	1	1	1	1	1	1	1	1	1	1	1	1	1	1	1	1	1
																									COG0277	5	6	6	4	4	4	4	4	4	7	5	7	5	5	7	3	4
																									COG0278	1	1	1	0	1	1	1	1	1	1	1	1	1	1	1	1	1
																									COG0279	1	1	2	1	1	1	1	1	1	2	2	2	1	1	1	1	1
																									COG0280	1	1	1	1	0	0	1	0	0	2	1	1	0	4	2	1	2
																									COG0281	1	1	1	1	0	0	1	0	0	2	1	1	2	1	1	1	1
																									COG0282	0	0	0	0	0	0	0	0	0	0	0	0	0	1	1	0	1
																									COG0283	1	1	1	1	1	1	1	1	1	1	1	1	1	1	1	1	1
																									COG0284	1	1	1	1	1	1	1	1	1	1	1	1	1	1	1	1	1
																									COG0285	1	1	1	1	1	1	1	1	1	1	1	1	1	1	1	1	1
																									COG0286	14	4	0	3	0	0	6	4	6	4	0	4	0	2	3	1	1
																									COG0287	2	2	2	1	1	1	1	1	1	1	1	1	1	2	2	1	1
																									COG0288	1	4	1	0	0	0	0	1	0	1	0	1	0	2	2	1	1
																									COG0289	1	1	1	1	1	1	1	1	1	1	1	1	1	1	1	1	1
																									COG0290	1	1	1	1	1	1	1	1	1	1	1	1	1	1	1	1	1
																									COG0291	1	1	1	1	1	1	1	1	1	1	1	1	1	1	1	1	1
																									COG0292	1	1	1	1	1	1	1	1	1	1	1	1	1	1	1	1	1
																									COG0293	1	1	1	1	1	1	1	1	1	1	1	1	1	1	1	1	1
																									COG0294	1	1	1	1	1	1	1	1	1	1	1	1	1	2	2	1	1
																									COG0296	1	1	1	1	1	1	1	1	1	2	1	1	0	0	1	1	1
																									COG0297	1	2	2	1	1	1	1	1	1	1	1	1	0	1	2	1	2
																									COG0298	1	3	2	1	1	1	1	1	1	1	1	1	1	2	2	3	0
																									COG0299	1	1	1	2	1	1	1	1	1	1	1	1	1	1	1	1	1
																									COG0300	0	0	1	1	1	1	1	1	0	1	0	1	1	0	0	0	2
																									COG0301	0	0	0	0	0	0	0	0	0	0	0	0	1	0	0	0	1
																									COG0302	0	0	0	0	0	0	0	0	0	0	0	0	0	0	0	0	1
																									COG0303	1	3	2	1	1	1	1	1	1	1	1	1	2	2	3	1	1
																									COG0304	3	4	2	5	4	4	5	5	5	2	2	2	3	3	3	1	3
																									COG0305	2	1	1	1	1	1	1	2	1	1	1	1	1	2	1	1	1
																									COG0306	1	1	1	2	2	2	2	2	3	1	1	1	1	1	1	1	2
																									COG0307	1	2	2	2	2	2	2	2	3	1	2	2	1	2	2	2	1
																									COG0308	3	2	2	2	2	2	2	2	2	3	2	2	1	2	2	2	2
																									COG0309	2	1	1	1	2	2	1	1	0	1	1	1	1	1	1	1	0
																									COG0310	0	0	1	0	0	0	0	0	0	0	0	0	0	2	2	0	0
																									COG0312	2	2	2	2	2	2	2	2	2	2	2	2	0	2	2	2	4
																									COG0313	1	1	1	1	1	1	1	1	1	1	1	1	1	1	1	1	1
																									COG0314	1	1	1	1	1	1	1	1	1	1	1	1	1	1	1	1	1
																									COG0315	1	1	1	1	1	1	1	1	1	1	1	1	1	1	1	1	1
																									COG0316	4	6	6	4	4	4	4	4	4	4	4	4	4	5	5	4	5
																									COG0317	2	3	4	5	4	4	6	5	3	3	3	3	3	2	3	3	3
																									COG0318	5	6	7	5	2	2	3	5	4	2	1	2	1	3	5	10	5
																									COG0319	1	1	1	1	1	1	1	1	1	1	1	1	1	1	1	1	1
																									COG0320	1	1	1	1	1	1	1	1	1	1	1	1	1	1	2	1	1
																									COG0321	1	1	1	1	1	1	2	1	1	1	1	1	1	1	1	1	1
																									COG0322	1	2	1	1	1	1	1	2	1	1	1	1	1	1	1	1	1
																									COG0323	1	1	3	1	1	1	1	1	1	1	1	1	2	1	2	1	3
																									COG0324	1	1	1	1	1	1	1	1	1	1	1	1	1	1	1	1	1
																									COG0325	1	1	1	1	1	1	1	1	1	1	1	1	1	1	1	1	1
																									COG0326	1	1	1	1	1	1	1	1	1	1	1	1	1	1	2	1	1
																									COG0327	1	1	1	1	1	1	1	1	1	1	1	1	1	1	1	1	1
																									COG0328	1	1	1	1	1	1	1	1	1	1	1	1	1	1	1	1	1
																									COG0329	1	1	1	1	1	1	1	1	1	1	1	1	1	1	1	1	1
																									COG0330	4	3	4	3	3	3	4	4	3	5	4	4	4	4	4	3	3
																									COG0331	1	1	1	1	1	1	1	1	1	1	1	1	1	2	2	1	1
																									COG0332	1	1	1	1	2	2	1	1	1	1	2	1	1	1	1	1	1
																									COG0333	1	1	1	1	1	1	1	1	1	1	1	1	1	1	1	1	1
																									COG0334	0	0	1	1	1	1	1	1	1	1	1	1	2	2	2	2	0
																									COG0335	1	1	1	1	1	1	1	1	1	1	1	1	1	1	1	1	1
																									COG0336	1	1	1	1	1	1	1	1	1	1	1	1	1	1	1	1	1
																									COG0337	1	1	1	2	1	1	1	1	1	1	1	1	1	1	1	1	1
																									COG0338	7	0	0	0	1	1	0	0	0	0	0	0	0	0	0	0	0
																									COG0339	1	1	1	1	1	1	2	1	1	1	1	1	1	1	1	1	2
																									COG0340	1	1	1	1	1	1	1	1	1	1	1	1	1	1	1	1	1
																									COG0341	1	1	1	1	1	1	1	1	1	1	1	1	1	1	1	1	1
																									COG0342	1	1	1	1	1	1	1	1	1	1	1	1	1	1	1	1	1
																									COG0343	1	1	1	1	1	1	1	1	1	1	1	1	1	1	1	1	1
																									COG0344	1	1	1	1	1	1	1	1	1	1	1	1	1	1	1	1	1
																									COG0345	1	1	1	1	1	1	2	1	1	1	1	1	1	1	1	1	1
																									COG0346	1	7	8	2	1	1	2	1	3	3	3	3	4	6	10	2	4
																									COG0347	3	3	3	4	3	3	4	4	3	3	3	3	4	3	3	3	4
																									COG0348	3	6	7	4	7	7	5	5	7	6	5	5	5	6	6	4	7
																									COG0349	1	1	1	1	1	1	1	1	1	0	0	0	1	1	1	1	1
																									COG0350	1	3	2	1	1	1	1	1	1	1	1	1	1	1	2	1	1
																									COG0351	1	1	1	1	1	1	1	1	1	1	1	1	1	1	1	1	1
																									COG0352	2	2	2	2	2	2	2	2	3	2	2	2	2	2	2	2	2
																									COG0353	1	1	1	1	1	1	1	1	1	1	1	1	1	1	1	1	1
																									COG0354	1	1	1	1	1	1	1	1	1	1	1	1	1	1	1	1	1
																									COG0355	1	1	1	1	1	1	1	1	1	1	1	1	1	1	1	1	1
																									COG0356	1	1	1	1	1	1	1	1	1	1	1	1	1	1	1	1	1
																									COG0357	1	1	1	1	1	1	1	1	1	1	1	1	1	1	1	1	1
																									COG0358	6	1	2	1	1	1	1	1	1	4	1	2	2	1	1	2	1
																									COG0359	1	1	1	1	1	1	1	1	1	1	1	1	1	1	1	1	1
																									COG0360	1	0	1	1	1	1	1	1	1	1	1	1	1	1	1	1	1
																									COG0361	1	1	1	1	1	1	1	1	1	1	1	1	1	1	1	1	1
																									COG0362	1	1	1	0	0	0	0	0	0	1	1	1	0	0	0	1	0
																									COG0363	1	1	1	1	1	1	1	1	1	3	2	2	0	0	0	1	1
																									COG0364	1	1	1	1	1	1	1	1	1	1	1	1	0	0	0	1	1
																									COG0365	2	4	4	1	1	1	1	1	1	1	1	1	1	5	8	3	1
																									COG0366	0	0	1	1	2	2	1	2	2	1	1	1	0	0	0	0	0
																									COG0367	1	4	4	3	4	4	2	3	2	7	4	5	3	5	5	1	4
																									COG0368	0	1	1	0	1	1	0	1	0	1	1	1	1	1	1	0	0
																									COG0369	2	3	1	1	2	2	2	1	1	0	0	0	0	1	2	1	0
																									COG0370	1	2	1	1	1	1	1	1	1	2	1	1	1	3	1	1	1
																									COG0372	1	1	1	1	1	1	1	1	1	2	2	2	3	2	2	1	1
																									COG0373	1	1	1	1	1	1	1	1	1	1	1	1	1	1	1	1	1
																									COG0374	0	4	2	1	1	1	1	1	1	1	1	1	1	4	5	4	0
																									COG0375	1	1	1	1	1	1	1	1	1	1	1	1	1	1	1	1	0
																									COG0376	0	0	0	0	0	0	0	0	0	0	0	0	0	1	0	0	0
																									COG0377	1	2	2	2	2	2	3	2	2	2	2	2	1	1	1	2	1
																									COG0378	1	2	1	1	1	1	1	1	1	2	1	1	1	2	1	1	0
																									COG0379	1	1	1	1	1	1	1	1	1	1	1	1	1	1	1	1	1
																									COG0381	1	1	3	2	1	1	1	3	1	2	2	2	0	2	1	2	3
																									COG0382	1	1	1	2	2	2	2	2	2	2	1	2	2	1	2	1	2
																									COG0384	0	2	1	0	0	0	0	0	0	0	0	0	1	0	1	0	0
																									COG0385	0	1	0	0	0	0	0	0	0	0	0	0	1	1	1	0	2
																									COG0388	2	2	2	2	2	2	2	2	2	3	5	3	2	6	5	3	2
																									COG0389	0	2	2	2	2	2	2	2	2	1	1	1	2	2	3	2	1
																									COG0390	1	1	1	1	1	1	1	1	1	1	1	1	1	1	1	1	1
																									COG0391	0	1	1	1	1	1	1	1	1	0	0	0	0	0	0	0	0
																									COG0392	0	0	0	0	1	1	0	0	1	2	2	2	1	0	0	0	0
																									COG0393	0	1	1	0	0	0	0	0	0	0	0	0	0	0	0	2	0
																									COG0394	0	4	4	3	3	3	4	3	3	1	1	1	1	3	2	1	1
																									COG0395	0	1	1	0	0	0	0	0	0	0	0	0	0	0	0	0	0
																									COG0396	0	1	1	1	1	1	1	1	1	0	0	0	0	0	0	0	1
																									COG0397	0	0	0	0	0	0	0	1	0	0	0	0	1	1	1	0	1
																									COG0398	4	2	6	4	2	2	4	5	3	5	2	3	2	1	5	1	2
																									COG0399	1	4	3	5	7	7	5	5	6	4	4	3	3	3	3	2	1
																									COG0400	0	0	0	0	0	0	0	0	0	0	0	0	0	1	0	0	1
																									COG0402	4	1	1	1	1	1	1	1	1	2	2	2	1	1	1	1	1
																									COG0403	1	1	1	1	1	1	1	1	1	1	1	2	1	1	1	1	1
																									COG0404	1	1	1	1	1	1	1	1	1	1	1	1	1	1	1	1	1
																									COG0405	1	2	2	2	3	3	2	2	2	2	2	2	1	2	3	1	1
																									COG0406	0	2	2	5	6	6	5	5	5	2	2	2	2	1	1	1	2
																									COG0407	1	1	1	1	1	1	2	1	1	1	1	1	1	1	1	1	1
																									COG0408	1	1	1	1	1	1	1	1	1	1	1	1	1	1	1	0	1
																									COG0409	2	1	1	1	0	0	1	1	1	2	1	1	1	1	1	1	0
																									COG0410	2	6	5	0	0	0	0	0	0	0	0	0	0	7	7	3	0
																									COG0411	2	6	5	0	0	0	0	0	0	0	0	0	0	6	6	6	0
																									COG0412	0	2	1	0	0	0	0	0	0	0	0	0	1	0	1	1	0
																									COG0413	1	1	1	1	1	1	1	1	1	1	1	1	1	1	1	1	1
																									COG0414	1	1	1	1	1	1	1	1	1	1	1	1	1	1	1	1	1
																									COG0415	0	0	0	0	0	0	0	0	0	0	0	0	0	1	1	0	0
																									COG0416	1	1	1	1	1	1	1	1	1	1	1	1	1	1	1	1	1
																									COG0417	1	1	1	1	1	1	1	1	1	0	0	0	1	1	1	1	0
																									COG0418	0	0	2	1	1	1	1	1	1	1	1	1	1	0	0	0	1
																									COG0419	1	3	2	3	4	4	3	3	4	2	2	1	0	2	3	1	1
																									COG0420	0	1	1	1	0	0	1	1	1	0	0	0	0	1	1	2	0
																									COG0421	0	0	0	0	3	3	1	0	0	1	1	1	3	1	1	1	0
																									COG0422	1	1	1	1	1	1	1	1	1	1	1	1	1	1	1	1	1
																									COG0424	6	2	2	2	2	2	2	2	2	2	2	2	2	2	2	2	2
																									COG0425	3	6	5	5	4	4	4	4	5	3	3	3	4	5	5	2	2
																									COG0426	0	1	1	2	2	2	2	2	2	1	1	1	1	0	0	3	1
																									COG0427	1	1	1	0	0	0	0	0	0	0	0	0	0	2	1	0	0
																									COG0428	0	0	0	0	0	0	0	0	0	0	0	0	1	1	2	1	0
																									COG0429	1	1	1	1	0	0	1	1	1	0	0	0	1	0	0	0	1
																									COG0431	0	1	1	0	0	0	0	0	0	0	0	0	2	1	1	0	1
																									COG0432	0	1	1	0	1	1	1	1	1	2	2	2	1	1	1	2	2
																									COG0433	3	2	3	0	0	0	0	0	2	0	0	0	1	2	2	3	2
																									COG0434	0	0	0	0	0	0	0	0	0	0	0	0	0	0	0	1	0
																									COG0435	0	1	0	0	0	0	0	0	1	0	0	0	1	0	2	0	0
																									COG0436	6	5	5	4	4	4	5	4	4	4	5	4	5	4	4	4	4
																									COG0437	3	10	8	4	4	4	5	4	6	6	5	6	4	8	11	6	4
																									COG0438	2	26	17	9	6	6	8	11	7	5	6	7	10	10	9	4	15
																									COG0439	1	1	1	1	1	1	1	1	1	1	1	1	1	1	1	1	2
																									COG0440	1	2	2	1	1	1	1	1	1	1	1	1	1	1	1	1	1
																									COG0441	1	1	1	1	1	1	1	1	1	3	1	1	1	2	1	1	1
																									COG0442	1	1	1	1	1	1	1	1	1	1	1	1	1	1	1	1	1
																									COG0443	2	2	3	2	2	2	2	2	4	2	2	2	2	2	5	2	2
																									COG0444	0	1	1	0	0	0	0	0	0	0	0	0	1	1	0	0	2
																									COG0445	1	1	1	1	1	1	1	1	1	1	1	1	1	1	1	1	1
																									COG0446	3	6	5	3	3	3	3	3	3	4	4	4	4	5	7	2	4
																									COG0447	0	1	1	1	1	1	1	1	1	1	1	1	0	1	1	1	1
																									COG0448	1	2	4	2	1	1	3	1	2	1	1	1	0	0	1	1	1
																									COG0449	1	2	1	1	1	1	2	3	1	1	1	1	1	1	1	1	1
																									COG0450	2	1	1	1	1	1	1	1	1	1	1	1	2	3	2	1	2
																									COG0451	4	5	9	7	7	7	7	7	8	4	4	6	5	3	3	4	6
																									COG0452	1	1	1	1	1	1	1	1	1	1	1	1	1	1	1	1	1
																									COG0454	2	6	7	3	1	1	5	5	4	3	3	3	4	9	11	2	5
																									COG0455	0	2	2	1	0	0	1	1	1	2	2	2	2	2	2	1	1
																									COG0457	3	14	14	13	9	9	17	15	14	17	14	14	22	15	11	11	15
																									COG0458	1	1	1	1	1	1	1	1	1	1	1	1	1	1	1	1	1
																									COG0459	1	1	1	1	1	1	1	1	1	2	1	1	1	1	1	1	1
																									COG0460	1	1	1	1	1	1	1	1	1	1	1	1	1	1	1	1	1
																									COG0461	1	1	1	1	1	1	2	1	1	1	1	1	1	1	1	1	1
																									COG0462	1	1	2	1	1	1	1	1	1	1	1	1	1	1	1	1	2
																									COG0463	2	4	3	2	3	3	3	3	4	1	2	1	2	2	0	1	3
																									COG0464	2	4	3	1	1	1	1	2	2	0	0	0	1	1	2	0	1
																									COG0465	1	1	1	3	1	1	3	3	1	2	2	2	1	1	1	1	1
																									COG0466	2	2	2	2	2	2	3	3	2	2	2	2	1	2	2	2	2
																									COG0467	0	0	0	0	0	0	0	0	1	0	0	0	0	0	1	2	0
																									COG0468	1	1	1	1	1	1	1	1	1	1	1	1	1	1	1	1	1
																									COG0469	1	1	1	2	2	2	2	2	2	1	1	1	2	1	1	1	2
																									COG0470	1	1	1	1	2	2	1	1	1	2	1	1	1	1	1	1	1
																									COG0471	2	3	3	0	0	0	0	1	0	7	5	5	2	5	6	2	1
																									COG0472	1	1	1	1	1	1	1	1	1	2	2	2	2	1	1	1	3
																									COG0473	1	1	1	1	1	1	1	1	1	1	1	1	1	1	1	1	1
																									COG0474	1	1	1	1	2	2	1	1	1	0	0	0	1	3	2	1	1
																									COG0475	0	0	4	3	2	2	3	2	2	2	2	2	2	2	4	0	0
																									COG0476	1	2	3	1	1	1	1	1	1	1	1	1	1	2	2	1	1
																									COG0477	8	8	8	3	4	4	4	4	3	3	2	3	8	9	16	8	5
																									COG0479	2	5	4	4	3	3	4	4	4	3	3	3	1	3	2	3	1
																									COG0480	2	2	3	3	4	4	3	3	3	3	3	3	2	4	4	4	1
																									COG0481	1	1	1	1	1	1	1	1	1	1	1	1	1	1	1	1	1
																									COG0482	3	2	2	2	2	2	2	2	2	2	2	2	1	2	2	2	1
																									COG0483	1	3	3	2	1	1	2	2	1	2	2	2	3	2	2	2	1
																									COG0484	1	4	4	3	3	3	5	3	1	5	4	4	4	2	2	2	3
																									COG0486	1	1	1	1	1	1	1	1	1	2	2	3	1	1	1	1	1
																									COG0488	4	4	4	4	3	3	4	4	4	3	3	3	4	3	4	3	3
																									COG0489	1	4	3	2	3	3	4	3	3	2	2	2	3	4	4	1	3
																									COG0490	0	0	0	0	0	0	0	0	0	3	1	1	0	1	2	0	0
																									COG0491	5	7	9	5	5	5	5	6	4	7	4	5	5	7	9	6	5
																									COG0492	1	2	2	2	2	2	2	2	1	2	2	2	3	1	1	1	1
																									COG0493	2	3	4	5	7	7	5	5	7	6	4	5	2	2	3	4	2
																									COG0494	2	5	5	5	5	5	6	5	6	3	4	4	5	6	6	4	3
																									COG0495	1	1	1	1	1	1	1	1	1	1	1	1	1	1	1	1	1
																									COG0496	1	1	1	1	1	1	1	1	1	1	1	1	1	1	1	1	1
																									COG0497	2	2	1	2	1	1	5	2	2	1	1	1	1	1	1	1	1
																									COG0498	1	1	1	1	1	1	1	1	1	1	1	1	1	1	1	1	1
																									COG0499	1	1	1	1	1	1	1	1	1	2	1	2	1	1	1	1	1
																									COG0500	7	9	11	11	11	11	12	12	14	10	15	12	14	12	17	9	14
																									COG0501	1	3	3	2	4	4	2	3	3	5	5	5	3	3	5	3	4
																									COG0502	1	1	1	1	1	1	1	1	1	1	1	2	1	2	2	1	1
																									COG0503	0	0	0	0	0	0	0	0	0	0	2	0	0	0	0	0	0
																									COG0504	1	1	1	1	1	1	1	1	1	2	1	1	1	1	1	1	1
																									COG0505	1	1	1	1	1	1	1	1	1	1	1	1	1	1	1	1	1
																									COG0506	0	2	2	2	1	1	1	0	0	1	1	1	1	1	1	0	0
																									COG0507	1	1	1	1	3	3	2	2	2	2	1	2	0	1	1	1	0
																									COG0508	2	3	5	2	2	2	2	2	2	2	2	3	2	4	7	1	3
																									COG0509	1	1	1	1	1	1	1	1	1	1	1	1	1	2	2	1	1
																									COG0511	2	2	2	2	2	2	2	2	2	2	2	2	1	3	2	2	2
																									COG0512	1	1	1	1	1	1	1	1	1	1	1	1	1	1	1	1	1
																									COG0513	3	4	4	4	4	4	4	4	4	4	5	5	8	5	5	4	3
																									COG0514	2	1	2	2	2	2	3	3	3	2	2	2	1	1	1	1	1
																									COG0515	6	5	4	7	4	4	7	7	7	8	5	6	12	6	6	1	8
																									COG0516	1	1	1	1	1	1	1	1	1	1	1	1	1	1	1	1	1
																									COG0517	7	7	9	6	9	8	7	7	7	3	3	3	4	9	5	5	6
																									COG0518	0	2	2	1	1	1	1	1	1	1	1	1	2	2	1	0	0
																									COG0519	1	1	1	2	1	1	2	1	1	0	1	1	1	1	1	1	1
																									COG0520	0	2	3	1	0	0	1	1	1	1	1	1	1	2	2	1	0
																									COG0521	1	1	1	1	1	1	1	1	1	1	1	1	1	1	1	1	1
																									COG0522	1	1	1	1	1	1	1	1	1	1	1	1	1	1	1	1	1
																									COG0523	0	0	1	0	0	0	0	0	0	1	1	1	1	1	1	0	0
																									COG0524	1	3	3	3	3	3	3	4	3	4	3	3	2	1	1	2	2
																									COG0525	1	1	1	1	1	1	1	1	1	2	1	1	1	1	1	1	1
																									COG0526	8	14	18	12	11	11	12	12	13	14	11	12	17	12	20	15	12
																									COG0527	1	1	1	1	1	1	1	1	1	0	1	1	1	1	1	1	1
																									COG0528	1	1	1	1	1	1	1	1	1	1	1	1	1	1	1	1	1
																									COG0529	1	3	2	1	1	1	1	1	1	1	1	1	1	1	1	1	1
																									COG0530	1	1	1	1	1	1	1	1	1	1	1	1	1	1	2	1	1
																									COG0531	0	0	0	0	0	0	0	0	0	0	0	0	0	0	1	0	2
																									COG0532	1	1	1	1	1	1	2	1	1	2	1	1	1	1	1	1	1
																									COG0533	1	1	1	1	1	1	1	1	1	1	1	1	1	1	1	1	1
																									COG0534	0	1	1	0	0	0	0	0	0	0	0	0	0	1	1	1	1
																									COG0535	2	5	6	6	5	5	6	6	5	5	4	4	2	4	3	4	6
																									COG0536	1	1	1	1	1	1	1	1	1	1	1	1	1	1	1	1	1
																									COG0537	2	2	2	2	2	2	2	2	2	1	1	1	3	2	2	2	1
																									COG0538	0	0	0	0	0	0	0	0	0	0	0	0	0	1	1	0	1
																									COG0539	1	2	2	1	1	1	1	1	1	2	1	1	1	1	1	1	1
																									COG0540	1	1	1	1	1	1	1	1	1	1	1	1	1	1	1	1	1
																									COG0541	1	1	1	1	1	1	1	1	1	1	1	1	1	1	1	1	1
																									COG0542	2	2	3	3	2	2	4	5	3	4	4	4	3	2	2	2	2
																									COG0543	2	2	2	4	3	3	4	4	4	4	4	5	2	3	3	2	3
																									COG0544	1	1	1	1	1	1	1	1	1	1	1	1	1	1	1	1	1
																									COG0545	2	3	3	2	2	2	2	2	1	1	1	1	2	2	2	2	2
																									COG0546	3	3	3	3	3	3	3	3	3	4	3	3	3	4	4	3	4
																									COG0547	1	1	1	0	1	1	1	1	1	2	2	3	2	3	1	2	2
																									COG0548	2	2	2	2	2	2	2	2	2	2	2	2	2	2	2	2	2
																									COG0549	0	0	1	0	0	0	0	1	1	0	0	0	0	0	0	2	0
																									COG0550	2	1	1	1	1	1	1	1	1	1	1	1	1	1	2	1	1
																									COG0551	0	1	0	0	0	0	0	0	0	0	0	0	0	0	1	0	0
																									COG0552	1	1	1	1	1	1	1	1	1	1	1	1	1	1	1	1	1
																									COG0553	2	2	3	4	2	1	8	5	6	2	2	1	1	1	2	2	2
																									COG0554	0	1	1	0	0	0	0	0	0	0	0	0	1	1	1	0	0
																									COG0556	1	1	1	1	1	0	1	1	1	1	1	1	1	1	1	1	1
																									COG0557	2	2	2	2	2	2	2	2	2	3	2	3	1	2	2	2	2
																									COG0558	2	3	3	3	2	2	4	3	2	2	2	2	1	2	2	2	2
																									COG0559	3	6	5	0	0	0	0	0	0	0	0	0	0	7	6	2	0
																									COG0560	3	3	3	1	1	1	2	2	2	1	1	2	2	3	3	3	1
																									COG0561	0	0	2	2	2	2	0	2	2	2	2	2	0	0	0	1	0
																									COG0563	2	3	4	2	2	2	3	3	3	2	2	2	2	1	1	3	3
																									COG0564	2	2	2	3	3	3	4	3	3	3	3	3	4	4	4	3	3
																									COG0565	1	1	1	1	1	1	1	1	1	1	1	1	1	1	1	1	1
																									COG0566	1	2	2	2	2	2	2	2	2	2	2	2	3	2	2	2	2
																									COG0567	1	1	1	1	1	1	1	1	1	1	1	1	1	1	1	0	1
																									COG0568	3	3	5	2	3	3	3	3	3	3	3	3	3	3	3	3	3
																									COG0569	1	2	1	1	1	1	1	1	1	1	1	1	2	2	2	1	1
																									COG0571	1	1	1	1	1	1	1	1	1	1	1	1	1	1	1	1	1
																									COG0573	1	2	2	1	1	1	1	1	1	2	1	1	0	1	1	1	1
																									COG0574	2	2	2	2	2	2	2	2	3	4	3	3	1	1	1	2	2
																									COG0575	0	0	0	0	0	0	0	0	0	1	1	1	1	0	0	0	0
																									COG0576	1	1	1	1	1	1	1	1	1	1	1	1	1	1	1	1	1
																									COG0577	3	3	6	1	3	3	1	2	3	2	2	3	0	4	3	2	4
																									COG0578	0	2	2	0	0	0	0	0	0	0	0	0	1	1	1	0	0
																									COG0579	0	0	0	0	0	0	0	0	0	0	0	0	1	0	1	0	0
																									COG0581	1	2	2	1	1	1	0	1	1	1	1	1	1	1	1	1	1
																									COG0582	20	5	19	0	7	8	1	6	4	0	2	0	4	2	8	1	2
																									COG0583	6	14	16	7	6	6	8	6	8	4	5	7	15	18	21	8	7
																									COG0584	0	1	1	0	0	0	0	0	0	0	0	0	1	1	1	0	0
																									COG0585	2	1	1	1	1	1	1	1	1	1	1	1	1	1	1	1	1
																									COG0586	1	1	1	2	2	2	2	2	2	1	1	1	0	1	1	1	2
																									COG0587	1	3	1	1	0	1	3	1	1	1	1	1	1	2	2	1	2
																									COG0588	0	0	0	0	0	0	0	0	0	0	0	0	0	0	0	0	1
																									COG0589	2	7	10	3	2	2	4	4	3	1	1	1	1	8	11	3	3
																									COG0590	2	2	2	3	2	2	2	2	2	0	1	1	2	1	1	2	2
																									COG0591	1	2	2	2	2	2	2	2	2	2	2	2	0	5	4	3	1
																									COG0592	1	1	1	1	1	1	1	1	1	1	1	1	1	1	1	1	1
																									COG0593	2	2	2	2	2	2	2	2	2	2	2	2	2	2	2	2	2
																									COG0594	0	1	0	0	0	0	0	0	0	0	0	0	1	0	0	0	1
																									COG0596	2	1	4	3	3	3	3	4	3	3	4	3	2	5	5	2	5
																									COG0597	1	1	1	1	1	1	1	1	1	1	1	1	1	1	2	1	1
																									COG0598	0	0	0	0	0	0	0	1	0	0	0	0	0	2	2	1	0
																									COG0599	1	1	2	1	1	1	1	1	1	0	0	0	1	1	0	0	1
																									COG0600	0	0	0	0	0	0	0	0	0	1	2	1	2	2	0	0	0
																									COG0601	0	1	1	2	2	2	2	3	2	2	2	2	0	2	1	2	2
																									COG0602	1	1	1	1	1	1	1	1	1	0	1	1	1	1	1	1	1
																									COG0603	1	1	1	1	1	1	1	1	1	0	1	1	1	1	1	1	1
																									COG0604	0	0	2	2	2	2	3	2	2	3	2	2	0	5	3	2	1
																									COG0605	1	1	1	1	1	1	1	1	1	1	1	1	0	1	1	1	1
																									COG0606	2	1	1	1	1	1	1	1	1	1	1	1	1	1	1	2	1
																									COG0607	6	10	18	11	11	11	12	13	13	14	11	12	21	10	16	7	14
																									COG0608	1	1	2	1	1	1	1	1	1	1	1	1	2	1	1	2	1
																									COG0609	1	1	1	1	1	1	1	1	1	1	1	1	1	2	1	1	1
																									COG0610	12	2	1	1	0	0	8	4	5	4	3	3	0	2	4	0	0
																									COG0611	1	1	1	1	1	1	1	1	1	1	1	1	1	1	1	1	1
																									COG0612	3	2	4	2	2	2	2	2	2	2	3	2	2	2	2	2	4
																									COG0613	1	1	1	1	1	1	1	1	1	1	1	1	1	1	2	1	1
																									COG0614	2	1	2	1	3	3	3	2	1	1	1	1	1	3	3	1	1
																									COG0615	0	0	4	1	1	1	1	1	1	1	1	1	0	0	0	0	1
																									COG0616	3	1	2	1	1	1	1	2	1	1	1	1	1	2	2	1	1
																									COG0617	3	3	3	3	3	3	3	3	3	4	3	3	2	3	3	3	3
																									COG0619	0	0	0	0	0	0	0	0	0	0	0	0	0	1	1	0	0
																									COG0620	0	0	0	0	0	0	0	0	0	0	0	0	0	0	0	0	1
																									COG0621	3	3	3	3	3	3	3	3	4	3	3	4	2	3	3	3	3
																									COG0622	1	1	1	1	1	1	1	1	1	1	1	1	1	1	1	1	1
																									COG0623	1	1	1	1	1	1	1	1	1	1	1	1	1	1	1	1	1
																									COG0624	2	1	1	1	1	1	1	1	1	2	2	2	2	3	1	2	2
																									COG0625	1	2	3	2	2	2	2	2	2	2	2	2	6	7	4	2	1
																									COG0626	1	2	1	1	1	1	1	1	1	2	1	2	1	2	5	2	1
																									COG0627	0	1	1	0	0	0	0	0	0	0	0	0	1	0	1	0	1
																									COG0628	1	2	2	2	2	2	4	2	2	2	2	2	4	2	3	2	3
																									COG0629	1	1	1	1	1	1	1	2	1	2	1	1	1	1	2	1	2
																									COG0631	1	3	2	4	2	2	4	4	3	3	3	4	4	3	3	1	3
																									COG0632	1	1	1	1	1	1	1	1	1	0	1	1	1	1	1	1	1
																									COG0633	2	2	2	2	2	2	2	2	2	2	2	2	2	3	2	2	3
																									COG0634	0	0	0	1	1	1	1	1	1	1	1	1	1	0	0	0	1
																									COG0635	2	2	2	2	2	2	2	2	2	2	2	2	2	2	2	2	2
																									COG0636	1	2	2	3	3	3	3	3	3	3	3	3	1	2	2	2	1
																									COG0637	1	1	2	1	1	1	1	1	1	1	2	2	2	1	1	1	2
																									COG0639	3	5	6	6	8	8	6	5	6	1	2	2	3	2	1	2	1
																									COG0640	4	4	7	4	3	3	4	4	4	4	4	4	4	7	6	2	4
																									COG0641	0	0	0	0	0	0	0	0	0	0	0	0	0	0	1	0	0
																									COG0642	12	29	25	42	42	42	45	42	44	31	28	26	31	22	24	22	18
																									COG0643	1	2	4	3	3	3	4	3	4	4	3	3	5	2	3	3	3
																									COG0644	2	1	2	1	1	1	1	1	1	0	0	0	1	2	2	0	1
																									COG0645	1	1	1	1	1	1	1	1	1	1	1	1	1	1	1	1	1
																									COG0646	1	1	1	1	1	1	1	1	1	2	1	1	1	1	1	1	1
																									COG0647	0	0	0	0	0	0	0	0	0	2	2	2	0	0	0	0	0
																									COG0648	0	1	1	1	1	1	1	1	1	1	1	1	0	1	1	2	0
																									COG0649	1	2	2	2	2	2	2	2	2	2	2	2	1	1	1	2	1
																									COG0650	0	1	1	1	1	1	1	1	1	1	2	2	0	1	0	1	1
																									COG0651	0	1	1	5	2	2	5	2	2	2	2	2	3	2	0	4	2
																									COG0652	2	2	2	3	3	3	5	3	2	2	2	2	2	2	2	2	2
																									COG0653	1	2	2	1	1	1	1	1	1	1	1	1	1	1	1	3	1
																									COG0654	2	2	2	2	2	2	2	2	2	2	2	2	2	2	3	2	2
																									COG0655	1	1	1	2	1	1	1	2	1	1	1	1	1	2	2	1	1
																									COG0656	0	1	1	0	0	0	0	0	0	0	0	0	0	1	1	0	0
																									COG0657	0	1	1	0	0	0	0	0	0	0	0	0	0	1	1	0	0
																									COG0658	3	1	1	1	2	2	1	1	2	1	1	1	1	1	1	1	1
																									COG0659	1	2	4	2	2	2	2	2	2	3	4	3	4	4	6	3	2
																									COG0661	1	1	2	1	1	1	1	1	1	1	1	1	1	1	1	1	1
																									COG0662	2	4	5	3	3	3	4	2	2	2	2	2	1	4	4	1	0
																									COG0663	1	1	1	1	1	1	1	1	1	1	1	1	1	2	2	1	0
																									COG0664	3	13	14	11	13	13	12	11	13	10	10	11	17	12	16	12	13
																									COG0665	1	1	1	2	2	2	1	2	2	2	2	2	2	1	1	1	3
																									COG0666	1	2	2	2	1	1	3	3	1	5	5	6	1	1	1	1	1
																									COG0667	0	0	0	1	1	1	1	1	1	2	2	1	1	2	3	1	2
																									COG0668	2	1	1	2	4	4	3	2	3	1	1	1	3	1	1	0	4
																									COG0669	1	1	1	1	1	1	1	1	1	1	1	1	1	1	1	1	1
																									COG0670	1	1	2	1	1	1	1	1	1	2	1	2	2	1	1	1	1
																									COG0671	3	2	2	0	0	0	0	0	0	2	1	1	0	2	3	2	2
																									COG0672	0	0	0	0	0	0	0	0	0	0	0	0	0	0	2	0	3
																									COG0673	1	2	1	2	1	1	1	2	1	2	2	2	0	2	2	2	0
																									COG0674	4	5	6	5	5	6	6	6	5	7	7	7	1	3	5	5	2
																									COG0676	0	0	0	0	0	0	0	0	0	0	0	0	1	0	0	0	0
																									COG0677	1	2	5	1	1	1	1	1	1	1	1	1	1	1	1	1	1
																									COG0678	0	0	0	1	1	1	1	1	1	0	0	0	0	0	1	0	1
																									COG0679	5	3	3	0	0	0	0	0	0	0	0	0	0	3	3	3	3
																									COG0680	1	3	2	2	1	1	2	2	2	2	2	2	1	4	4	3	0
																									COG0681	1	1	1	1	1	1	1	1	1	1	1	1	1	1	1	1	2
																									COG0682	1	1	1	1	1	1	1	1	1	1	1	1	1	1	2	1	1
																									COG0683	1	9	5	2	3	3	1	2	2	2	2	2	0	7	9	2	0
																									COG0684	0	0	0	0	0	0	0	0	0	0	0	0	0	1	2	0	0
																									COG0685	1	1	1	1	1	1	1	1	1	1	1	1	1	1	1	1	1
																									COG0686	2	1	1	1	1	1	1	1	1	1	1	1	1	1	1	1	1
																									COG0687	0	1	1	0	0	0	0	0	0	0	0	0	0	0	0	0	0
																									COG0688	1	1	1	1	1	1	1	1	1	1	1	1	1	1	1	1	1
																									COG0689	1	1	1	1	1	1	1	1	1	1	1	1	2	1	1	0	1
																									COG0690	0	1	1	1	1	1	1	1	1	1	1	1	1	1	1	1	1
																									COG0691	1	1	1	1	1	1	1	1	1	1	1	1	1	1	1	1	1
																									COG0692	0	0	0	0	0	0	0	0	0	0	0	0	1	0	0	0	0
																									COG0693	1	2	1	1	0	0	1	1	1	1	1	1	1	1	1	1	1
																									COG0694	0	0	0	0	0	0	0	0	0	0	0	0	0	1	0	0	0
																									COG0695	4	4	5	5	4	4	5	5	6	3	3	4	5	3	9	3	5
																									COG0696	1	1	1	1	1	1	1	1	1	1	1	1	1	1	1	1	1
																									COG0697	4	10	8	2	2	2	5	2	3	2	2	2	3	10	11	4	4
																									COG0699	1	2	2	4	5	5	4	4	6	3	3	3	1	2	2	3	2
																									COG0700	0	1	1	0	0	0	0	0	0	0	0	0	1	1	1	1	0
																									COG0701	0	4	6	4	4	4	1	2	2	2	1	2	1	3	1	4	4
																									COG0702	1	3	5	1	1	1	1	1	2	2	1	1	0	1	0	2	1
																									COG0703	1	1	1	2	1	1	1	1	1	1	1	1	1	1	2	2	1
																									COG0704	1	2	2	1	1	1	1	1	1	0	0	0	1	1	1	1	2
																									COG0705	1	0	1	1	1	1	1	1	1	1	1	1	2	0	0	0	0
																									COG0706	1	1	1	1	1	1	1	1	1	1	1	1	1	1	1	1	1
																									COG0707	1	1	1	1	1	1	1	1	1	1	1	1	1	1	1	1	1
																									COG0708	1	1	1	1	1	1	1	1	1	2	1	2	2	1	1	1	2
																									COG0709	0	0	0	0	0	0	0	0	0	0	0	0	1	0	0	0	1
																									COG0711	1	1	1	1	1	1	1	1	1	1	1	1	1	1	1	1	1
																									COG0712	1	1	1	1	1	1	1	1	1	1	1	1	1	1	1	1	1
																									COG0713	1	1	1	1	1	1	1	1	1	1	1	1	1	1	1	1	1
																									COG0714	4	8	9	9	6	7	7	8	11	6	6	6	9	8	8	6	8
																									COG0715	0	2	3	0	0	0	0	0	0	0	1	1	5	2	0	0	0
																									COG0716	0	0	1	0	0	0	0	0	0	0	0	0	0	0	0	0	0
																									COG0717	0	0	0	0	0	0	0	0	0	1	1	1	1	0	0	0	1
																									COG0718	1	1	1	1	1	1	1	1	1	1	1	1	1	1	1	1	1
																									COG0719	0	2	2	2	3	3	2	2	2	0	0	0	0	0	0	0	2
																									COG0720	1	1	1	1	1	1	1	1	1	1	1	1	1	3	3	1	1
																									COG0721	1	1	1	1	1	1	1	1	1	1	1	1	1	1	1	1	1
																									COG0722	1	2	2	1	1	1	1	1	1	1	1	1	1	2	2	2	2
																									COG0723	1	2	3	2	1	1	1	2	2	2	2	2	1	1	2	0	1
																									COG0724	0	1	1	1	1	1	1	1	1	2	2	2	1	2	2	0	0
																									COG0725	1	2	1	1	1	1	1	1	1	1	1	1	2	3	2	1	1
																									COG0726	1	5	5	6	5	5	6	6	6	3	4	4	5	5	4	1	4
																									COG0727	2	2	2	2	2	2	2	2	2	2	2	3	3	2	3	2	1
																									COG0728	1	1	1	1	2	3	1	1	2	1	1	1	1	1	1	1	1
																									COG0729	1	1	1	2	2	2	2	2	2	1	1	1	1	1	1	1	3
																									COG0730	1	4	3	3	3	3	3	4	4	4	3	4	4	6	8	4	4
																									COG0732	7	5	0	3	0	0	7	4	4	0	0	0	0	2	2	0	0
																									COG0733	1	1	1	1	1	1	1	1	1	1	1	1	1	1	1	1	1
																									COG0735	4	5	4	2	2	2	2	2	2	3	3	3	1	5	4	3	2
																									COG0737	1	1	1	1	1	1	2	1	1	1	1	1	3	2	3	1	1
																									COG0739	4	3	3	3	3	3	3	3	3	5	5	7	3	3	3	4	3
																									COG0740	2	1	1	1	1	1	1	1	2	1	1	1	2	1	1	1	1
																									COG0741	4	4	5	4	3	3	3	4	5	5	3	4	3	4	8	3	4
																									COG0742	2	2	2	2	2	2	3	2	2	1	1	1	2	2	2	2	2
																									COG0743	1	1	1	1	1	1	1	1	1	1	1	1	1	1	1	1	1
																									COG0744	1	1	1	1	1	1	1	1	1	2	1	0	1	2	2	2	1
																									COG0745	11	26	29	25	26	26	31	24	24	23	23	22	29	27	27	16	15
																									COG0746	1	4	1	1	1	1	1	1	1	1	1	1	1	2	3	1	0
																									COG0747	0	2	1	2	1	1	1	1	1	1	1	1	0	1	0	1	0
																									COG0748	1	1	1	1	1	1	1	1	1	1	1	1	0	1	1	0	0
																									COG0749	1	1	1	1	1	1	1	1	1	0	1	1	1	1	1	1	1
																									COG0750	1	1	1	1	1	1	1	1	1	1	1	1	1	1	1	1	1
																									COG0751	1	1	1	1	1	1	1	1	1	1	1	1	1	1	1	1	1
																									COG0752	1	1	1	1	1	1	1	1	1	1	1	1	1	1	1	1	1
																									COG0753	0	1	1	0	0	0	0	0	0	0	0	0	0	1	1	0	0
																									COG0754	0	0	0	0	0	0	0	0	0	1	1	1	0	0	0	0	0
																									COG0755	1	1	2	1	1	1	1	1	1	1	1	1	1	1	1	1	1
																									COG0756	1	1	1	0	0	0	0	0	0	0	0	0	1	1	1	1	0
																									COG0757	1	1	1	1	1	1	1	1	1	1	1	1	1	1	1	1	1
																									COG0758	5	2	2	1	1	1	1	1	1	1	1	1	1	2	1	2	2
																									COG0759	1	1	1	1	0	0	1	0	0	0	0	0	1	1	1	1	1
																									COG0760	2	2	2	4	4	3	4	4	5	4	4	4	2	4	3	2	5
																									COG0761	1	1	1	1	1	1	1	1	1	1	1	2	1	1	1	1	1
																									COG0762	1	1	1	1	1	1	1	1	1	1	1	1	1	1	1	1	1
																									COG0763	1	1	1	1	1	1	1	1	1	1	1	1	1	1	1	1	1
																									COG0764	2	3	2	3	3	3	2	3	3	2	2	2	2	2	2	2	3
																									COG0765	0	1	1	0	0	0	0	0	0	0	0	0	0	5	1	1	0
																									COG0766	1	1	1	1	1	1	1	1	1	1	1	2	1	1	1	1	1
																									COG0767	1	1	1	2	2	2	2	2	2	4	4	4	3	1	1	0	2
																									COG0768	2	2	2	2	2	2	2	2	2	3	2	2	2	2	2	2	2
																									COG0769	1	1	1	1	1	1	1	1	1	1	1	1	1	1	1	1	1
																									COG0770	1	1	1	1	1	1	1	1	1	1	1	1	1	1	1	1	1
																									COG0771	1	1	1	1	1	1	1	1	1	1	1	1	1	1	1	1	1
																									COG0772	2	2	2	2	2	2	2	2	2	2	2	2	2	2	2	2	2
																									COG0773	2	2	2	2	2	2	2	2	2	2	2	2	2	2	2	2	2
																									COG0774	1	1	1	2	2	2	2	3	2	1	1	1	2	1	1	1	1
																									COG0775	0	0	0	1	1	1	1	1	1	1	1	1	0	0	1	1	0
																									COG0776	4	4	4	3	4	4	3	4	4	3	4	4	4	4	4	4	4
																									COG0777	1	1	1	1	1	1	1	1	1	1	1	1	1	1	1	1	1
																									COG0778	2	6	5	1	0	0	1	1	0	0	0	0	1	4	3	3	1
																									COG0779	1	1	1	1	1	1	1	1	1	1	1	1	1	1	1	1	1
																									COG0780	1	1	1	1	1	1	1	1	1	1	1	1	1	1	1	1	1
																									COG0781	1	1	1	1	1	1	1	1	1	1	1	1	1	1	1	1	1
																									COG0782	2	2	2	2	2	2	2	2	2	2	2	2	3	3	3	2	2
																									COG0784	1	14	15	18	17	17	19	15	16	4	5	6	16	11	7	13	5
																									COG0785	0	0	1	0	0	0	0	0	0	0	0	0	0	0	2	0	1
																									COG0786	0	0	0	0	1	1	0	0	1	0	0	0	0	0	0	0	1
																									COG0787	1	1	1	1	1	1	1	1	1	1	1	1	1	1	1	1	1
																									COG0789	1	7	9	4	2	2	4	3	1	5	5	6	2	6	12	2	4
																									COG0790	1	4	5	9	7	7	10	9	9	9	9	8	6	3	4	2	4
																									COG0791	0	0	0	0	0	0	0	1	0	0	0	0	1	1	1	0	0
																									COG0792	1	1	1	1	1	1	1	1	1	1	1	1	1	1	1	1	1
																									COG0793	2	2	3	2	2	2	2	2	2	2	2	2	2	2	3	2	2
																									COG0794	1	2	2	1	1	1	1	1	1	1	1	1	1	1	1	1	1
																									COG0795	2	2	2	2	2	2	2	2	2	2	2	2	2	2	2	2	2
																									COG0796	0	0	0	1	1	1	1	1	1	1	1	1	0	1	1	1	0
																									COG0797	1	1	1	1	1	1	1	1	1	1	1	1	1	1	1	1	1
																									COG0798	0	0	0	0	0	0	0	0	0	0	0	0	0	1	1	0	1
																									COG0799	1	1	1	1	1	1	1	1	1	1	1	1	1	1	1	1	1
																									COG0801	2	2	2	2	2	2	2	2	2	2	2	2	2	2	2	2	2
																									COG0802	1	1	1	1	1	1	1	1	1	1	1	1	1	1	1	1	1
																									COG0803	1	1	1	0	0	0	1	0	0	1	1	1	1	2	1	1	2
																									COG0804	0	0	0	0	0	0	0	0	0	0	0	0	0	1	0	0	0
																									COG0805	1	1	1	1	1	1	1	1	1	1	1	1	1	1	1	1	1
																									COG0806	1	1	1	1	1	1	1	1	1	1	1	1	1	1	1	1	1
																									COG0807	1	1	1	1	1	1	1	1	1	1	1	1	1	1	1	1	0
																									COG0809	1	1	1	1	1	1	1	1	1	1	1	1	1	1	1	1	1
																									COG0810	3	4	4	5	4	4	5	6	5	4	5	5	7	5	6	3	4
																									COG0811	3	3	3	5	4	4	6	5	5	4	5	5	5	4	3	3	4
																									COG0812	1	1	1	1	1	1	1	1	1	1	1	1	1	1	1	1	1
																									COG0815	1	1	1	2	3	3	2	2	2	1	1	1	1	1	1	1	1
																									COG0816	1	1	1	1	1	1	1	1	1	1	1	1	1	1	1	1	1
																									COG0817	2	1	1	1	1	1	1	1	1	0	1	1	1	1	1	1	1
																									COG0818	1	1	1	0	0	0	0	0	0	1	1	1	1	1	1	1	1
																									COG0819	0	0	0	0	0	0	0	0	0	0	0	0	0	0	0	0	1
																									COG0820	1	1	1	1	1	1	1	1	1	1	1	1	1	1	1	1	1
																									COG0821	1	1	1	1	1	1	2	1	1	1	1	1	1	1	1	1	1
																									COG0822	1	1	2	1	1	1	1	1	1	1	1	1	0	2	2	1	1
																									COG0823	1	0	1	4	4	4	5	6	4	2	3	2	4	1	1	1	1
																									COG0824	1	2	2	2	3	3	2	2	2	1	2	2	2	3	4	1	2
																									COG0825	1	1	1	1	1	1	1	1	1	1	1	1	1	1	1	1	1
																									COG0826	3	3	3	3	3	3	3	3	3	3	3	3	4	3	5	3	3
																									COG0827	0	0	1	0	0	0	1	1	0	2	1	0	0	0	2	0	0
																									COG0828	1	1	1	1	1	1	1	1	1	1	1	1	1	1	1	1	1
																									COG0829	0	0	0	0	0	0	0	0	0	0	0	0	0	1	0	0	0
																									COG0830	0	0	0	0	0	0	0	0	0	0	0	0	0	1	0	0	0
																									COG0831	0	0	0	0	0	0	0	0	0	0	0	0	0	1	0	0	0
																									COG0832	0	0	0	0	0	0	0	0	0	0	0	0	0	1	0	0	0
																									COG0834	2	5	6	6	7	7	12	6	4	2	3	2	10	7	3	6	2
																									COG0835	2	9	13	7	7	7	9	8	8	7	7	7	9	7	7	5	5
																									COG0836	1	1	1	1	1	1	1	1	0	0	0	0	1	1	1	1	1
																									COG0837	0	0	0	1	1	1	1	1	1	1	1	1	0	0	1	0	1
																									COG0838	1	1	1	1	1	1	1	1	1	1	1	1	1	1	1	1	1
																									COG0839	1	1	1	1	1	1	1	1	1	1	1	1	1	1	1	1	1
																									COG0840	6	22	34	21	24	24	22	24	25	22	23	20	18	11	18	7	3
																									COG0841	9	12	11	11	15	14	14	12	12	11	9	10	7	9	11	7	6
																									COG0842	2	2	2	2	2	2	2	2	2	2	2	2	2	7	7	1	3
																									COG0843	0	2	1	0	0	0	0	0	0	0	0	0	1	3	4	0	0
																									COG0845	12	13	15	15	15	14	15	15	14	15	15	16	11	12	14	21	13
																									COG0846	0	0	0	0	0	0	0	0	0	0	0	0	0	1	2	0	0
																									COG0847	2	3	3	2	3	3	3	3	4	4	4	4	2	4	4	4	4
																									COG0848	3	3	3	5	3	3	5	5	5	4	5	5	8	5	3	3	3
																									COG0849	1	1	1	1	1	1	1	1	1	1	1	1	1	1	1	1	1
																									COG0852	1	2	2	2	2	2	4	2	2	2	2	2	1	1	1	2	2
																									COG0853	1	1	1	1	1	1	1	1	1	1	1	1	1	0	0	0	0
																									COG0854	1	1	1	1	1	1	1	1	1	1	1	1	1	1	1	1	1
																									COG0855	0	0	0	1	0	0	2	2	1	0	0	0	1	1	1	0	0
																									COG0857	0	0	0	0	0	0	0	0	0	0	0	0	0	1	1	0	1
																									COG0858	1	1	1	1	1	1	1	1	1	1	1	1	1	1	1	1	1
																									COG0859	0	0	0	3	3	3	3	3	3	4	3	3	2	0	0	0	2
																									COG0860	1	1	1	2	1	1	1	1	1	1	1	1	1	1	1	1	1
																									COG0863	0	0	0	0	0	0	0	0	0	0	0	0	0	0	0	0	1
																									COG0864	0	0	0	0	0	0	0	0	0	0	0	0	0	1	1	0	0
																									COG1001	3	1	1	0	0	0	0	0	0	0	0	0	0	0	0	1	0
																									COG1002	0	0	0	0	0	0	1	1	0	1	0	0	0	0	2	0	0
																									COG1003	1	1	1	1	1	1	1	1	1	1	1	1	1	1	1	1	1
																									COG1004	1	1	2	1	1	1	1	1	1	2	1	1	1	0	0	1	1
																									COG1005	1	1	1	1	1	1	1	1	1	1	1	1	1	1	1	1	1
																									COG1006	0	1	1	2	1	1	2	1	1	0	1	1	1	0	0	2	0
																									COG1007	1	1	1	1	1	1	1	1	1	1	1	1	1	1	1	1	1
																									COG1008	1	1	1	4	4	4	4	4	4	5	4	4	1	1	1	5	1
																									COG1009	1	1	1	2	2	2	2	2	2	3	2	2	1	1	1	1	1
																									COG1010	0	0	1	0	0	0	0	0	0	0	0	0	0	0	0	0	0
																									COG1011	3	2	2	1	1	1	1	1	1	1	1	1	2	3	3	4	2
																									COG1012	3	5	5	1	1	1	1	1	1	2	2	3	3	6	9	1	2
																									COG1013	5	6	7	6	6	7	7	7	6	8	8	8	1	3	5	6	2
																									COG1014	3	5	6	4	5	5	5	5	4	5	5	5	1	5	7	5	2
																									COG1017	0	0	0	1	1	1	1	1	1	1	1	1	1	0	0	0	0
																									COG1018	0	0	1	2	2	2	2	2	2	3	3	3	0	4	6	1	1
																									COG1022	2	3	3	2	1	1	3	2	2	2	2	2	1	3	3	3	3
																									COG1023	0	0	0	1	1	1	2	1	1	0	0	0	0	0	0	0	1
																									COG1024	3	7	7	2	1	1	2	2	2	2	2	2	2	11	16	2	2
																									COG1025	0	0	0	0	0	0	0	0	0	0	0	0	0	0	0	0	1
																									COG1026	0	0	0	0	0	0	0	0	0	0	0	0	1	0	0	0	0
																									COG1028	5	8	10	6	6	6	6	6	8	6	7	7	5	9	12	6	7
																									COG1029	0	0	0	0	0	0	0	0	0	0	0	0	0	1	1	0	0
																									COG1030	0	0	1	0	0	0	0	2	0	1	1	1	0	0	1	0	0
																									COG1032	1	3	4	4	3	3	5	5	5	3	3	3	2	4	3	2	2
																									COG1033	0	2	3	6	5	6	8	6	4	4	4	4	1	2	4	5	6
																									COG1034	2	1	2	1	1	1	1	1	1	1	1	1	1	2	2	2	1
																									COG1035	0	1	0	1	1	1	1	1	1	1	1	1	0	0	0	0	0
																									COG1036	0	0	0	0	0	0	0	0	0	0	0	0	0	1	1	0	0
																									COG1040	3	1	1	1	1	1	1	1	1	1	1	1	1	1	1	1	1
																									COG1042	0	0	0	0	0	0	0	0	0	0	0	0	0	2	4	0	0
																									COG1043	2	3	3	2	2	2	2	2	2	1	2	2	1	2	2	2	1
																									COG1044	1	1	1	1	1	1	1	1	1	1	2	1	1	1	1	1	1
																									COG1045	1	1	1	1	1	1	1	1	1	1	1	1	1	2	1	1	1
																									COG1047	2	3	3	3	4	4	2	2	3	4	4	4	3	4	6	4	2
																									COG1048	2	2	2	1	1	1	1	3	1	1	1	1	0	1	1	0	1
																									COG1049	0	0	0	1	0	0	1	0	0	1	0	1	1	1	1	1	0
																									COG1051	2	5	6	4	3	3	4	4	3	3	3	3	3	5	5	2	3
																									COG1052	0	1	2	0	0	0	0	0	0	1	1	1	1	2	2	0	1
																									COG1053	3	4	6	5	4	4	6	6	5	4	4	4	2	4	3	4	2
																									COG1055	3	4	4	5	4	4	5	8	7	4	4	4	2	2	2	0	3
																									COG1057	1	1	1	1	1	1	1	1	1	1	1	2	2	1	1	1	1
																									COG1058	0	0	0	0	0	0	0	0	0	0	0	0	0	0	0	0	1
																									COG1061	0	1	0	3	0	0	2	3	3	1	1	1	0	0	1	0	0
																									COG1062	0	1	0	0	0	0	0	0	0	0	0	0	1	0	2	0	1
																									COG1063	0	2	0	0	0	0	0	0	0	0	0	0	1	2	1	1	2
																									COG1064	0	0	0	0	0	0	0	0	0	0	0	0	0	0	1	0	1
																									COG1066	1	1	1	1	1	1	1	1	1	2	1	1	1	1	1	1	1
																									COG1067	0	1	1	1	2	2	1	1	1	1	1	1	1	1	1	1	0
																									COG1070	0	0	0	1	1	1	1	1	1	1	1	1	1	0	0	0	1
																									COG1071	0	1	3	0	0	0	0	0	0	0	0	0	0	2	3	0	1
																									COG1073	0	4	7	2	1	1	2	2	1	5	6	4	8	5	8	2	1
																									COG1074	1	1	1	1	2	2	1	1	2	2	2	2	1	1	1	2	1
																									COG1075	3	3	3	3	2	2	3	3	4	2	2	2	2	2	2	1	1
																									COG1076	2	2	2	2	2	2	2	2	2	2	2	2	3	2	2	2	2
																									COG1077	1	1	1	1	1	1	1	1	1	2	3	2	1	1	1	1	1
																									COG1079	0	1	1	0	0	0	0	0	0	0	0	0	0	0	0	0	0
																									COG1080	4	5	3	3	3	3	3	3	4	6	4	4	2	2	3	3	3
																									COG1082	1	0	0	2	2	2	2	2	2	0	0	0	0	0	0	0	0
																									COG1083	1	0	2	0	0	0	0	0	0	0	1	1	0	0	0	1	1
																									COG1085	0	0	0	0	0	0	0	0	0	1	1	1	0	0	0	0	0
																									COG1086	1	1	2	2	3	3	2	2	3	3	3	3	1	2	2	1	1
																									COG1087	0	1	1	1	1	1	1	1	1	1	1	1	1	1	1	1	1
																									COG1088	0	1	1	1	1	1	2	1	1	1	1	1	1	0	1	2	1
																									COG1089	0	1	0	1	0	0	1	1	0	1	1	1	1	0	0	1	0
																									COG1090	0	0	0	0	0	0	0	0	0	0	0	0	1	1	1	0	0
																									COG1091	0	0	1	1	1	1	1	1	1	1	1	1	1	1	1	1	1
																									COG1092	1	1	1	2	2	2	2	2	1	1	1	1	1	1	1	3	1
																									COG1099	0	0	0	1	1	1	1	1	1	0	0	0	0	0	0	0	0
																									COG1100	2	2	3	0	0	0	0	0	1	0	0	0	0	0	1	0	3
																									COG1104	1	1	1	1	1	1	1	1	1	3	1	1	1	2	3	1	1
																									COG1105	0	1	0	0	0	0	0	0	0	0	0	0	0	0	0	0	0
																									COG1106	4	0	0	0	0	0	0	0	0	0	0	0	0	0	0	0	0
																									COG1108	1	1	1	1	1	1	1	1	1	2	1	1	2	2	1	1	2
																									COG1109	5	3	3	3	2	2	3	3	2	2	2	2	2	2	3	3	3
																									COG1112	0	0	0	1	0	0	1	0	0	0	0	0	0	0	0	0	0
																									COG1115	0	0	0	1	1	1	1	1	1	1	1	1	1	0	0	0	1
																									COG1116	0	0	0	0	0	0	0	0	0	1	2	2	2	2	0	0	0
																									COG1117	1	3	3	2	2	2	2	2	2	1	1	1	1	1	1	1	1
																									COG1119	0	0	0	0	0	0	0	0	1	0	0	0	0	0	0	0	0
																									COG1120	1	1	1	1	1	1	1	1	1	0	1	1	1	2	1	1	1
																									COG1121	2	2	2	2	2	2	2	2	2	2	2	3	1	3	2	1	2
																									COG1122	0	2	1	0	0	0	0	0	0	0	1	1	0	2	3	0	0
																									COG1123	1	1	1	1	1	1	1	1	1	2	1	1	2	1	1	2	0
																									COG1126	2	1	1	0	0	0	0	0	0	0	0	0	0	3	1	1	0
																									COG1127	1	1	1	2	2	2	2	2	2	3	4	3	3	1	1	0	2
																									COG1129	0	0	0	0	0	0	0	0	0	0	0	0	0	2	2	0	1
																									COG1131	3	5	4	4	5	5	4	4	5	5	5	5	4	6	5	4	5
																									COG1132	3	5	5	3	3	3	4	4	3	2	3	3	3	3	4	2	4
																									COG1134	0	0	1	1	1	1	0	1	1	3	1	1	0	0	1	0	2
																									COG1136	5	5	7	6	8	8	6	6	7	7	6	6	2	8	7	3	4
																									COG1137	1	1	1	1	1	1	1	1	1	1	1	1	1	1	1	1	1
																									COG1138	1	1	1	1	1	1	1	1	1	1	1	1	1	1	4	1	1
																									COG1139	0	1	1	0	0	0	0	0	0	0	0	0	0	1	1	1	0
																									COG1140	0	0	0	0	1	1	0	0	0	1	1	1	0	2	4	0	0
																									COG1141	0	0	1	0	0	0	0	0	0	0	0	0	0	0	0	0	0
																									COG1142	0	1	2	1	1	1	1	1	0	1	1	1	0	1	1	0	0
																									COG1143	2	5	5	3	3	3	3	3	3	3	3	3	2	4	5	5	4
																									COG1144	2	3	4	2	1	2	3	2	2	2	2	2	1	0	1	2	0
																									COG1145	3	5	5	4	4	4	4	3	3	3	3	3	3	8	8	5	5
																									COG1146	3	2	4	4	4	5	4	5	4	6	5	5	1	5	3	4	2
																									COG1148	2	3	2	3	3	3	3	3	3	3	3	3	2	3	3	2	2
																									COG1149	0	0	0	0	0	0	0	0	0	0	0	0	0	0	1	0	0
																									COG1150	1	1	1	2	2	2	2	2	2	2	2	2	1	1	1	1	1
																									COG1152	1	1	1	3	2	2	3	3	3	4	3	3	0	0	0	1	0
																									COG1154	1	1	1	1	1	1	1	1	1	1	1	1	1	1	1	1	1
																									COG1155	0	1	1	2	3	3	2	2	2	4	2	2	0	1	1	1	0
																									COG1156	0	1	1	2	2	2	2	2	2	2	2	2	0	1	1	1	0
																									COG1157	0	1	1	1	1	1	0	1	1	2	1	1	1	1	1	1	1
																									COG1158	1	1	1	1	1	1	1	1	1	1	1	1	1	1	1	1	1
																									COG1159	1	1	1	1	1	1	1	1	1	2	1	1	1	2	2	1	1
																									COG1160	1	1	1	1	1	1	1	1	1	2	1	1	1	1	1	1	1
																									COG1161	0	0	0	0	0	0	0	0	0	0	0	0	1	1	1	1	0
																									COG1162	1	3	1	1	1	1	1	1	1	1	1	1	2	1	1	1	1
																									COG1165	0	1	1	1	1	1	1	1	1	1	1	1	0	1	1	2	1
																									COG1166	0	1	0	0	0	0	0	0	0	0	1	1	0	1	1	0	0
																									COG1167	2	3	3	0	0	0	0	0	0	0	0	0	0	1	2	3	0
																									COG1169	0	1	1	1	1	1	1	1	1	2	1	1	0	1	1	1	1
																									COG1171	2	3	3	0	1	1	1	1	1	1	1	1	1	1	2	1	1
																									COG1173	0	1	1	2	2	2	2	2	2	2	2	2	0	2	1	2	2
																									COG1175	0	1	1	0	0	0	0	0	0	0	0	0	0	0	0	0	0
																									COG1176	0	2	1	0	0	0	0	0	0	0	0	0	0	0	0	0	0
																									COG1177	0	2	1	0	0	0	0	0	0	0	0	0	0	0	0	0	0
																									COG1178	0	1	1	1	1	1	1	1	1	1	1	1	0	1	1	0	0
																									COG1179	0	1	1	1	1	1	1	1	1	1	1	1	1	1	1	1	1
																									COG1180	1	2	2	3	4	4	3	3	3	2	2	2	2	1	2	1	2
																									COG1181	2	1	1	1	1	1	1	1	1	1	1	1	1	1	1	1	1
																									COG1182	0	0	0	0	0	0	0	0	0	0	0	0	1	0	1	0	0
																									COG1183	1	1	1	3	1	1	1	1	1	1	1	1	1	1	1	1	1
																									COG1184	0	0	1	0	0	0	0	0	0	0	0	0	0	0	0	0	0
																									COG1185	1	1	1	1	1	1	1	1	1	2	1	1	1	1	1	1	1
																									COG1186	2	2	2	2	2	2	2	2	2	2	2	2	2	2	2	2	2
																									COG1187	1	2	2	3	3	3	3	3	3	3	3	3	3	2	2	2	2
																									COG1188	1	1	1	1	1	1	1	1	1	1	1	1	1	1	1	1	1
																									COG1190	1	1	1	1	1	1	1	1	1	0	1	1	1	1	1	1	1
																									COG1191	0	1	1	1	0	0	1	1	1	1	1	1	1	1	1	1	1
																									COG1192	6	8	8	6	6	6	7	7	6	8	7	7	6	8	9	6	2
																									COG1194	1	1	1	1	1	1	1	1	1	1	1	1	1	1	1	1	1
																									COG1195	2	1	1	1	2	1	1	2	2	0	0	0	1	1	1	1	1
																									COG1196	3	6	4	3	6	6	3	4	5	2	2	2	2	4	7	1	3
																									COG1197	1	1	1	1	1	1	1	1	1	1	1	1	1	1	1	1	1
																									COG1198	1	1	1	1	1	1	1	1	1	1	1	1	1	1	1	1	1
																									COG1199	1	1	1	2	1	1	3	1	1	1	1	1	1	2	1	1	1
																									COG1200	1	1	1	1	1	1	1	1	1	2	1	1	1	1	1	1	1
																									COG1201	0	0	1	1	0	0	0	1	0	0	0	0	0	0	1	0	0
																									COG1203	0	1	0	1	2	2	1	3	3	3	2	4	0	0	1	0	1
																									COG1204	0	0	1	0	0	0	0	0	1	2	0	3	0	1	0	0	0
																									COG1205	0	0	0	1	0	0	1	2	1	0	0	0	0	0	1	0	0
																									COG1207	1	1	1	1	1	1	1	1	1	1	1	1	1	1	1	1	1
																									COG1208	1	1	2	0	1	1	1	1	1	2	2	2	3	1	1	1	2
																									COG1209	0	1	1	1	1	1	1	2	1	1	1	1	2	0	1	2	1
																									COG1210	1	1	2	1	1	1	1	1	1	1	1	1	1	0	1	1	1
																									COG1211	1	1	1	1	1	1	1	1	1	1	1	1	1	1	1	1	1
																									COG1212	1	1	1	1	1	1	1	1	1	1	1	1	1	1	1	1	1
																									COG1213	0	1	1	1	0	0	1	1	0	1	1	1	0	0	0	0	0
																									COG1214	1	1	1	0	1	1	1	1	1	1	1	1	1	1	1	1	1
																									COG1215	1	3	4	4	6	6	4	6	5	3	3	3	2	1	2	2	5
																									COG1216	1	3	5	5	7	7	4	5	5	9	5	8	1	0	4	2	6
																									COG1217	1	1	1	1	1	1	3	1	1	1	1	1	1	1	1	1	1
																									COG1218	1	1	1	2	2	2	2	2	2	3	2	2	1	0	0	0	1
																									COG1219	1	1	1	1	1	1	1	1	1	1	1	1	1	2	1	1	1
																									COG1220	1	1	1	1	1	1	1	1	1	1	1	1	1	1	1	1	1
																									COG1225	2	4	4	4	4	4	4	4	4	3	3	3	4	4	5	3	3
																									COG1226	2	4	7	6	5	5	7	4	5	6	6	6	7	3	4	3	5
																									COG1229	0	0	0	0	0	0	0	0	0	0	0	0	0	1	1	0	0
																									COG1230	0	1	1	0	0	0	0	0	0	1	1	1	0	2	3	0	4
																									COG1231	0	0	0	0	0	0	0	0	0	0	0	0	1	0	0	0	0
																									COG1232	0	1	1	2	1	1	3	2	2	2	2	2	1	0	0	0	0
																									COG1234	0	0	1	0	0	0	0	0	0	0	1	1	1	0	0	0	1
																									COG1235	1	1	1	1	1	1	1	1	1	2	2	2	0	2	1	2	1
																									COG1236	1	1	1	1	1	1	2	0	2	0	0	0	1	1	4	1	1
																									COG1238	1	2	2	2	2	2	2	2	1	2	2	2	1	2	2	2	2
																									COG1239	0	0	1	0	0	0	0	0	1	0	0	0	0	0	0	0	0
																									COG1240	0	0	1	0	0	0	0	0	0	0	0	0	0	0	0	0	0
																									COG1242	1	1	1	1	1	1	1	1	1	1	1	1	1	0	0	1	1
																									COG1244	0	0	1	0	0	0	0	0	0	0	0	0	0	0	0	0	0
																									COG1246	1	1	1	1	1	1	1	1	1	1	1	1	2	2	2	1	1
																									COG1247	0	0	0	0	0	0	1	0	0	0	0	0	1	0	1	2	1
																									COG1249	7	4	6	5	6	6	5	5	6	4	4	5	5	6	10	4	6
																									COG1250	0	2	2	1	0	0	1	1	1	1	1	2	3	3	4	0	1
																									COG1251	1	1	2	0	1	1	1	1	1	1	1	1	2	1	3	1	0
																									COG1252	0	0	1	0	0	0	0	0	0	0	0	0	1	0	0	0	0
																									COG1253	2	5	6	5	5	5	6	6	4	1	1	1	1	2	0	4	0
																									COG1254	0	1	1	1	1	1	1	1	1	1	1	1	0	1	1	1	1
																									COG1256	0	1	1	1	1	1	2	1	1	2	1	1	1	1	1	1	1
																									COG1260	0	0	0	1	1	1	1	1	1	0	0	0	0	0	0	0	0
																									COG1261	0	1	1	1	1	1	1	1	1	1	1	1	1	1	1	1	1
																									COG1262	2	3	5	9	3	3	13	7	8	5	1	3	5	4	5	3	1
																									COG1266	0	1	1	0	0	0	0	0	0	1	1	1	0	1	1	1	0
																									COG1267	1	1	1	1	1	1	1	1	1	1	1	1	1	1	1	1	1
																									COG1269	0	2	3	4	4	4	5	4	4	4	3	3	1	3	3	2	0
																									COG1270	0	1	1	1	1	1	1	1	1	1	1	1	0	1	0	1	0
																									COG1271	0	2	1	1	1	1	0	1	1	1	1	1	0	1	1	0	0
																									COG1272	1	1	1	1	1	1	0	1	1	1	1	1	1	1	2	0	1
																									COG1273	1	1	1	1	1	1	1	1	1	1	1	1	1	1	1	1	1
																									COG1275	0	1	1	1	1	1	0	1	1	2	1	1	1	1	0	0	1
																									COG1277	1	2	2	3	2	2	2	2	2	3	3	3	2	3	2	3	2
																									COG1278	3	4	3	3	4	4	4	3	4	4	4	4	5	5	4	1	3
																									COG1279	0	1	1	0	0	0	0	0	0	0	0	0	0	0	0	0	0
																									COG1280	1	13	8	0	0	0	0	0	0	0	0	0	0	5	6	2	1
																									COG1281	0	0	0	0	0	0	0	0	0	0	0	0	1	1	1	0	0
																									COG1282	1	1	1	1	1	1	1	1	1	2	2	2	1	1	1	1	1
																									COG1283	0	3	2	3	2	2	3	5	5	1	1	1	0	1	1	0	1
																									COG1285	0	0	0	0	0	0	0	0	0	1	1	1	0	0	1	0	0
																									COG1286	1	1	1	1	1	1	1	1	1	1	1	1	1	1	1	1	1
																									COG1290	1	1	1	1	1	1	1	1	1	1	1	1	1	1	2	0	1
																									COG1291	1	3	3	2	1	1	3	2	2	2	2	2	2	3	3	3	1
																									COG1292	0	1	0	0	0	0	0	0	0	0	0	0	0	0	0	0	0
																									COG1293	0	0	0	0	0	0	0	0	0	1	0	0	0	0	0	0	0
																									COG1294	0	1	0	0	0	0	0	0	0	0	0	0	0	1	1	0	0
																									COG1295	1	1	1	1	1	1	1	1	1	1	1	1	1	1	1	1	1
																									COG1296	1	1	1	0	0	0	0	0	0	0	0	0	0	1	2	0	0
																									COG1298	0	1	1	1	0	0	1	1	1	1	1	1	1	1	1	2	1
																									COG1300	2	1	1	1	1	1	1	1	1	0	0	0	1	1	0	1	0
																									COG1301	0	0	0	1	1	1	1	1	1	1	1	1	1	0	0	0	1
																									COG1305	2	1	1	0	0	0	1	0	0	2	2	2	1	2	2	1	1
																									COG1308	0	0	0	0	0	0	0	0	0	0	0	0	0	0	0	0	1
																									COG1309	3	10	8	6	6	6	5	6	7	7	5	5	9	14	15	3	3
																									COG1310	0	0	1	0	0	0	0	0	0	0	0	0	1	1	1	0	0
																									COG1314	1	1	1	1	1	1	1	1	1	1	0	1	1	1	1	1	1
																									COG1315	0	0	0	0	0	0	0	0	0	0	0	0	1	0	0	0	0
																									COG1317	0	1	1	1	1	1	0	1	1	0	1	1	1	1	1	1	1
																									COG1319	0	0	0	0	0	0	0	0	0	0	0	0	0	0	1	0	0
																									COG1320	0	1	1	2	1	1	2	1	1	1	1	1	1	0	0	2	0
																									COG1322	1	0	1	1	1	1	1	1	1	1	1	1	1	1	1	1	1
																									COG1324	1	1	1	1	1	1	1	1	1	1	1	1	0	1	1	1	1
																									COG1327	1	1	1	1	1	1	1	1	1	1	1	1	1	1	1	1	1
																									COG1328	4	0	0	2	3	3	2	2	2	2	2	2	0	0	0	0	2
																									COG1330	1	1	1	1	1	1	1	1	1	1	1	2	0	1	2	1	0
																									COG1331	4	2	2	1	3	3	1	1	1	2	1	1	3	1	1	3	2
																									COG1333	0	0	1	0	0	0	0	0	0	0	0	0	0	0	0	0	0
																									COG1334	0	1	1	1	1	1	2	1	1	1	1	1	1	1	1	1	1
																									COG1335	0	0	3	2	0	0	2	2	1	1	1	1	0	2	2	0	0
																									COG1337	0	0	0	3	0	0	0	3	0	0	0	0	0	0	0	0	0
																									COG1338	0	1	1	1	0	0	1	1	1	1	1	1	1	1	1	1	1
																									COG1341	0	0	1	0	0	0	0	0	0	0	0	0	0	0	0	0	0
																									COG1343	0	0	0	1	0	0	0	2	0	1	1	1	0	0	1	0	0
																									COG1344	0	2	2	2	2	2	3	2	2	1	2	2	2	2	2	3	3
																									COG1345	1	1	1	1	2	2	1	1	2	2	3	2	1	1	1	1	1
																									COG1346	0	0	0	0	0	0	0	0	0	0	0	0	0	1	0	0	0
																									COG1348	0	0	0	0	0	0	0	0	0	0	0	0	0	1	0	0	0
																									COG1349	0	2	1	0	0	0	0	0	0	0	0	0	0	0	0	0	0
																									COG1350	0	1	1	0	0	0	0	0	0	1	1	1	0	1	1	1	0
																									COG1352	0	1	3	2	2	2	2	2	2	3	3	3	4	1	1	2	2
																									COG1353	0	0	0	1	0	0	0	1	0	0	0	0	0	0	0	0	0
																									COG1354	1	1	1	1	1	1	1	1	1	1	1	1	1	1	1	1	1
																									COG1355	0	1	1	2	2	2	2	2	2	1	1	1	1	1	1	1	1
																									COG1357	0	2	2	1	1	1	1	1	1	2	2	2	1	1	1	1	0
																									COG1360	0	4	4	3	2	2	4	3	2	3	3	3	3	5	4	4	1
																									COG1361	2	1	1	3	3	3	3	2	1	0	1	0	1	0	0	0	1
																									COG1362	0	0	0	0	0	0	0	0	0	0	0	0	1	0	0	0	0
																									COG1363	0	0	0	0	0	0	0	0	0	0	0	0	0	1	1	0	0
																									COG1364	1	1	1	1	1	1	1	1	1	1	1	1	1	1	1	1	1
																									COG1366	1	2	3	3	2	2	3	2	3	3	3	3	3	1	2	0	0
																									COG1368	0	0	0	0	0	0	0	0	0	0	0	0	0	1	1	0	2
																									COG1371	0	0	0	0	0	0	0	0	0	1	1	1	0	0	0	0	0
																									COG1372	0	0	0	1	0	0	2	1	1	0	0	0	0	0	0	0	0
																									COG1373	0	0	0	0	0	0	0	2	0	0	0	0	0	0	0	1	0
																									COG1376	2	2	2	2	2	2	2	2	2	2	2	2	1	2	2	2	1
																									COG1377	0	1	1	1	0	0	1	1	1	1	1	1	1	1	1	1	1
																									COG1380	0	0	0	0	0	0	0	0	0	0	0	0	0	1	0	0	0
																									COG1381	1	1	1	1	1	1	1	1	1	1	1	1	1	1	1	1	1
																									COG1385	0	1	1	1	1	1	1	1	1	2	2	1	1	2	2	2	1
																									COG1386	1	1	1	1	1	1	1	1	1	1	1	1	1	1	1	1	1
																									COG1387	0	0	0	0	0	0	0	0	0	0	0	0	0	0	0	0	1
																									COG1388	2	1	2	1	1	1	1	1	1	2	2	2	2	1	1	1	1
																									COG1390	0	1	1	2	2	2	2	2	2	2	2	2	0	1	1	1	0
																									COG1391	1	1	1	1	1	1	1	1	1	3	1	2	1	1	1	1	1
																									COG1392	1	1	1	1	1	1	1	1	1	0	0	0	0	0	0	0	1
																									COG1393	2	2	2	2	2	2	3	2	2	2	2	2	2	3	2	2	2
																									COG1394	0	1	1	2	2	2	2	2	2	2	2	2	0	1	1	1	0
																									COG1395	0	1	0	0	0	0	0	0	0	0	0	0	0	0	0	0	0
																									COG1396	6	4	7	4	1	1	4	3	4	0	0	0	0	3	9	1	2
																									COG1397	0	0	0	0	0	0	0	0	0	0	0	0	0	2	0	0	0
																									COG1398	0	0	0	0	0	0	0	0	0	0	0	0	1	0	0	0	1
																									COG1399	1	1	1	1	1	1	1	1	1	1	1	1	1	1	1	1	1
																									COG1401	0	0	0	0	0	0	0	0	0	0	0	0	0	1	0	0	0
																									COG1403	0	3	2	1	1	1	3	1	2	1	1	2	2	2	2	2	1
																									COG1404	0	4	4	3	0	0	1	2	0	0	0	0	4	1	2	0	13
																									COG1405	0	0	0	0	0	0	0	0	0	0	0	0	0	0	0	0	0
																									COG1406	0	0	0	0	0	0	0	0	0	0	0	0	0	0	1	0	0
																									COG1408	0	0	0	0	0	0	0	0	0	1	1	1	0	0	0	0	0
																									COG1409	1	1	2	2	3	3	2	2	5	2	2	2	2	1	1	1	1
																									COG1410	1	1	1	1	1	1	1	1	1	2	1	1	1	1	1	1	1
																									COG1411	0	0	0	0	0	0	0	0	0	0	0	0	0	1	1	0	0
																									COG1413	0	3	3	3	3	3	2	4	3	4	3	3	3	4	2	2	2
																									COG1414	0	1	0	0	0	0	0	0	0	0	0	0	0	0	0	0	0
																									COG1416	0	2	2	1	2	2	1	2	1	2	2	2	6	3	2	0	4
																									COG1418	1	1	1	1	0	0	0	1	1	0	0	0	0	0	0	0	0
																									COG1419	0	1	1	1	0	0	1	1	1	1	1	1	1	1	1	2	1
																									COG1420	0	1	1	1	3	3	1	2	1	1	1	1	1	1	1	1	1
																									COG1426	2	1	2	2	3	3	2	2	3	1	1	1	1	1	1	1	1
																									COG1428	0	1	1	1	1	1	1	1	1	0	0	0	1	1	1	0	0
																									COG1429	0	0	1	0	0	0	0	0	0	0	0	0	0	0	0	0	0
																									COG1430	0	1	1	1	1	1	1	1	1	1	1	1	0	2	1	1	0
																									COG1431	0	0	0	0	0	0	0	0	0	0	0	0	0	0	1	0	0
																									COG1432	0	3	3	2	2	2	2	2	2	1	1	1	2	3	3	2	0
																									COG1433	2	1	3	2	2	2	1	2	1	2	2	2	0	4	1	2	1
																									COG1434	1	2	1	2	2	2	2	2	2	1	2	1	0	1	1	1	2
																									COG1436	0	1	1	1	0	0	1	1	1	1	1	1	0	1	1	1	0
																									COG1443	2	1	0	2	2	2	2	2	2	1	1	1	0	1	2	1	1
																									COG1444	0	0	0	1	1	1	1	1	1	1	1	1	1	0	0	0	1
																									COG1448	0	0	0	0	0	0	0	0	0	0	0	0	0	1	1	0	0
																									COG1449	1	1	1	1	1	1	1	1	1	1	1	1	0	0	1	1	1
																									COG1450	0	5	4	3	1	1	4	2	3	4	5	4	2	1	6	1	1
																									COG1451	1	1	0	0	0	0	1	1	0	0	0	0	1	1	0	0	0
																									COG1452	1	1	1	1	1	0	1	1	1	1	1	1	1	1	1	1	1
																									COG1453	0	0	0	0	0	0	0	0	0	0	0	0	1	0	0	0	0
																									COG1454	0	2	1	0	0	0	0	0	0	0	0	0	2	1	0	0	0
																									COG1457	0	0	0	0	0	0	0	0	0	0	0	0	2	1	0	1	0
																									COG1459	1	4	4	5	2	2	3	3	4	5	5	5	3	1	3	1	2
																									COG1462	0	1	0	2	0	0	2	4	1	0	1	0	0	1	1	0	1
																									COG1463	1	1	1	2	2	2	2	2	2	4	4	4	4	1	1	1	3
																									COG1466	1	1	1	1	1	1	1	1	1	1	1	1	1	1	1	1	1
																									COG1468	0	0	0	0	0	0	0	0	0	1	1	1	0	0	1	0	0
																									COG1469	1	1	1	1	1	1	1	1	1	1	1	1	1	2	2	1	1
																									COG1470	0	0	0	0	0	0	0	0	0	0	0	0	0	0	0	0	1
																									COG1472	1	1	1	1	1	1	1	1	1	1	1	1	2	1	2	1	2
																									COG1474	0	0	0	0	0	0	0	0	0	0	0	0	0	0	0	0	0
																									COG1475	1	1	2	1	1	1	1	1	2	3	1	1	1	1	5	1	1
																									COG1476	0	1	2	0	0	0	0	0	0	0	0	0	0	2	3	0	0
																									COG1477	1	1	1	2	1	1	2	2	2	2	2	3	3	1	1	1	1
																									COG1479	0	0	0	0	0	0	2	1	1	0	0	0	1	2	0	0	0
																									COG1484	14	0	3	1	0	0	4	4	0	0	0	0	0	0	0	0	1
																									COG1485	1	1	1	0	0	0	0	0	0	0	0	0	1	1	1	1	0
																									COG1487	1	1	2	1	1	1	5	4	2	0	0	0	0	0	0	0	0
																									COG1489	1	1	1	1	1	1	2	1	1	1	1	1	1	1	1	1	1
																									COG1490	2	1	1	1	1	1	1	1	1	1	1	1	1	1	1	2	1
																									COG1492	0	1	1	0	0	0	0	0	0	1	1	1	1	1	1	0	0
																									COG1493	2	2	2	2	1	1	2	2	2	1	1	1	1	0	0	2	1
																									COG1495	0	0	0	0	0	0	0	0	0	0	0	0	1	1	2	1	1
																									COG1496	1	1	1	1	1	1	1	1	1	1	1	2	1	1	1	1	1
																									COG1499	0	0	0	0	0	0	0	0	0	1	0	1	0	0	0	0	0
																									COG1502	0	0	0	1	1	1	3	1	1	0	0	0	1	0	1	0	3
																									COG1505	0	0	0	0	0	0	0	0	0	0	0	0	0	0	0	0	1
																									COG1506	0	0	0	0	0	0	0	0	0	0	0	0	0	0	0	0	1
																									COG1508	1	1	1	1	1	1	1	1	1	1	1	1	1	1	1	1	1
																									COG1509	1	1	1	3	2	2	2	2	2	2	2	3	2	1	2	1	2
																									COG1511	0	1	1	0	0	0	0	1	0	4	1	2	0	1	1	0	0
																									COG1513	0	1	0	0	0	0	0	0	0	0	0	0	0	0	0	0	0
																									COG1514	0	1	0	1	1	1	1	1	1	1	1	1	1	0	1	1	2
																									COG1515	0	1	1	0	0	0	0	0	0	1	1	1	0	0	0	0	0
																									COG1516	0	1	1	1	1	1	1	1	1	1	1	1	1	1	1	1	1
																									COG1518	0	1	0	2	0	0	3	3	1	3	2	2	0	1	1	0	1
																									COG1519	1	2	1	1	1	1	1	1	1	1	1	1	1	2	2	1	1
																									COG1520	1	2	3	1	1	1	1	1	2	3	3	3	3	1	1	1	1
																									COG1521	1	1	1	1	1	1	1	1	1	1	1	0	1	1	1	1	1
																									COG1522	1	10	8	4	4	4	4	4	4	4	4	4	4	12	12	4	4
																									COG1523	0	0	0	0	0	0	0	0	0	2	1	1	0	0	1	0	0
																									COG1524	0	0	1	1	1	1	2	1	1	1	0	0	0	1	1	1	1
																									COG1525	2	1	1	3	3	3	3	3	3	3	3	3	3	1	1	0	2
																									COG1526	0	1	0	0	0	0	0	0	0	0	0	0	0	2	2	0	0
																									COG1527	0	1	1	1	1	1	1	1	1	1	1	1	0	1	1	1	0
																									COG1528	0	0	0	0	0	0	0	0	0	0	0	0	0	0	0	0	1
																									COG1529	0	0	0	0	0	0	0	0	0	0	0	0	1	0	1	0	0
																									COG1530	2	1	2	2	2	2	2	2	2	1	2	2	2	2	2	2	2
																									COG1533	0	0	0	1	1	1	1	1	1	2	1	1	0	0	0	1	0
																									COG1534	1	1	1	1	1	1	1	1	1	1	1	1	1	1	1	1	1
																									COG1536	0	1	1	1	2	2	0	1	1	1	1	1	1	1	1	2	1
																									COG1537	0	0	0	0	0	0	0	0	0	0	0	0	0	0	1	0	0
																									COG1538	3	5	3	4	5	5	4	5	3	5	5	5	6	2	4	6	5
																									COG1539	1	1	1	1	1	1	1	1	1	1	1	1	1	2	2	1	2
																									COG1541	1	3	3	0	0	0	0	0	0	0	0	0	0	4	5	1	0
																									COG1544	1	1	2	1	1	1	1	1	1	3	3	4	2	1	1	1	1
																									COG1545	0	0	0	0	0	0	0	0	0	0	0	0	0	0	1	0	0
																									COG1546	1	1	1	1	1	1	1	1	1	1	1	0	1	1	1	1	1
																									COG1548	0	0	0	0	0	0	0	0	0	0	0	0	0	1	1	0	0
																									COG1550	0	0	0	0	0	0	0	0	0	0	0	0	1	0	0	0	0
																									COG1551	3	1	1	1	1	1	1	1	1	0	1	1	1	1	1	1	1
																									COG1553	1	1	2	2	2	2	2	2	3	2	1	2	4	1	4	1	1
																									COG1555	1	1	1	1	1	1	2	1	1	0	0	0	1	1	1	0	1
																									COG1556	1	1	1	0	0	0	0	0	0	0	0	0	0	1	1	1	0
																									COG1558	0	1	1	1	1	1	1	1	2	1	1	1	1	1	1	1	1
																									COG1559	1	1	1	1	1	1	0	1	1	1	1	1	1	1	1	2	1
																									COG1560	2	1	2	1	1	1	1	1	1	1	1	1	3	2	3	1	2
																									COG1561	1	1	1	1	1	1	1	1	1	1	1	1	1	1	1	3	1
																									COG1562	0	0	0	1	1	1	1	1	1	1	1	1	2	0	0	1	0
																									COG1563	0	1	1	3	1	1	3	1	1	1	1	1	0	0	0	1	0
																									COG1565	1	1	1	1	1	1	1	1	1	1	1	1	1	1	1	1	1
																									COG1566	0	1	0	0	0	0	0	0	0	1	1	1	1	1	1	0	1
																									COG1569	0	0	0	0	0	0	0	1	0	0	0	0	0	0	0	0	0
																									COG1570	1	1	1	1	1	1	1	1	1	1	1	1	2	1	1	1	1
																									COG1572	0	0	0	0	2	2	0	0	1	1	1	1	0	0	0	0	2
																									COG1573	2	2	2	3	3	3	3	3	3	3	3	3	1	3	5	2	3
																									COG1574	0	0	0	0	0	0	0	0	0	1	0	1	0	0	0	0	2
																									COG1575	1	1	1	1	1	1	1	1	1	1	1	1	0	1	1	1	1
																									COG1576	1	1	1	1	1	1	1	1	1	1	1	1	1	1	1	1	1
																									COG1579	0	0	0	0	1	1	0	0	1	0	0	0	0	0	0	0	0
																									COG1580	0	2	2	2	1	1	2	2	2	2	2	2	1	2	2	2	1
																									COG1585	1	1	1	1	1	1	1	1	1	1	1	1	1	1	1	1	1
																									COG1586	1	0	0	0	0	0	0	0	0	1	1	1	0	0	0	1	0
																									COG1587	1	1	1	1	1	1	1	1	1	1	1	1	1	1	1	1	1
																									COG1589	1	1	1	1	1	1	1	1	1	1	1	1	1	1	1	1	1
																									COG1592	1	4	2	1	1	1	1	1	1	2	2	2	1	2	3	2	2
																									COG1593	0	3	3	1	1	1	1	1	1	1	1	1	2	8	7	2	1
																									COG1595	1	5	5	6	4	4	6	6	7	4	4	4	7	5	7	2	6
																									COG1596	0	3	2	3	4	4	3	3	3	1	1	1	2	1	1	0	2
																									COG1598	1	0	0	0	0	0	0	0	0	0	1	0	0	0	0	0	0
																									COG1600	1	1	1	1	1	1	1	1	1	1	1	1	1	3	2	1	1
																									COG1605	2	2	2	1	1	1	1	1	1	1	1	1	1	2	2	1	1
																									COG1607	0	1	1	1	1	1	1	1	1	1	1	1	1	1	1	0	0
																									COG1609	0	1	0	0	0	0	0	0	0	0	0	0	0	0	0	0	0
																									COG1610	1	1	1	1	1	1	1	1	1	1	1	1	1	1	1	1	1
																									COG1611	1	1	1	1	1	1	1	1	1	1	1	1	2	2	3	1	1
																									COG1612	0	1	1	0	0	0	0	0	0	0	0	0	1	1	1	0	0
																									COG1618	0	0	0	0	0	0	0	0	0	0	0	0	0	0	1	0	0
																									COG1621	0	0	0	0	1	1	0	0	0	0	0	0	0	0	0	0	0
																									COG1622	0	1	1	0	0	0	0	0	0	0	0	0	2	2	3	0	0
																									COG1629	0	6	3	6	10	10	8	6	6	1	1	2	10	3	2	0	6
																									COG1633	1	1	1	3	3	3	3	3	3	2	2	2	1	0	2	1	0
																									COG1637	1	0	0	0	0	0	0	0	0	0	1	0	0	0	0	0	0
																									COG1638	0	3	3	2	2	2	2	2	2	2	2	2	2	8	7	1	1
																									COG1639	4	10	14	16	13	13	16	15	15	16	14	14	15	8	12	8	3
																									COG1640	1	1	1	1	1	1	1	1	1	1	1	1	0	0	1	0	1
																									COG1643	2	2	3	3	2	2	2	2	2	2	1	2	2	2	2	3	2
																									COG1647	0	1	1	0	0	0	0	0	0	0	0	0	0	1	1	0	0
																									COG1648	1	1	1	1	1	1	2	1	1	1	1	1	1	1	1	1	1
																									COG1649	0	0	0	0	0	0	0	0	0	0	0	0	1	0	0	0	0
																									COG1651	2	4	5	3	2	2	3	3	2	4	3	3	2	4	9	2	3
																									COG1652	1	2	2	2	2	2	3	2	2	1	1	1	3	1	1	3	1
																									COG1653	0	2	1	0	0	0	0	0	0	0	0	0	0	0	0	2	0
																									COG1654	1	1	1	1	1	1	1	1	1	1	1	1	0	1	1	1	1
																									COG1656	0	1	1	1	0	0	1	1	1	1	1	1	0	0	1	0	0
																									COG1657	0	0	0	5	5	5	7	7	5	0	0	0	0	0	0	0	0
																									COG1660	1	1	1	1	1	1	1	1	1	1	1	1	1	1	1	1	0
																									COG1662	0	1	0	0	0	0	0	0	0	0	0	0	0	0	0	0	0
																									COG1663	1	1	1	1	1	1	1	1	1	1	1	1	1	1	1	1	1
																									COG1664	1	3	1	1	1	1	1	1	1	1	1	1	1	1	1	1	2
																									COG1666	1	1	1	1	1	1	1	1	1	1	1	1	1	1	1	1	1
																									COG1668	0	0	0	0	0	0	0	0	0	0	0	0	0	0	0	0	1
																									COG1669	2	1	0	0	0	0	0	0	0	0	0	0	0	0	0	0	0
																									COG1670	1	2	2	0	1	1	0	0	0	1	0	0	0	2	3	0	1
																									COG1671	1	1	1	1	1	1	1	1	1	1	1	1	1	1	1	0	1
																									COG1672	1	0	1	0	1	1	0	0	0	1	0	1	0	0	0	0	0
																									COG1674	1	1	1	1	1	1	1	1	1	1	1	1	1	1	1	1	1
																									COG1675	0	0	0	0	0	0	0	0	0	0	0	0	0	1	0	1	0
																									COG1677	0	1	1	1	1	1	1	1	1	1	1	1	1	1	1	1	1
																									COG1678	1	1	1	1	1	1	1	1	1	1	1	1	1	1	1	1	1
																									COG1679	0	0	0	0	0	0	0	0	0	0	0	0	0	1	0	0	0
																									COG1680	0	0	1	1	1	0	2	1	2	1	1	1	0	0	0	0	0
																									COG1682	0	0	1	1	1	1	0	1	1	2	1	1	0	0	1	0	2
																									COG1683	0	1	1	0	0	0	1	1	1	1	1	1	0	1	1	1	1
																									COG1684	0	1	1	1	0	0	1	1	1	1	1	1	1	1	1	1	1
																									COG1686	1	2	2	1	1	1	4	1	1	1	1	1	1	2	2	2	1
																									COG1687	1	1	1	0	0	0	0	0	0	0	0	0	0	1	1	0	0
																									COG1690	0	0	0	0	0	0	0	0	0	2	3	2	0	0	0	0	0
																									COG1694	1	2	2	2	2	2	2	2	2	2	2	2	2	2	2	2	2
																									COG1695	0	0	0	0	0	0	0	0	0	0	0	0	0	0	1	0	0
																									COG1696	0	1	0	1	0	0	0	1	0	1	0	1	0	1	1	0	0
																									COG1697	0	0	0	0	0	0	0	0	0	0	0	0	0	0	0	0	0
																									COG1699	0	1	1	0	0	0	0	0	0	0	0	0	0	1	1	0	0
																									COG1700	0	0	0	0	0	0	0	0	0	0	0	0	0	1	0	0	0
																									COG1702	2	1	1	1	1	1	1	1	1	1	1	1	2	2	1	1	1
																									COG1703	0	2	2	0	0	0	0	0	0	0	0	0	0	2	2	1	0
																									COG1704	2	2	2	2	2	2	2	2	2	1	2	2	2	3	4	3	1
																									COG1705	0	1	1	1	1	1	0	1	1	1	1	1	1	1	1	1	1
																									COG1706	0	1	1	1	1	1	0	1	1	1	1	1	1	1	1	1	1
																									COG1708	4	1	1	0	0	0	1	0	0	0	0	0	0	0	1	0	0
																									COG1714	3	2	2	2	2	2	2	2	2	2	2	2	4	2	2	1	1
																									COG1715	1	0	0	0	0	0	0	0	0	0	0	0	0	1	0	0	0
																									COG1716	2	1	1	5	2	2	6	5	1	2	3	2	7	3	2	2	1
																									COG1718	0	1	0	0	0	0	0	0	0	0	0	0	1	0	0	0	1
																									COG1719	0	1	0	0	0	0	0	0	0	1	1	1	0	0	1	0	0
																									COG1720	1	2	2	1	1	1	1	1	1	1	1	1	0	1	1	1	1
																									COG1721	4	4	4	3	2	2	2	3	4	2	2	2	3	3	2	2	4
																									COG1722	1	1	1	1	1	1	1	1	1	1	1	1	1	1	1	1	1
																									COG1723	0	0	0	0	0	0	0	0	0	0	0	0	0	1	1	0	0
																									COG1725	0	0	0	0	0	0	0	0	0	0	0	0	0	0	0	0	1
																									COG1729	1	1	1	2	3	3	4	3	1	1	2	2	4	1	1	2	1
																									COG1733	0	0	0	1	0	0	1	0	1	1	1	1	3	0	1	0	0
																									COG1734	1	2	2	2	1	1	2	2	2	2	2	2	2	2	2	2	1
																									COG1737	0	0	0	0	0	0	0	0	0	0	0	0	0	2	1	0	0
																									COG1739	0	0	0	0	0	0	0	0	0	0	0	0	0	0	0	1	0
																									COG1740	0	3	1	1	1	1	1	1	1	1	1	1	2	4	6	3	0
																									COG1741	0	1	1	1	0	0	1	1	2	1	1	1	2	1	2	0	0
																									COG1742	0	0	0	0	0	0	0	0	0	0	0	0	0	0	1	0	0
																									COG1744	0	1	1	0	0	0	0	0	0	0	0	0	0	0	0	0	0
																									COG1746	0	0	2	0	0	0	0	0	0	0	0	0	0	0	0	0	0
																									COG1748	0	1	1	0	0	0	0	0	0	0	0	0	0	3	3	0	0
																									COG1749	0	1	1	1	1	1	1	1	1	1	1	2	2	1	1	1	1
																									COG1752	1	2	2	3	5	5	3	4	3	0	0	1	0	4	2	0	3
																									COG1758	1	1	1	1	1	1	1	1	1	1	1	1	1	1	1	1	1
																									COG1760	2	1	1	0	0	0	0	0	0	0	0	0	1	1	1	0	0
																									COG1762	1	2	1	1	1	1	1	1	2	1	1	1	1	1	1	1	1
																									COG1763	0	4	2	1	1	1	1	1	1	0	1	1	2	2	3	1	1
																									COG1764	0	0	0	0	0	0	0	0	0	0	0	0	0	2	2	0	0
																									COG1765	2	3	2	3	3	3	3	3	3	1	2	2	2	3	4	2	1
																									COG1766	0	1	1	1	1	1	1	2	1	1	1	1	1	1	1	1	1
																									COG1767	0	0	0	0	0	0	0	0	0	0	0	0	0	1	1	0	0
																									COG1773	0	2	1	0	0	0	0	0	0	1	1	1	0	5	5	2	0
																									COG1775	0	0	0	0	0	0	0	0	0	0	0	0	0	0	2	0	0
																									COG1776	0	1	1	0	1	1	0	0	1	0	0	0	1	2	2	1	0
																									COG1778	2	1	1	1	1	1	1	1	1	1	1	1	1	1	1	1	1
																									COG1785	0	0	0	0	0	0	0	0	0	0	0	0	0	0	0	0	1
																									COG1786	0	0	0	0	0	0	0	0	0	0	0	0	0	1	0	0	0
																									COG1792	1	1	1	1	1	1	1	1	1	1	1	1	1	1	1	1	1
																									COG1793	1	1	1	1	1	1	1	1	1	1	1	1	0	1	1	0	0
																									COG1794	0	1	1	0	0	0	0	0	0	0	0	0	0	1	1	0	0
																									COG1795	0	0	0	0	0	0	0	0	0	0	0	0	0	1	1	0	0
																									COG1796	0	0	1	0	0	0	0	0	0	0	0	0	0	0	0	0	0
																									COG1797	1	1	2	1	1	1	1	1	1	2	1	1	1	1	1	1	1
																									COG1800	0	0	0	0	0	0	0	0	0	0	0	0	0	0	0	0	1
																									COG1801	0	1	1	1	1	1	1	1	1	1	1	1	1	1	1	1	0
																									COG1802	0	0	0	0	0	0	0	0	0	0	0	0	0	2	0	0	1
																									COG1803	0	0	0	0	0	0	0	0	0	0	0	0	0	1	1	0	0
																									COG1804	0	1	1	0	0	0	0	0	0	0	0	0	0	2	2	0	0
																									COG1806	1	1	1	1	1	1	1	1	2	1	1	1	0	1	1	1	1
																									COG1807	1	1	1	1	1	1	1	1	1	1	2	2	0	0	0	0	2
																									COG1808	0	1	1	0	0	0	0	0	0	0	0	0	0	0	0	0	0
																									COG1809	0	0	0	0	0	0	0	0	1	0	0	0	0	0	0	0	0
																									COG1812	0	0	0	0	0	0	0	0	0	1	1	1	0	0	0	0	0
																									COG1813	0	2	0	0	0	0	0	0	0	0	0	0	0	0	0	1	0
																									COG1814	0	0	2	0	0	0	0	1	1	1	1	1	0	2	2	0	0
																									COG1815	0	1	1	1	1	1	1	1	1	1	1	1	1	1	1	1	1
																									COG1816	0	0	0	0	0	0	0	0	0	0	0	0	1	0	0	0	0
																									COG1819	0	0	0	1	1	1	0	1	1	1	1	1	0	0	0	1	0
																									COG1821	0	0	0	0	0	0	0	0	0	0	0	0	0	1	1	1	0
																									COG1825	1	1	1	0	1	1	1	1	1	0	1	1	1	1	1	1	1
																									COG1826	2	2	2	2	2	2	2	2	2	2	2	2	2	2	2	2	2
																									COG1830	0	0	0	0	0	0	0	0	0	1	1	1	1	0	0	0	0
																									COG1832	0	0	0	1	1	1	1	1	1	0	0	0	1	0	0	0	1
																									COG1835	0	2	1	2	1	1	2	2	3	0	0	0	1	0	1	0	2
																									COG1838	1	1	1	1	1	1	1	1	1	2	1	1	0	1	1	1	1
																									COG1840	0	2	1	1	1	1	1	1	1	1	1	1	0	1	1	0	0
																									COG1841	1	1	1	1	1	1	1	1	1	1	1	1	1	1	1	1	1
																									COG1842	0	1	1	0	0	0	0	0	0	0	0	0	0	1	1	0	1
																									COG1843	0	1	1	1	1	1	1	1	1	2	1	1	1	1	1	1	1
																									COG1845	0	3	3	2	0	1	2	1	2	2	2	2	2	3	4	1	2
																									COG1846	0	4	3	2	1	1	2	1	1	0	0	0	3	7	8	1	1
																									COG1848	0	0	0	1	0	0	1	1	0	0	0	0	0	0	0	0	0
																									COG1850	1	1	1	1	1	1	2	1	1	1	1	1	2	1	2	1	1
																									COG1853	0	0	0	0	0	0	0	0	0	0	0	0	0	1	1	0	0
																									COG1857	0	0	0	1	0	0	1	1	1	2	1	1	0	0	0	0	1
																									COG1858	1	6	8	5	3	3	2	4	5	4	4	4	7	3	2	2	1
																									COG1861	0	0	0	0	0	0	0	0	0	0	0	0	1	0	0	0	0
																									COG1862	1	1	1	1	1	1	1	1	1	1	1	1	1	1	1	1	1
																									COG1863	0	1	1	2	1	1	2	1	1	1	1	1	1	0	0	2	0
																									COG1866	0	0	0	0	0	0	0	0	0	0	0	0	0	0	1	0	0
																									COG1868	0	1	1	1	0	0	1	1	1	0	1	1	1	1	1	1	1
																									COG1871	0	0	2	1	1	1	1	1	1	1	1	1	2	0	0	0	0
																									COG1872	1	1	1	1	1	1	1	1	1	1	1	1	0	1	1	0	1
																									COG1873	0	0	0	0	0	0	0	0	0	0	0	0	0	0	2	0	0
																									COG1874	0	0	0	1	0	0	1	1	0	0	0	0	0	0	0	0	1
																									COG1875	2	1	1	1	2	2	1	1	1	1	1	1	0	1	1	1	1
																									COG1876	0	0	0	0	0	0	0	0	0	0	0	0	0	0	0	0	0
																									COG1879	0	1	0	0	0	0	0	0	0	0	0	0	2	1	0	2	0
																									COG1881	1	0	2	1	1	1	1	1	1	1	1	1	0	1	2	0	1
																									COG1883	1	1	1	1	1	1	1	1	1	1	1	1	0	1	1	1	0
																									COG1884	0	2	2	0	0	0	0	0	0	0	0	0	0	2	2	1	0
																									COG1886	0	1	1	1	0	0	1	1	1	0	1	1	1	1	1	1	1
																									COG1887	1	0	0	0	0	0	0	0	0	0	0	0	2	0	0	0	0
																									COG1888	0	0	1	0	0	0	0	0	1	1	1	1	0	1	1	0	0
																									COG1891	0	0	0	0	0	0	0	0	0	0	0	0	0	1	1	0	0
																									COG1893	0	1	1	1	0	0	1	1	0	1	1	1	1	1	1	2	2
																									COG1894	3	4	4	3	2	2	3	2	4	2	2	2	1	4	4	3	1
																									COG1896	0	0	0	0	0	0	0	1	0	0	0	0	0	0	0	0	1
																									COG1897	1	1	1	1	1	1	1	1	1	0	1	1	1	1	1	1	1
																									COG1898	0	0	1	1	1	1	1	1	1	0	2	1	1	0	1	1	1
																									COG1902	0	0	0	1	1	1	1	1	1	0	0	0	1	2	2	0	1
																									COG1903	0	0	1	0	0	0	0	0	0	0	0	0	0	0	0	0	0
																									COG1905	1	1	1	1	1	1	1	1	2	1	1	1	1	4	4	1	1
																									COG1907	0	0	0	0	0	0	0	0	0	0	0	0	0	1	1	0	0
																									COG1908	1	1	1	2	2	2	2	2	2	2	2	2	1	1	1	1	1
																									COG1910	0	1	0	0	0	0	0	0	0	0	0	0	0	2	1	0	0
																									COG1912	0	1	1	1	1	1	1	1	1	0	0	0	0	1	1	1	1
																									COG1916	1	1	1	1	1	1	1	1	1	1	1	1	0	1	1	1	1
																									COG1917	0	2	1	0	0	0	0	0	0	0	0	0	2	1	5	0	0
																									COG1918	2	3	1	1	1	1	1	1	1	1	1	1	0	3	1	1	1
																									COG1922	0	0	1	1	1	1	1	1	1	1	1	1	1	0	0	0	0
																									COG1923	1	1	1	1	1	1	1	1	1	1	1	1	1	1	1	1	1
																									COG1924	0	0	0	1	1	1	1	1	1	0	0	0	0	0	2	0	0
																									COG1925	1	3	1	1	1	1	1	1	1	1	1	1	1	1	1	1	1
																									COG1932	1	1	1	1	1	1	1	1	1	1	1	1	1	1	1	1	1
																									COG1934	1	1	1	1	1	1	1	1	1	1	1	1	1	1	1	1	1
																									COG1938	0	0	0	0	0	0	0	0	0	0	0	0	0	1	0	0	0
																									COG1940	2	1	1	0	0	0	0	0	0	0	0	0	1	0	1	0	1
																									COG1941	1	1	1	1	0	0	1	1	1	1	1	1	1	1	1	1	0
																									COG1942	0	2	2	1	1	1	1	1	1	1	1	1	2	1	2	0	2
																									COG1943	1	3	1	3	2	2	8	9	5	3	1	2	2	3	4	5	2
																									COG1944	0	0	0	0	0	0	0	0	0	0	0	0	1	0	0	0	0
																									COG1947	1	1	1	1	1	1	1	1	1	0	1	1	1	0	1	1	0
																									COG1949	1	1	1	1	1	1	1	1	1	1	1	1	1	1	1	1	1
																									COG1951	1	1	1	1	1	1	1	1	1	2	1	1	0	1	1	1	1
																									COG1952	1	1	1	1	1	1	1	1	1	1	1	1	1	1	1	1	1
																									COG1957	0	0	0	1	1	1	1	1	1	1	1	1	0	0	0	0	0
																									COG1959	2	2	3	2	2	2	3	2	2	2	2	2	2	4	3	2	2
																									COG1960	1	4	4	1	0	0	2	1	1	2	1	1	2	7	8	0	1
																									COG1961	4	1	0	0	0	0	0	0	0	0	0	1	0	0	0	0	1
																									COG1963	0	0	0	0	0	0	0	0	0	0	0	0	1	0	0	0	0
																									COG1968	0	1	1	1	1	1	1	1	1	1	1	1	1	1	1	1	1
																									COG1969	0	0	0	1	1	1	1	1	1	1	1	1	0	1	1	0	1
																									COG1970	0	0	0	0	0	0	0	0	0	0	0	0	0	1	0	0	0
																									COG1972	0	0	0	0	0	0	0	0	0	1	1	1	0	0	0	0	0
																									COG1974	3	4	3	6	3	3	5	5	5	3	3	3	2	2	4	2	2
																									COG1975	0	0	0	0	0	0	0	0	0	0	0	0	1	0	1	0	0
																									COG1977	2	3	4	2	2	2	2	2	2	2	2	2	2	2	4	3	2
																									COG1979	0	0	0	0	0	0	0	0	0	0	0	0	0	1	0	0	0
																									COG1981	1	1	1	0	0	0	0	0	0	0	0	0	1	1	1	1	1
																									COG1983	0	0	0	0	0	0	0	0	0	0	0	0	0	0	0	0	1
																									COG1985	1	1	1	1	1	1	1	1	1	1	1	1	1	1	1	1	1
																									COG1987	0	1	1	1	0	0	1	1	1	1	1	1	1	1	1	1	1
																									COG1988	0	1	2	0	0	0	0	0	0	0	0	0	1	0	1	0	1
																									COG1989	1	1	1	1	1	1	1	1	1	1	1	1	1	1	1	1	1
																									COG1993	1	1	1	1	1	1	1	1	1	1	1	1	0	1	1	1	1
																									COG1994	1	2	2	1	1	1	1	1	1	1	1	1	1	1	1	4	2
																									COG1995	1	1	1	1	1	0	1	1	1	1	1	1	1	1	1	1	1
																									COG1999	2	7	6	4	4	4	3	4	5	5	4	4	3	7	11	3	3
																									COG2001	1	1	1	1	1	1	1	1	1	1	1	1	1	1	1	1	1
																									COG2002	0	0	0	2	1	1	1	2	2	0	0	0	0	0	0	0	0
																									COG2003	1	1	4	1	1	1	1	1	2	2	1	1	1	1	5	1	1
																									COG2005	0	1	1	0	0	0	0	0	0	0	0	0	0	4	2	1	1
																									COG2009	1	2	2	2	1	1	2	2	2	2	2	2	1	1	1	2	1
																									COG2010	4	22	30	23	17	16	22	24	21	18	15	18	13	13	32	11	13
																									COG2013	0	0	0	1	1	1	1	1	1	2	2	2	1	1	0	0	0
																									COG2014	0	0	0	0	0	0	0	0	0	0	0	0	0	1	1	0	0
																									COG2015	0	1	1	1	2	2	1	1	2	0	0	0	1	0	0	0	2
																									COG2018	1	2	1	1	1	1	1	1	1	0	0	0	0	0	0	0	1
																									COG2020	2	1	3	2	2	2	2	1	2	1	1	1	3	1	3	1	2
																									COG2022	1	1	1	1	1	1	1	1	1	1	1	1	1	1	1	1	1
																									COG2025	0	1	1	0	0	0	0	0	0	0	0	0	1	2	2	0	0
																									COG2026	0	2	4	1	1	1	2	1	0	1	0	1	0	0	1	0	0
																									COG2030	0	1	1	0	0	0	0	0	0	0	0	0	0	5	3	0	0
																									COG2033	0	1	1	1	0	0	1	1	0	0	0	0	0	0	1	0	0
																									COG2036	0	0	0	0	0	0	0	0	0	0	0	0	0	0	0	0	0
																									COG2037	0	0	0	0	0	0	0	0	0	0	0	0	0	1	1	0	0
																									COG2038	0	1	1	0	2	2	0	1	1	1	1	1	1	2	1	0	0
																									COG2041	0	0	0	0	0	0	0	0	0	1	1	1	1	1	1	0	1
																									COG2043	0	0	0	0	0	0	0	0	0	0	0	0	0	0	1	0	0
																									COG2044	0	0	1	0	0	0	0	0	0	0	0	0	2	0	0	0	0
																									COG2046	1	2	2	1	1	1	1	1	1	1	0	1	2	1	1	2	1
																									COG2048	2	2	2	3	3	3	3	3	3	3	2	2	1	1	1	1	1
																									COG2050	1	4	4	1	1	1	1	1	1	1	1	1	2	6	8	1	0
																									COG2054	0	0	0	0	0	0	0	0	0	0	0	0	0	2	2	0	0
																									COG2055	0	0	0	0	0	0	0	0	0	1	1	1	0	0	0	0	0
																									COG2059	0	0	1	1	0	0	1	1	1	0	0	0	1	0	0	0	0
																									COG2062	0	0	0	1	1	1	2	1	1	3	3	3	1	1	1	0	1
																									COG2063	0	1	1	1	1	1	1	1	1	1	1	1	1	1	1	1	1
																									COG2064	0	0	0	0	0	0	0	0	0	0	0	0	0	1	0	1	0
																									COG2065	1	1	1	1	1	1	0	1	1	1	1	1	1	1	1	0	1
																									COG2067	2	3	2	3	3	3	4	4	3	3	3	3	8	4	5	1	2
																									COG2068	0	0	0	0	0	0	0	0	0	0	0	0	1	0	1	0	0
																									COG2070	0	0	0	0	0	0	0	0	0	0	0	0	1	0	0	0	0
																									COG2071	0	0	1	0	0	0	0	0	0	1	1	1	0	0	1	0	0
																									COG2072	0	0	0	0	0	0	0	0	0	0	0	0	0	0	1	0	0
																									COG2073	0	0	2	0	0	0	0	0	0	0	0	0	0	0	0	0	0
																									COG2074	1	1	1	2	1	1	2	2	2	0	0	0	0	0	0	0	0
																									COG2076	0	0	0	1	1	1	1	1	1	0	0	0	0	2	2	0	0
																									COG2077	0	1	1	1	1	1	1	1	1	0	0	0	0	1	1	1	1
																									COG2078	0	1	1	2	2	2	2	2	2	1	1	1	1	1	1	1	1
																									COG2079	0	0	0	0	0	0	0	0	0	1	1	1	0	1	0	0	0
																									COG2080	0	0	0	0	0	0	0	0	0	0	0	0	1	0	1	0	0
																									COG2081	0	0	0	0	0	0	0	0	0	0	0	0	1	1	1	0	1
																									COG2082	0	0	1	0	0	0	0	0	0	0	0	0	0	0	0	0	0
																									COG2084	0	2	0	1	1	1	1	1	1	2	2	2	0	3	4	2	0
																									COG2085	0	0	0	1	0	0	0	0	1	0	0	0	0	0	1	0	0
																									COG2086	0	1	1	0	0	0	0	0	0	0	0	0	1	2	0	0	0
																									COG2087	0	1	1	0	1	1	0	1	1	1	1	1	1	1	1	0	0
																									COG2089	1	0	2	0	0	0	0	0	0	1	2	3	3	0	0	1	1
																									COG2091	1	1	1	1	1	1	1	1	1	0	0	0	1	1	1	1	1
																									COG2094	0	0	0	0	0	0	0	0	0	0	0	0	0	0	0	0	1
																									COG2095	0	0	0	0	0	0	0	0	0	1	1	1	0	1	2	0	1
																									COG2096	1	1	1	0	0	0	0	0	0	0	0	0	1	1	1	1	1
																									COG2099	0	0	1	0	0	0	0	0	0	0	0	0	0	0	0	0	0
																									COG2104	1	1	1	1	1	1	1	1	0	1	1	1	1	2	2	1	1
																									COG2105	0	1	3	0	0	0	1	0	0	1	1	1	0	0	1	0	0
																									COG2109	0	0	1	1	1	1	1	1	1	1	1	1	0	1	1	0	0
																									COG2110	1	1	1	1	1	1	1	1	1	1	1	1	2	1	1	1	1
																									COG2111	0	1	1	1	1	1	1	1	1	1	1	1	1	0	0	2	0
																									COG2113	0	0	1	0	0	0	0	0	0	0	0	0	0	1	1	0	0
																									COG2114	1	2	3	3	2	2	2	4	2	3	3	4	7	2	2	5	1
																									COG2116	0	1	0	0	0	0	0	0	0	0	0	0	0	0	0	0	0
																									COG2119	0	1	1	1	0	0	1	1	0	0	0	0	1	1	1	0	0
																									COG2120	0	0	0	0	0	0	0	0	0	1	1	1	1	0	0	0	0
																									COG2124	0	0	0	0	0	0	0	0	0	0	0	0	0	0	1	0	0
																									COG2126	0	0	0	0	0	0	0	0	0	0	0	0	0	0	0	1	0
																									COG2127	1	1	1	1	1	1	1	1	1	1	1	1	1	1	1	1	1
																									COG2128	0	1	2	3	1	1	3	2	3	2	3	2	3	2	3	0	2
																									COG2129	0	0	0	1	0	0	1	0	0	0	0	0	0	0	0	0	0
																									COG2131	1	1	1	1	1	1	1	1	1	0	0	0	0	1	1	1	0
																									COG2132	0	4	7	6	2	2	10	6	8	4	3	5	5	0	3	0	3
																									COG2133	0	3	1	2	1	1	1	2	1	0	0	0	2	1	1	1	0
																									COG2135	0	0	0	1	2	2	0	0	0	0	0	0	0	1	0	0	1
																									COG2137	1	1	1	1	1	1	1	1	1	1	1	1	1	1	1	1	1
																									COG2138	0	0	1	1	1	1	1	1	1	1	1	1	0	0	0	1	1
																									COG2141	0	0	0	0	0	0	0	0	0	0	0	0	0	1	0	0	1
																									COG2142	1	1	1	1	0	0	1	1	1	1	1	1	1	1	1	1	1
																									COG2143	1	5	4	4	3	3	5	4	4	4	4	4	4	2	4	3	4
																									COG2146	2	2	4	1	2	2	2	2	3	2	3	2	2	0	1	0	3
																									COG2148	1	4	3	3	4	4	2	3	4	2	2	2	2	2	2	0	2
																									COG2151	0	1	1	1	0	0	1	1	0	0	0	0	0	1	1	0	1
																									COG2153	0	2	2	2	2	2	2	2	2	2	2	2	2	2	2	2	2
																									COG2154	0	1	1	1	1	1	1	1	1	1	1	1	1	1	1	0	0
																									COG2159	1	1	2	1	1	1	1	1	1	0	0	0	1	0	2	1	2
																									COG2161	3	3	4	1	3	3	3	3	1	2	0	2	0	0	2	0	2
																									COG2164	0	0	0	0	0	0	0	0	0	0	0	0	1	0	0	0	0
																									COG2165	0	5	3	5	1	1	6	5	5	7	7	7	4	0	3	0	2
																									COG2166	0	1	1	1	1	1	1	1	1	0	0	0	0	0	0	0	1
																									COG2168	1	0	1	1	1	1	1	1	1	1	1	1	2	1	1	1	1
																									COG2169	0	1	0	0	0	0	0	0	0	0	0	0	0	1	2	0	0
																									COG2170	1	2	2	1	2	2	2	1	1	1	1	1	1	1	1	2	1
																									COG2171	1	1	1	1	1	1	1	1	1	1	1	1	1	0	0	1	2
																									COG2172	0	1	0	2	2	2	2	1	3	1	1	1	2	0	0	0	0
																									COG2173	0	1	0	0	0	0	0	0	0	0	0	0	0	0	0	0	0
																									COG2175	1	1	1	1	1	1	1	1	1	1	2	2	2	1	1	1	1
																									COG2176	0	0	1	0	0	0	1	1	0	0	0	0	0	2	1	0	0
																									COG2177	1	1	1	1	1	1	1	1	1	1	1	1	1	1	1	1	1
																									COG2180	0	0	0	0	1	1	0	0	0	1	1	1	0	1	1	0	0
																									COG2181	1	2	1	2	3	3	2	2	2	3	3	3	2	4	4	2	1
																									COG2183	1	1	1	1	1	1	1	1	1	1	1	1	1	1	1	1	1
																									COG2184	0	0	1	0	1	1	0	0	0	0	1	0	0	0	1	0	0
																									COG2186	0	0	0	0	0	0	0	0	0	0	0	0	0	1	2	1	0
																									COG2187	1	1	1	1	1	1	1	1	1	1	1	1	0	1	1	1	1
																									COG2188	0	0	0	0	0	0	0	0	0	0	1	0	0	3	0	0	0
																									COG2189	4	0	0	0	0	0	0	0	1	0	0	0	0	0	1	0	1
																									COG2191	0	1	1	0	1	1	2	0	1	0	1	1	0	1	1	0	0
																									COG2192	0	0	0	0	2	2	3	0	2	0	0	0	0	0	0	0	1
																									COG2193	0	0	0	0	0	0	0	0	0	0	0	0	0	2	2	0	0
																									COG2194	2	1	0	0	0	0	0	0	0	0	0	0	0	0	0	1	0
																									COG2195	0	1	1	0	0	0	0	0	0	0	0	0	0	1	1	1	0
																									COG2197	2	7	8	7	4	4	7	8	5	6	6	5	8	6	3	7	3
																									COG2198	2	7	3	7	6	7	9	7	6	2	1	1	6	5	3	4	1
																									COG2199	6	25	27	28	39	39	31	26	33	25	23	26	36	23	26	30	24
																									COG2200	1	5	5	6	9	9	6	6	11	5	5	5	5	6	3	2	2
																									COG2201	0	1	3	1	1	1	2	2	2	2	2	2	4	2	2	3	2
																									COG2202	2	7	7	10	10	10	14	9	9	4	4	4	9	4	3	10	1
																									COG2203	3	5	3	7	10	10	7	6	9	4	4	4	7	3	3	6	1
																									COG2204	6	25	21	14	13	13	18	16	10	18	14	17	16	22	30	17	11
																									COG2206	0	1	3	1	0	0	3	1	1	1	1	1	6	6	4	5	4
																									COG2207	1	2	4	1	1	1	1	2	2	1	0	1	2	3	4	0	4
																									COG2208	0	2	1	2	4	4	3	2	1	2	2	2	4	1	1	0	0
																									COG2210	1	2	2	1	3	3	2	3	4	2	2	2	5	1	1	0	1
																									COG2212	0	1	1	2	1	1	2	1	1	1	1	1	1	0	0	2	0
																									COG2213	0	2	0	0	0	0	0	0	0	0	0	0	0	0	0	0	0
																									COG2214	0	0	1	0	0	0	0	0	0	0	0	0	2	2	2	0	1
																									COG2215	1	1	1	1	1	1	1	1	1	1	1	1	0	1	0	1	0
																									COG2217	4	2	4	3	2	1	4	3	2	4	4	3	2	3	5	2	3
																									COG2218	0	0	0	0	0	0	0	0	0	0	0	0	0	1	0	0	0
																									COG2220	0	0	1	0	0	0	0	0	0	1	1	1	0	0	0	0	1
																									COG2221	2	3	5	4	4	4	5	4	4	2	2	2	2	4	4	3	2
																									COG2223	0	2	2	2	5	5	4	2	2	3	3	3	1	3	4	2	0
																									COG2224	0	0	0	0	0	0	0	0	0	0	0	0	0	1	1	0	0
																									COG2225	0	1	0	0	0	0	0	0	0	0	0	0	0	2	2	0	0
																									COG2227	1	7	6	3	3	3	3	4	4	5	5	5	3	3	5	2	4
																									COG2229	2	2	1	2	2	2	2	2	2	0	0	0	0	0	0	0	1
																									COG2230	0	2	3	2	0	0	2	2	2	2	2	2	0	2	7	0	2
																									COG2231	1	1	1	1	1	1	2	1	1	1	1	1	0	1	1	1	0
																									COG2232	0	0	0	0	0	0	0	0	0	0	0	0	0	1	1	1	0
																									COG2233	0	1	1	0	0	0	0	0	0	0	0	0	0	0	0	0	0
																									COG2234	2	1	2	0	0	0	0	0	1	0	0	0	1	1	0	0	0
																									COG2236	0	1	2	1	0	0	0	1	0	1	2	2	0	1	1	1	0
																									COG2239	0	0	0	0	0	0	0	0	0	2	1	1	1	2	3	2	1
																									COG2241	0	1	1	0	0	0	0	0	0	0	0	0	0	0	0	0	0
																									COG2242	1	2	2	1	1	1	1	1	1	0	1	1	0	1	1	1	2
																									COG2243	0	0	1	0	0	0	0	0	0	0	0	0	0	0	0	0	0
																									COG2244	1	6	3	3	3	3	3	3	2	3	2	2	2	2	1	0	3
																									COG2246	0	1	1	0	0	0	0	0	0	0	0	0	1	0	0	0	1
																									COG2249	0	1	3	0	1	0	0	0	0	0	0	0	0	0	1	0	0
																									COG2253	2	2	0	1	0	0	1	3	1	0	0	0	0	0	4	3	0
																									COG2255	1	1	1	1	1	1	1	1	1	0	1	1	1	1	1	1	1
																									COG2256	1	1	1	1	1	1	1	1	1	1	1	1	1	1	1	1	1
																									COG2257	0	1	1	0	1	1	1	1	1	1	1	1	1	1	1	1	0
																									COG2258	0	0	0	0	0	0	0	0	0	0	0	0	0	1	1	0	0
																									COG2259	0	0	0	0	0	0	0	0	0	0	0	0	2	0	2	0	1
																									COG2261	1	0	0	0	1	1	1	1	1	0	1	1	0	0	0	0	0
																									COG2262	1	1	1	1	1	1	1	1	1	1	1	1	1	1	1	1	1
																									COG2264	2	1	3	1	1	1	0	1	1	1	1	1	1	1	1	1	3
																									COG2265	1	2	2	1	1	1	1	1	1	2	2	2	1	1	1	1	1
																									COG2267	0	1	0	0	0	0	0	0	0	0	0	0	1	1	1	0	0
																									COG2269	1	1	1	1	1	1	1	1	1	1	1	1	1	1	1	1	1
																									COG2270	0	1	1	1	1	1	1	1	1	2	1	1	1	1	1	1	1
																									COG2271	0	1	1	1	1	1	1	1	1	1	1	1	0	2	2	0	0
																									COG2273	0	0	0	0	0	0	0	0	0	1	1	1	0	0	0	0	0
																									COG2274	2	1	2	0	0	0	0	0	0	0	2	1	0	2	0	6	0
																									COG2301	0	1	1	1	2	2	1	1	2	0	0	0	0	1	1	0	0
																									COG2303	0	0	0	0	0	0	0	0	0	0	0	0	1	0	1	0	1
																									COG2304	5	8	12	11	12	12	12	14	12	9	10	11	8	7	5	7	10
																									COG2307	0	0	0	0	0	0	0	0	0	0	0	0	0	1	1	0	0
																									COG2308	0	0	0	0	0	0	0	0	0	0	0	0	0	1	1	0	0
																									COG2311	0	0	0	0	0	0	0	0	0	0	0	0	0	0	0	1	0
																									COG2312	0	0	0	0	0	0	0	0	0	1	1	1	0	0	0	0	0
																									COG2314	0	0	0	0	0	0	0	0	0	0	0	0	1	0	0	0	0
																									COG2315	1	1	0	1	0	0	0	0	0	0	0	0	1	0	0	0	0
																									COG2316	0	1	1	0	0	0	0	0	0	0	0	0	0	1	1	0	0
																									COG2317	0	0	0	0	0	0	0	0	0	0	0	0	0	0	0	0	2
																									COG2319	0	0	1	0	0	0	0	0	0	0	0	0	0	1	1	0	0
																									COG2320	0	1	0	0	0	0	0	0	0	0	0	0	0	0	0	0	0
																									COG2321	0	1	0	0	1	1	0	0	1	0	0	0	0	1	1	0	1
																									COG2326	2	4	3	3	2	2	4	3	3	2	2	2	1	2	2	3	2
																									COG2327	2	1	0	0	0	0	0	0	0	0	0	0	0	1	0	0	1
																									COG2329	0	1	1	0	0	0	0	0	0	0	0	0	1	0	0	0	1
																									COG2331	1	2	1	1	1	1	1	1	1	0	1	1	0	1	1	1	1
																									COG2332	1	1	1	1	1	1	1	1	1	1	1	1	1	1	1	1	1
																									COG2333	3	1	1	1	2	2	1	1	2	1	1	1	1	1	1	1	1
																									COG2334	1	2	3	3	2	2	4	4	3	2	1	1	1	1	1	3	1
																									COG2336	0	0	0	0	0	0	0	0	0	0	0	0	0	0	1	0	0
																									COG2337	0	0	0	0	0	0	0	0	0	0	0	0	0	0	1	0	0
																									COG2340	0	0	0	1	2	2	1	1	1	0	0	0	0	0	0	0	0
																									COG2346	0	0	0	0	0	0	0	0	0	0	0	0	4	1	0	0	0
																									COG2348	0	1	1	0	0	0	0	0	0	0	0	0	0	1	1	0	1
																									COG2350	1	1	1	1	1	1	1	1	1	1	1	1	1	1	2	1	1
																									COG2351	0	0	0	0	1	1	0	0	0	0	0	0	0	0	0	0	0
																									COG2352	0	0	0	0	0	0	0	0	0	0	0	0	1	1	1	0	0
																									COG2353	1	2	3	2	1	1	2	2	2	1	1	1	0	1	1	0	1
																									COG2354	0	0	0	0	0	0	0	0	0	0	0	0	0	0	0	1	0
																									COG2356	1	1	2	0	0	0	0	0	0	0	0	0	0	1	1	1	1
																									COG2357	0	0	0	0	0	0	0	0	0	0	1	0	0	0	0	0	0
																									COG2358	3	6	5	2	2	2	2	2	2	2	2	2	0	2	2	2	1
																									COG2360	0	1	1	1	1	1	1	1	1	1	1	1	1	1	1	1	1
																									COG2361	0	0	0	0	0	0	0	0	0	0	0	0	0	0	0	0	0
																									COG2363	0	1	1	1	1	1	1	1	1	1	1	1	1	1	1	1	1
																									COG2366	0	0	0	0	0	0	0	1	0	0	0	0	0	0	0	0	0
																									COG2369	2	2	0	0	0	0	0	0	0	0	0	1	0	0	0	0	0
																									COG2370	0	1	1	1	0	0	1	0	1	0	0	0	1	1	1	0	0
																									COG2371	0	0	0	0	0	0	0	0	0	0	0	0	0	1	0	0	0
																									COG2372	1	0	0	0	0	0	0	0	0	0	0	0	0	0	0	0	0
																									COG2373	0	0	1	1	1	0	4	1	3	2	1	1	0	1	1	0	1
																									COG2374	0	0	0	5	4	4	9	8	6	2	2	2	3	1	1	1	0
																									COG2375	0	1	1	0	0	0	0	0	0	0	0	0	0	0	0	0	0
																									COG2377	1	1	1	1	1	1	1	1	1	1	1	1	1	1	1	1	1
																									COG2378	0	3	1	1	1	1	1	1	1	0	0	0	2	1	1	1	1
																									COG2379	0	1	1	1	1	1	1	1	1	1	1	1	0	1	1	1	1
																									COG2384	0	0	0	0	0	0	0	0	0	0	0	0	1	0	0	0	0
																									COG2386	1	1	1	1	1	1	1	1	1	1	1	1	1	1	1	1	1
																									COG2391	1	5	1	2	1	1	2	2	2	0	1	1	3	3	4	1	0
																									COG2403	0	0	1	0	0	0	0	1	1	0	0	0	0	0	0	1	0
																									COG2404	0	1	0	0	0	0	0	1	1	0	0	0	1	1	1	0	0
																									COG2405	0	0	1	1	0	0	0	1	0	0	0	0	0	0	0	0	0
																									COG2409	0	0	0	0	1	2	2	2	1	1	1	1	0	0	0	2	2
																									COG2411	1	0	0	0	0	0	0	0	0	0	0	0	0	0	0	0	0
																									COG2413	0	1	1	2	1	1	1	1	1	1	1	1	0	1	1	1	0
																									COG2414	0	1	2	0	0	0	0	0	0	0	0	0	0	1	2	0	0
																									COG2423	0	1	1	0	0	0	0	0	0	0	0	0	1	0	1	0	0
																									COG2425	0	1	1	0	0	0	0	0	0	0	0	0	1	0	0	0	0
																									COG2433	1	1	1	1	1	1	1	1	1	2	1	1	1	1	1	2	1
																									COG2440	2	1	1	0	0	0	0	0	0	0	0	0	1	1	1	0	0
																									COG2453	0	0	0	0	0	0	0	0	0	0	0	0	0	0	0	2	0
																									COG2457	0	0	0	0	0	0	0	0	0	0	0	0	0	1	1	0	0
																									COG2461	0	1	1	1	2	2	0	1	1	0	1	1	0	0	0	0	0
																									COG2501	0	0	0	0	0	0	0	0	0	0	0	0	1	0	0	0	0
																									COG2513	0	1	1	0	0	0	0	0	0	0	0	0	0	0	1	1	0
																									COG2515	0	1	1	0	0	0	0	0	0	0	0	0	1	1	2	1	0
																									COG2518	2	3	4	4	3	3	4	5	3	5	5	5	2	2	3	2	2
																									COG2519	0	0	0	0	0	0	0	0	0	1	1	1	0	0	0	0	0
																									COG2520	0	0	0	0	0	0	0	0	0	0	0	0	0	1	0	0	0
																									COG2521	0	0	0	0	0	0	0	0	0	0	0	0	1	0	0	0	0
																									COG2603	0	0	0	0	0	0	0	0	0	0	0	0	1	0	0	0	1
																									COG2604	0	0	0	0	0	0	0	0	0	0	0	0	0	0	0	1	0
																									COG2606	1	3	4	1	1	1	1	1	1	1	3	3	1	3	3	4	0
																									COG2607	1	1	1	0	0	0	0	0	0	0	0	0	0	1	1	1	0
																									COG2608	1	1	5	1	0	0	2	1	0	3	3	3	1	1	3	2	6
																									COG2609	1	1	2	1	1	1	2	1	1	1	1	1	1	2	2	1	1
																									COG2703	1	6	5	6	6	6	7	8	5	3	3	3	7	4	4	4	1
																									COG2706	0	0	0	0	1	1	0	0	0	0	0	0	0	0	0	1	0
																									COG2710	0	0	0	0	0	0	0	0	0	0	0	0	0	4	0	0	0
																									COG2715	0	1	1	0	0	0	0	0	0	0	0	0	1	1	1	1	0
																									COG2716	2	2	2	2	2	2	3	2	2	2	2	2	2	2	2	2	2
																									COG2717	0	0	0	0	0	0	0	0	0	1	1	1	1	1	1	0	1
																									COG2718	0	0	1	0	0	0	0	0	0	0	0	0	1	1	1	0	0
																									COG2719	0	0	1	0	0	0	0	0	0	0	0	0	1	1	1	0	0
																									COG2721	0	1	0	0	0	0	0	0	0	0	0	0	0	0	0	0	0
																									COG2730	0	0	0	0	0	0	0	0	0	0	2	0	0	0	0	0	0
																									COG2731	0	0	0	0	0	0	0	0	0	0	0	0	1	0	0	0	0
																									COG2733	0	0	0	0	0	0	0	0	0	0	0	0	0	0	1	0	0
																									COG2738	0	1	1	1	1	1	1	1	1	1	1	1	1	0	1	0	0
																									COG2747	0	0	0	1	1	1	1	1	1	1	1	1	1	0	0	0	1
																									COG2755	1	1	1	4	3	3	4	5	4	2	1	1	2	1	2	1	2
																									COG2759	0	0	0	0	0	0	0	0	0	0	0	0	0	1	1	1	0
																									COG2761	0	0	0	0	0	0	0	0	0	0	0	0	2	0	0	0	1
																									COG2764	0	0	1	0	0	0	0	0	0	1	1	1	0	0	0	0	0
																									COG2766	0	0	1	0	0	0	0	0	0	0	0	0	1	1	1	0	0
																									COG2768	0	0	0	0	0	0	0	0	0	0	0	0	0	0	0	1	0
																									COG2770	0	2	0	0	0	0	0	0	0	0	0	0	1	0	0	0	0
																									COG2771	0	0	0	0	0	0	0	0	0	0	0	0	0	0	2	0	1
																									COG2801	161	1	10	1	118	117	2	29	4	4	7	5	2	9	3	15	6
																									COG2804	1	4	3	4	3	3	3	3	4	6	5	5	4	1	3	3	2
																									COG2805	1	1	1	1	2	2	1	1	1	1	1	1	1	1	1	1	1
																									COG2807	1	1	1	0	0	0	0	0	0	0	0	0	0	0	1	1	0
																									COG2812	1	1	1	1	1	1	1	1	1	1	1	1	1	1	1	1	1
																									COG2813	1	2	2	2	2	2	3	2	2	1	1	1	2	2	2	2	2
																									COG2815	0	0	0	2	0	0	2	2	2	0	0	0	0	2	4	0	0
																									COG2816	1	1	1	0	0	0	0	0	0	0	0	0	0	1	1	0	0
																									COG2818	1	1	1	0	0	0	0	0	1	0	0	0	0	1	1	1	0
																									COG2820	0	0	1	0	0	0	0	0	0	0	0	0	0	0	0	0	0
																									COG2821	0	1	1	0	0	0	0	0	0	0	0	0	0	0	0	1	0
																									COG2823	1	1	1	1	1	1	1	1	1	1	1	1	0	1	3	1	0
																									COG2824	0	1	1	0	0	0	0	0	0	1	1	1	1	1	1	0	1
																									COG2825	1	1	1	1	1	1	1	1	1	1	1	1	1	1	1	1	1
																									COG2826	38	0	4	0	0	0	0	0	0	0	0	0	1	2	2	1	0
																									COG2827	1	1	1	1	1	1	0	0	1	1	1	1	1	1	1	0	1
																									COG2828	0	0	0	0	0	0	0	0	0	0	0	0	0	0	1	0	0
																									COG2829	0	0	0	1	1	1	1	1	1	0	1	1	1	0	0	0	0
																									COG2831	2	4	2	2	1	1	2	2	1	1	1	1	3	1	0	1	0
																									COG2832	0	0	0	0	0	0	0	0	0	0	0	0	1	1	1	1	0
																									COG2833	0	1	1	1	1	1	1	1	1	1	1	1	1	1	1	1	1
																									COG2834	1	4	4	6	7	8	7	5	6	5	5	4	3	4	6	1	8
																									COG2835	1	1	1	1	1	1	1	1	1	1	1	1	1	1	1	1	1
																									COG2836	3	3	3	2	2	2	2	2	2	1	1	1	1	2	2	1	2
																									COG2837	0	0	0	0	0	0	0	0	0	0	0	0	0	1	1	0	0
																									COG2838	1	1	1	1	1	1	1	1	1	1	1	1	1	0	0	1	0
																									COG2840	1	1	1	1	1	1	2	1	1	1	1	1	1	1	1	1	1
																									COG2841	0	1	1	1	1	1	1	1	1	1	1	1	1	1	1	1	0
																									COG2842	3	1	0	1	0	0	0	0	0	0	0	0	0	0	0	0	0
																									COG2843	0	0	0	0	0	0	0	0	0	0	1	1	1	0	0	0	0
																									COG2844	1	1	1	1	1	1	2	1	1	1	1	1	1	1	1	1	1
																									COG2847	1	2	2	1	1	1	1	1	1	1	1	1	1	1	2	1	1
																									COG2850	0	1	1	1	1	1	1	1	1	1	1	1	1	0	0	1	1
																									COG2853	1	1	1	1	1	1	1	1	1	1	1	1	1	1	1	1	1
																									COG2854	1	3	4	2	2	2	2	2	2	4	3	3	2	2	2	1	2
																									COG2856	1	2	2	0	0	0	1	2	0	0	0	0	0	0	0	0	0
																									COG2857	1	1	1	1	1	1	1	1	1	1	1	1	1	1	1	0	1
																									COG2859	0	0	0	0	0	0	0	0	0	0	0	0	0	1	1	0	0
																									COG2860	0	1	0	0	0	0	1	0	1	1	1	1	1	1	1	0	0
																									COG2861	0	1	1	1	1	1	1	1	1	1	1	1	0	1	1	1	0
																									COG2862	0	1	1	1	1	1	2	1	2	1	1	1	1	1	1	1	1
																									COG2863	5	13	12	14	13	13	13	13	16	15	14	14	4	8	9	10	11
																									COG2864	0	1	1	1	2	2	1	1	2	1	1	1	1	1	1	0	1
																									COG2865	0	0	0	0	1	1	0	2	0	0	0	0	0	0	1	0	0
																									COG2866	0	0	0	1	0	0	0	1	0	0	0	0	1	0	0	0	0
																									COG2867	1	3	3	1	1	1	1	1	2	1	1	1	1	1	1	1	2
																									COG2870	0	0	1	1	1	1	1	1	1	1	1	1	0	0	0	0	1
																									COG2871	0	0	0	0	0	0	0	0	0	0	0	0	0	0	0	0	1
																									COG2872	0	1	0	0	0	0	0	0	0	0	0	0	0	1	1	1	0
																									COG2873	0	1	1	0	1	1	0	1	1	0	0	0	0	1	1	1	0
																									COG2875	0	0	1	0	0	0	0	0	0	0	0	0	0	0	0	0	0
																									COG2877	1	1	1	1	1	1	1	1	1	1	1	1	1	1	1	1	1
																									COG2878	3	3	3	3	3	3	3	3	3	3	3	3	1	4	2	4	2
																									COG2882	0	1	1	0	1	1	1	1	1	1	1	1	1	1	1	1	1
																									COG2884	1	1	1	1	1	1	2	1	1	1	1	1	1	1	1	1	1
																									COG2885	5	6	5	9	6	6	10	9	9	7	5	6	6	4	5	5	6
																									COG2886	0	0	0	1	0	0	0	1	0	0	0	0	0	0	0	0	0
																									COG2887	0	0	0	0	0	0	0	0	1	0	0	0	1	0	0	0	0
																									COG2888	1	1	1	0	1	1	1	1	1	0	1	1	2	1	1	1	1
																									COG2890	3	3	2	2	2	2	2	2	2	2	2	2	2	2	2	2	4
																									COG2891	1	1	1	1	1	1	1	1	1	1	1	1	1	1	1	1	1
																									COG2893	0	0	0	1	1	1	1	1	1	1	1	1	1	0	0	0	1
																									COG2896	1	2	1	1	1	1	1	1	1	1	1	1	1	2	4	1	1
																									COG2897	1	2	4	2	2	2	2	2	2	4	4	4	3	4	6	4	1
																									COG2900	0	1	0	0	0	0	0	0	0	1	1	1	0	0	0	0	1
																									COG2901	1	1	1	1	1	1	1	1	1	1	1	1	1	1	1	1	1
																									COG2902	1	1	1	0	0	0	0	0	0	0	0	0	0	1	1	0	0
																									COG2905	1	3	4	2	2	2	2	2	2	2	2	2	4	7	8	4	4
																									COG2906	0	0	0	0	0	0	0	0	0	0	0	0	0	1	1	0	0
																									COG2908	1	1	1	1	1	1	2	1	1	1	1	1	1	1	1	1	1
																									COG2909	0	1	0	0	0	0	0	0	0	0	0	0	0	0	0	0	0
																									COG2911	2	3	5	4	2	3	5	3	4	2	2	2	1	2	2	5	2
																									COG2912	0	0	0	0	0	0	0	0	0	0	0	0	1	0	0	0	0
																									COG2913	1	1	1	1	1	1	1	1	1	1	1	1	1	1	1	1	1
																									COG2914	1	1	1	1	1	1	1	1	1	1	1	1	1	3	1	1	1
																									COG2915	2	1	1	1	1	1	1	1	1	1	1	1	1	1	1	1	1
																									COG2916	0	0	0	0	1	1	0	0	0	0	0	0	0	0	0	0	0
																									COG2917	1	1	1	1	1	1	1	1	1	1	1	1	1	1	1	1	1
																									COG2918	1	1	1	1	1	1	1	1	1	1	1	1	1	1	1	1	1
																									COG2919	1	1	1	1	1	1	1	1	1	1	1	1	1	1	1	1	1
																									COG2920	3	4	5	4	5	5	4	4	4	6	6	7	8	6	7	3	5
																									COG2921	1	1	1	1	1	1	2	1	1	1	1	1	1	1	1	1	1
																									COG2922	1	1	1	1	1	1	1	1	1	1	1	1	1	1	1	1	1
																									COG2923	1	0	1	1	1	1	1	1	1	1	1	1	2	1	1	1	1
																									COG2924	1	2	2	1	1	1	1	0	1	1	1	1	2	1	2	1	1
																									COG2925	1	1	1	1	1	1	2	1	1	1	1	1	1	1	1	1	1
																									COG2927	1	1	1	1	1	1	1	1	1	1	1	1	1	1	1	1	1
																									COG2928	1	1	1	1	1	1	1	2	2	0	1	1	1	1	1	2	0
																									COG2929	0	0	1	1	0	0	1	1	0	0	0	0	0	0	1	0	0
																									COG2930	0	1	2	1	0	0	1	1	1	1	1	1	0	1	1	2	1
																									COG2931	3	4	6	7	9	8	12	10	12	7	6	6	2	3	0	5	2
																									COG2932	6	1	1	0	0	0	0	1	0	1	1	1	1	1	3	1	0
																									COG2933	0	0	0	0	0	0	0	0	0	0	0	0	1	0	0	0	0
																									COG2935	0	1	1	1	1	1	1	1	1	1	1	1	1	1	1	1	1
																									COG2937	0	0	0	0	0	0	0	0	0	0	0	0	1	1	1	0	0
																									COG2938	1	1	1	1	0	0	1	1	1	1	1	1	1	1	1	1	1
																									COG2940	1	1	1	1	1	1	1	1	1	1	1	1	1	1	1	2	2
																									COG2941	1	1	1	1	1	1	1	1	1	1	1	1	1	0	0	1	1
																									COG2944	1	1	1	0	1	1	1	1	2	0	0	0	0	0	1	0	0
																									COG2946	0	0	1	0	0	0	0	0	0	0	0	0	0	0	0	0	0
																									COG2947	0	0	0	0	0	0	0	0	0	0	0	0	0	1	1	0	0
																									COG2948	1	0	0	0	0	0	0	0	0	0	0	0	0	0	0	0	0
																									COG2951	1	2	2	1	1	1	1	1	1	1	1	1	1	1	1	1	1
																									COG2954	1	1	1	1	1	1	1	1	1	1	1	1	1	1	1	1	1
																									COG2956	1	1	1	1	2	2	1	1	1	1	1	1	1	1	1	1	1
																									COG2957	0	0	0	0	0	0	0	0	0	1	1	1	0	1	1	0	0
																									COG2959	1	1	1	1	1	1	1	1	1	1	1	1	1	1	1	1	1
																									COG2960	1	1	1	1	1	1	1	1	1	1	1	1	2	1	1	1	1
																									COG2961	0	0	0	0	0	0	0	0	0	0	0	0	0	0	1	0	0
																									COG2962	0	2	2	0	0	0	0	0	0	0	0	0	0	1	2	1	0
																									COG2963	106	1	3	1	13	15	3	10	1	1	4	1	2	7	0	8	8
																									COG2967	1	1	1	1	1	1	1	1	1	1	1	1	1	1	1	1	1
																									COG2969	1	1	1	1	1	1	1	1	1	0	1	1	1	1	1	1	1
																									COG2972	1	1	1	1	1	1	1	1	2	1	1	1	1	1	1	1	1
																									COG2974	1	1	1	1	1	1	1	1	1	1	1	1	0	1	1	1	1
																									COG2975	1	1	1	1	1	1	1	1	1	1	1	1	1	1	1	1	1
																									COG2976	1	1	1	1	1	1	1	1	1	1	1	1	1	1	1	1	1
																									COG2977	0	0	0	0	0	0	0	0	0	0	1	1	0	0	0	0	0
																									COG2979	0	0	0	0	0	0	0	0	0	1	1	1	0	1	1	0	1
																									COG2980	1	1	1	1	1	1	1	1	1	1	1	1	1	1	1	1	1
																									COG2981	1	1	1	1	1	1	1	1	1	1	1	1	1	1	1	1	1
																									COG2982	1	2	2	6	5	5	7	6	6	7	8	7	2	2	4	2	1
																									COG2983	1	1	1	1	1	1	1	1	1	1	1	0	1	1	1	1	1
																									COG2984	0	1	2	3	2	2	2	3	5	0	0	0	4	1	1	2	0
																									COG2989	0	1	1	1	1	1	1	1	1	1	1	1	0	1	1	0	0
																									COG2992	0	0	0	0	0	0	0	0	0	0	0	0	1	0	0	0	0
																									COG2993	1	1	1	1	1	1	1	1	1	1	1	1	2	1	1	0	1
																									COG2995	1	1	1	0	1	0	0	0	1	1	1	1	2	1	1	3	3
																									COG2996	0	0	0	0	0	0	0	0	0	0	0	0	1	0	0	0	0
																									COG2998	0	1	1	0	0	0	0	0	0	0	0	0	1	1	1	0	0
																									COG3000	0	2	2	1	1	1	1	1	1	2	1	2	1	1	3	2	1
																									COG3001	1	1	1	1	1	1	1	1	1	1	1	1	1	1	1	1	1
																									COG3002	0	0	0	1	1	1	1	1	1	2	1	1	0	0	0	1	0
																									COG3004	0	1	2	1	1	1	1	1	1	1	0	1	1	1	2	2	1
																									COG3005	3	5	7	4	4	4	3	4	5	4	4	4	2	6	10	7	3
																									COG3007	0	0	0	0	0	0	0	0	0	0	0	0	1	0	0	0	0
																									COG3008	0	0	0	0	0	0	0	0	0	0	0	0	1	0	0	1	1
																									COG3009	0	0	0	0	1	1	0	1	1	1	1	1	1	0	0	1	1
																									COG3011	0	0	1	0	0	0	0	0	0	0	1	1	0	0	0	0	0
																									COG3012	0	5	3	1	2	2	1	2	1	1	0	1	1	1	1	1	1
																									COG3014	0	0	0	0	0	0	0	1	0	0	0	0	1	0	0	0	0
																									COG3016	1	1	1	1	1	1	1	1	1	2	1	1	0	1	1	1	0
																									COG3017	0	0	0	0	0	0	0	0	0	0	0	0	1	0	0	0	0
																									COG3019	0	1	1	1	1	1	1	1	1	1	1	1	0	1	2	0	1
																									COG3021	0	0	0	0	0	0	0	0	0	0	0	0	0	0	0	1	1
																									COG3022	1	1	1	1	1	1	1	1	1	1	1	1	1	0	0	1	1
																									COG3023	1	1	1	0	1	1	1	1	1	1	1	1	1	1	1	1	1
																									COG3024	0	0	0	1	0	0	1	1	1	0	0	0	0	1	1	1	1
																									COG3026	2	1	2	2	2	2	2	2	2	1	1	1	1	1	1	1	1
																									COG3027	1	1	1	1	1	1	1	1	1	1	1	1	1	1	1	1	1
																									COG3028	1	1	1	1	1	1	1	1	1	1	1	1	1	1	1	1	1
																									COG3029	0	1	1	0	0	0	0	0	0	0	0	0	0	0	0	0	0
																									COG3030	1	1	1	1	1	1	1	1	1	1	1	1	1	1	1	1	1
																									COG3031	0	0	0	1	1	1	1	1	1	1	1	1	2	0	0	0	0
																									COG3034	0	1	1	1	1	1	1	1	1	1	1	1	1	1	1	1	0
																									COG3038	0	1	1	1	0	0	1	1	2	1	1	2	0	3	3	1	1
																									COG3039	176	0	0	1	0	0	1	4	1	2	1	2	0	0	1	1	1
																									COG3041	0	0	1	0	0	0	0	0	0	0	0	0	0	0	0	0	0
																									COG3043	1	1	1	1	2	2	1	1	2	1	1	1	2	1	1	1	3
																									COG3044	0	1	1	0	0	0	0	0	0	0	0	0	0	0	0	0	0
																									COG3045	0	1	1	0	0	0	0	0	0	1	1	1	0	0	0	0	0
																									COG3047	0	0	0	0	0	0	0	0	0	0	0	0	1	0	0	0	0
																									COG3049	0	0	0	0	0	0	0	1	0	0	0	0	0	0	0	0	0
																									COG3055	0	0	2	1	1	1	0	1	1	1	1	1	0	0	0	0	1
																									COG3062	1	1	1	1	1	1	1	1	1	1	1	1	1	1	1	1	2
																									COG3063	1	3	3	2	1	1	2	1	1	1	1	1	2	3	3	1	4
																									COG3064	1	3	3	4	3	3	3	3	6	0	0	0	3	2	6	1	0
																									COG3065	0	2	2	2	2	2	2	2	2	2	2	2	0	0	0	0	2
																									COG3070	0	0	0	1	1	1	1	0	1	1	0	1	0	0	0	0	0
																									COG3071	1	1	1	1	1	1	1	1	1	1	1	1	1	1	1	1	1
																									COG3072	2	1	1	1	1	1	1	1	1	3	1	1	1	1	1	2	0
																									COG3073	1	1	1	1	1	1	1	1	1	1	1	1	0	1	1	1	1
																									COG3075	0	1	1	0	0	0	0	0	0	0	0	0	0	0	0	0	0
																									COG3077	0	0	1	0	0	0	0	0	0	0	0	0	0	0	0	0	0
																									COG3079	1	1	1	1	1	1	1	1	1	1	1	1	1	1	1	1	1
																									COG3080	0	1	1	0	0	0	0	0	0	0	0	0	0	0	0	0	0
																									COG3081	0	0	0	0	0	0	0	0	0	0	0	0	0	1	1	0	0
																									COG3086	1	1	1	1	1	1	1	1	1	1	1	1	1	2	1	1	1
																									COG3087	1	1	1	1	1	1	1	1	1	1	1	1	3	2	2	1	1
																									COG3088	1	1	1	1	1	1	1	1	1	1	1	1	1	1	3	1	1
																									COG3090	0	3	3	1	1	1	2	1	1	1	1	1	2	6	6	1	1
																									COG3091	1	1	2	1	1	1	1	1	1	1	1	1	1	1	1	1	1
																									COG3093	4	2	3	0	1	1	0	0	0	1	0	1	0	0	2	0	1
																									COG3094	0	1	1	1	1	1	1	1	1	1	1	1	1	1	1	1	1
																									COG3098	0	1	1	0	0	0	0	0	0	0	0	0	0	0	0	0	1
																									COG3100	1	1	1	1	1	1	1	1	1	1	1	1	1	1	1	1	1
																									COG3103	1	3	2	3	2	2	3	2	2	3	3	3	1	3	2	3	3
																									COG3104	0	0	0	0	0	0	0	0	0	0	0	0	0	0	0	0	1
																									COG3105	0	0	0	0	0	0	0	0	0	0	0	0	0	0	0	1	0
																									COG3107	1	1	1	1	1	1	1	1	1	1	1	1	1	1	1	1	1
																									COG3108	3	1	1	1	1	1	1	1	1	1	1	1	0	1	1	0	0
																									COG3113	1	1	1	1	1	1	1	1	1	1	1	1	1	1	0	0	2
																									COG3114	1	1	1	1	1	1	1	1	1	1	1	1	1	0	1	1	1
																									COG3115	1	1	2	1	1	1	1	1	1	1	1	1	1	1	1	1	1
																									COG3116	1	1	1	1	1	1	1	1	1	1	1	1	1	1	1	1	1
																									COG3117	1	1	1	1	1	1	1	1	1	1	1	1	1	1	1	1	1
																									COG3118	3	6	6	5	5	5	5	5	5	7	7	7	6	5	5	4	5
																									COG3119	0	1	0	0	0	0	0	0	0	1	1	1	0	1	0	0	2
																									COG3121	0	0	0	0	0	0	0	0	0	1	1	1	0	0	0	0	0
																									COG3122	0	1	1	1	1	1	1	1	1	1	1	1	1	1	1	1	0
																									COG3123	0	0	0	0	0	0	0	0	0	0	0	0	1	1	1	0	0
																									COG3124	0	0	1	0	0	0	0	0	0	0	0	0	0	1	1	0	0
																									COG3126	0	0	0	1	0	0	0	0	0	0	0	0	0	0	0	0	0
																									COG3127	3	1	1	1	1	1	1	1	1	0	0	0	0	1	2	1	0
																									COG3128	0	0	1	0	0	0	0	0	0	0	0	0	1	0	0	0	0
																									COG3132	0	1	1	1	2	2	2	1	1	0	0	0	0	0	0	0	0
																									COG3133	0	0	0	0	0	0	0	0	0	0	0	0	0	1	1	0	0
																									COG3134	1	1	1	1	1	1	1	1	1	1	1	1	0	1	1	1	0
																									COG3137	0	0	0	1	1	1	2	2	1	0	0	0	2	0	0	0	0
																									COG3141	0	0	0	0	0	0	0	0	0	0	0	0	0	1	1	0	0
																									COG3143	0	1	1	1	0	0	3	1	1	1	1	1	1	1	1	1	0
																									COG3144	0	2	2	2	2	2	2	2	2	2	2	2	2	2	2	2	1
																									COG3145	0	0	0	0	0	0	0	0	0	0	0	0	1	0	0	0	0
																									COG3146	0	2	2	1	3	3	1	1	1	1	1	1	1	1	1	0	1
																									COG3147	1	2	2	1	1	1	1	1	1	1	1	1	1	2	2	2	2
																									COG3148	0	0	0	0	0	0	0	0	0	0	0	0	2	0	0	0	0
																									COG3149	0	2	1	1	1	1	1	1	1	1	1	1	1	0	0	0	0
																									COG3150	0	0	0	0	0	0	0	0	1	1	2	1	1	0	0	0	0
																									COG3151	0	1	1	1	1	1	1	1	1	1	1	1	1	1	1	1	1
																									COG3152	0	0	0	0	0	0	0	0	0	0	0	0	2	0	0	0	0
																									COG3153	0	1	0	0	1	1	0	0	1	0	0	0	2	1	1	0	0
																									COG3154	1	1	1	1	1	1	1	1	1	1	1	1	1	1	1	1	1
																									COG3156	0	2	1	2	1	1	2	2	2	2	2	2	1	0	1	0	1
																									COG3157	1	0	0	1	0	0	1	1	1	0	1	0	1	0	0	0	0
																									COG3159	1	1	1	1	1	1	1	1	1	1	1	1	1	1	1	1	1
																									COG3160	1	1	1	1	1	1	1	1	1	1	1	1	1	1	1	1	1
																									COG3161	1	1	1	1	1	1	1	1	1	1	1	1	1	1	1	1	1
																									COG3164	1	1	1	1	1	1	1	1	1	2	1	1	1	1	1	1	1
																									COG3165	1	1	1	1	1	1	1	1	1	1	1	1	1	1	1	1	1
																									COG3166	1	3	3	3	1	1	2	2	2	2	2	2	1	1	3	1	2
																									COG3167	1	1	1	2	1	1	1	1	1	1	1	1	1	1	2	1	1
																									COG3168	1	1	1	2	1	1	1	1	1	1	1	1	1	1	1	1	1
																									COG3170	3	6	5	5	4	4	6	4	4	4	3	4	6	4	4	2	3
																									COG3173	0	0	0	0	0	0	1	0	0	1	1	1	0	0	0	0	0
																									COG3174	0	0	0	0	0	0	0	0	0	0	0	0	0	0	0	0	1
																									COG3175	0	1	1	0	0	0	0	0	0	0	0	0	1	1	2	0	0
																									COG3176	0	1	1	0	0	0	0	0	0	0	0	0	0	2	1	0	0
																									COG3177	11	5	4	1	1	1	1	1	1	0	1	1	1	0	2	3	0
																									COG3178	1	1	1	1	1	1	1	1	1	1	1	1	1	1	1	1	1
																									COG3181	0	0	0	0	0	0	0	0	0	0	1	0	0	0	0	0	0
																									COG3182	1	1	0	0	0	0	0	0	0	0	0	0	0	0	0	0	0
																									COG3183	0	0	0	0	0	0	0	0	0	1	0	1	0	0	0	0	0
																									COG3185	0	0	1	0	0	0	0	0	0	0	0	0	0	0	2	0	0
																									COG3187	0	0	0	1	0	0	1	1	1	0	0	0	0	0	0	0	0
																									COG3188	0	0	0	0	0	0	0	0	0	3	1	1	0	0	0	0	0
																									COG3189	0	0	0	0	0	0	0	0	0	0	0	0	0	1	1	0	0
																									COG3190	0	1	1	1	0	0	1	1	1	1	1	1	1	1	1	1	1
																									COG3192	0	0	0	0	0	0	0	0	0	0	0	0	0	1	0	0	0
																									COG3193	1	2	1	2	2	2	2	2	2	2	2	2	0	1	1	1	1
																									COG3197	1	1	1	1	1	0	1	1	1	1	1	1	1	1	1	0	1
																									COG3199	0	0	0	0	0	0	0	0	0	0	0	0	1	0	0	0	0
																									COG3200	1	1	1	0	0	0	0	0	0	0	0	0	0	1	1	1	0
																									COG3202	0	1	1	0	0	0	0	0	0	0	0	0	0	1	1	0	0
																									COG3203	1	3	4	5	4	4	5	5	5	2	3	3	4	1	2	1	3
																									COG3204	0	0	0	0	0	0	0	0	1	0	0	0	0	0	0	0	0
																									COG3205	1	1	0	0	0	0	0	0	0	0	0	0	0	1	1	0	0
																									COG3206	1	5	3	2	2	2	4	2	2	1	1	1	4	2	3	0	5
																									COG3209	9	1	2	9	6	6	8	9	7	1	1	1	3	0	0	0	0
																									COG3210	7	8	5	6	2	2	3	3	1	0	0	0	2	1	1	4	2
																									COG3211	0	0	0	1	1	1	1	1	1	0	0	0	1	0	0	0	0
																									COG3212	0	1	1	1	0	0	1	1	1	1	1	1	1	1	1	1	0
																									COG3213	0	1	1	1	2	1	1	1	1	1	1	1	2	1	1	1	1
																									COG3215	1	1	1	1	1	1	1	1	1	1	1	1	1	1	1	0	1
																									COG3216	1	1	1	1	1	1	1	1	1	1	1	1	1	1	1	1	1
																									COG3217	0	0	0	1	1	1	1	1	1	1	1	1	1	1	1	1	1
																									COG3218	0	0	0	1	0	0	1	0	0	0	0	0	1	0	0	0	1
																									COG3219	0	0	0	0	0	0	0	0	0	0	0	0	0	0	0	0	1
																									COG3220	0	1	1	1	1	1	1	1	1	1	1	1	0	1	1	1	1
																									COG3221	2	3	3	3	4	5	5	4	6	8	7	7	11	7	5	4	3
																									COG3222	1	1	1	1	1	1	1	1	1	1	1	1	1	1	1	1	1
																									COG3223	0	0	1	1	1	1	1	1	1	0	0	0	0	0	0	1	1
																									COG3224	1	1	0	0	0	0	0	0	0	0	0	0	0	0	0	0	0
																									COG3225	1	1	1	1	1	1	1	1	1	2	2	2	1	2	1	2	1
																									COG3227	0	0	0	0	0	0	0	1	0	0	0	0	1	0	0	0	0
																									COG3228	0	0	0	0	0	0	0	0	0	0	0	0	1	1	0	0	1
																									COG3232	0	0	0	0	0	0	0	0	0	0	0	0	0	0	0	1	0
																									COG3235	0	1	1	1	1	1	1	1	1	1	1	1	0	1	0	1	1
																									COG3237	0	0	0	0	0	0	0	0	0	0	0	0	0	0	1	0	0
																									COG3238	0	0	0	0	0	0	0	0	0	0	0	0	1	1	1	0	0
																									COG3239	0	1	1	0	0	0	0	0	0	0	0	0	2	1	0	0	1
																									COG3240	0	0	0	1	2	2	1	1	2	0	0	0	0	0	0	0	1
																									COG3242	1	1	1	1	1	1	1	1	1	0	0	0	1	1	1	1	1
																									COG3243	0	1	1	0	0	0	0	0	0	0	0	0	1	3	3	1	0
																									COG3245	0	1	1	2	0	0	2	2	0	0	0	0	1	1	1	0	0
																									COG3246	0	1	1	0	1	1	0	0	1	0	0	0	0	0	0	0	0
																									COG3247	0	0	0	0	0	0	0	0	0	0	0	0	0	0	0	0	2
																									COG3249	1	1	1	1	1	1	1	1	1	1	1	1	1	1	1	1	1
																									COG3252	0	0	0	0	0	0	0	0	0	0	0	0	0	1	1	0	0
																									COG3253	0	0	0	0	0	0	0	0	0	0	0	0	0	1	1	0	0
																									COG3255	1	1	1	1	2	2	1	2	2	2	2	2	4	1	1	1	1
																									COG3256	0	1	1	1	1	1	1	1	1	0	1	1	1	2	2	1	1
																									COG3258	1	1	1	2	2	2	2	2	2	1	1	1	2	5	6	1	2
																									COG3259	2	1	1	1	0	0	2	1	1	2	1	1	1	2	2	1	0
																									COG3260	0	0	0	0	0	0	0	0	0	0	0	0	0	1	0	0	1
																									COG3261	0	0	0	0	0	0	0	0	0	0	0	0	0	1	0	0	1
																									COG3262	0	0	0	0	0	0	0	0	0	0	0	0	0	1	0	0	0
																									COG3264	1	1	2	3	4	4	3	3	3	2	2	2	3	2	2	4	1
																									COG3266	1	2	3	6	1	1	3	4	4	1	1	1	3	1	7	2	0
																									COG3267	0	6	5	5	4	4	3	5	4	5	4	4	5	2	7	7	1
																									COG3271	0	0	0	0	2	2	0	0	2	0	0	0	0	0	0	0	0
																									COG3272	0	0	1	0	0	0	0	0	0	0	0	0	0	1	1	0	0
																									COG3278	1	2	3	2	2	2	2	2	2	2	2	2	2	2	2	1	1
																									COG3279	2	1	2	1	1	1	1	1	2	1	1	1	3	1	5	1	1
																									COG3283	0	0	0	0	0	0	0	0	0	0	0	0	1	0	0	0	0
																									COG3284	0	0	0	0	1	1	0	0	1	1	1	1	1	2	3	0	0
																									COG3287	0	1	2	3	3	3	3	3	3	1	1	1	0	0	0	2	1
																									COG3288	1	1	1	1	1	1	1	1	1	3	3	3	2	2	2	2	2
																									COG3290	1	5	8	4	1	1	6	3	2	3	3	3	1	1	1	1	0
																									COG3291	0	4	4	11	9	9	13	13	10	7	6	6	1	0	1	1	2
																									COG3292	0	1	1	0	0	0	0	0	0	0	0	0	1	0	0	0	2
																									COG3293	10	0	0	0	0	0	0	0	0	0	0	0	0	0	2	0	0
																									COG3295	0	0	0	0	0	0	0	0	0	0	0	0	1	0	0	0	0
																									COG3297	0	1	0	1	1	1	1	1	1	1	1	1	1	0	0	0	0
																									COG3299	7	1	1	1	2	2	1	1	2	0	0	0	0	0	0	0	0
																									COG3300	0	0	0	1	1	1	0	0	2	0	0	0	0	0	1	0	0
																									COG3301	0	1	1	0	0	0	0	0	0	1	1	1	0	2	1	0	0
																									COG3302	1	2	2	2	2	2	3	2	2	2	2	2	2	1	3	1	1
																									COG3303	0	1	3	7	4	4	8	6	4	3	2	3	1	0	0	2	1
																									COG3307	1	4	2	4	4	4	3	5	4	2	2	2	2	3	2	0	2
																									COG3308	0	0	0	0	0	0	0	0	0	0	0	0	1	0	0	0	0
																									COG3310	1	1	1	1	1	1	1	1	1	1	1	1	1	0	0	2	1
																									COG3311	1	2	2	0	0	0	0	1	3	2	0	0	3	1	2	1	0
																									COG3312	1	1	1	1	1	1	1	1	1	1	0	1	1	1	1	1	1
																									COG3313	1	1	1	1	1	1	1	1	1	1	1	1	1	1	1	1	0
[truncated: 730 more rows]
