# Supplementary material for: Early genome erosion and internal phage-symbiont-host interaction in the endosymbionts of a cold-seep tubeworm
Source: iScience. 2023 Jun 7;26(7):107033. doi: 10.1016/j.isci.2023.107033 (PMC10300362; doi:10.1016/j.isci.2023.107033)
Supplement: Table S16. Transposable elements in the Sclerolinum annulatum endosymbiont HMS1 predicted by the ISfinder, related to Figure 1C [file mmc17.xlsx]

## Sheet: Sheet1
Table S16 Transposable elements in the Sclerolinum annulatum endosymbiont HMS1 predicted by the ISfinder, related to Figure 1C.															[ 201 ] Putative complete ORF(s)
Note: A total of 986 ORFs in 895 ISs were predicted. Among them, 201 ORFs are putative complete and 716 are putative partial.															[ 716 ] Putative partial ORF(s)
IS Family	ORFs Distribution a	Different IS(s)	Total IS(s)	Total ORFs											[ 69 ] Uncategorized ORF(complete/partial/pseudogene)
IS4_ssgr_IS4	[3 / 29 / 0 / 4]	4	36	36
ISL3	[0 / 43 / 0 / 16]	12	59	59
IS1595_ssgr_IS1595	[1 / 32 / 0 / 0]	1	33	33											Predicted IS(s) number: [ 895 ]
IS5_ssgr_IS427	[1 / 6 / 0 / 2]	6	8	9											Different IS(s): [ 92 ]
IS3_ssgr_IS407	[113 / 86 / 0 / 5]	11	125	204
IS5_ssgr_IS5	[23 / 119 / 0 / 28]	14	170	170											IS Prediction Table
IS4_ssgr_IS4Sa	[0 / 20 / 0 / 2]	9	22	22											IS Family	ORFs Distribution *	Different IS(s)	Total IS(s)	ORFs		IS21	22		IS21	12
IS3_ssgr_IS3	[4 / 20 / 0 / 1]	4	22	25											IS4_ssgr_IS4	[3 / 29 / 0 / 4]	4	36	36		IS3ssgrIS150	9		IS3_ssgr_IS150	7
IS200_IS605_ssgr_IS200	[1 / 0 / 0 / 0]	1	1	1											ISL3	[0 / 43 / 0 / 16]	12	59	59		IS3ssgrIS3	25		IS3_ssgr_IS3	22
IS256	[38 / 276 / 0 / 3]	7	317	317											IS1595_ssgr_IS1595	[1 / 32 / 0 / 0]	1	33	33		IS3ssgrIS407	204		IS3_ssgr_IS407	125
IS481	[0 / 0 / 0 / 2]	1	2	2											IS5_ssgr_IS427	[1 / 6 / 0 / 2]	6	8	9		IS5ssgrIS427	9		IS5_ssgr_IS427	8
IS30	[0 / 26 / 0 / 5]	7	31	31											IS3_ssgr_IS407	[113 / 86 / 0 / 5]	11	125	204		Tn3	70		Tn3	30
IS3_ssgr_IS150	[4 / 5 / 0 / 0]	1	7	9											IS5_ssgr_IS5	[23 / 119 / 0 / 28]	14	170	170
Tn3	[12 / 19 / 0 / 0]	2	30	31											IS4_ssgr_IS4Sa	[0 / 20 / 0 / 2]	9	22	22		IS91	2
IS21	[0 / 16 / 0 / 1]	1	12	17											IS3_ssgr_IS3	[4 / 20 / 0 / 1]	4	22	25		New_Family	4
IS630	[0 / 5 / 0 / 0]	4	5	5											IS200_IS605_ssgr_IS200	[1 / 0 / 0 / 0]	1	1	1
IS1595_ssgr_IS1016	[0 / 6 / 0 / 0]	3	6	6											IS256	[38 / 276 / 0 / 3]	7	317	317
IS3_ssgr_IS51	[1 / 3 / 0 / 0]	3	4	4											IS481	[0 / 0 / 0 / 2]	1	2	2
IS110	[0 / 5 / 0 / 0]	1	5	5											IS30	[0 / 26 / 0 / 5]	7	31	31
a, Legend: [Complete / Partial / Pseudogene / unknown]															IS3_ssgr_IS150	[4 / 5 / 0 / 0]	1	7	9
															Tn3	[12 / 19 / 0 / 0]	2	30	31
															IS21	[0 / 16 / 0 / 1]	1	12	17
															IS630	[0 / 5 / 0 / 0]	4	5	5
															IS1595_ssgr_IS1016	[0 / 6 / 0 / 0]	3	6	6
															IS3_ssgr_IS51	[1 / 3 / 0 / 0]	3	4	4
															IS110	[0 / 5 / 0 / 0]	1	5	5
																	92	895	986	1032
															*Legend: [Complete / Partial / Pseudogene / unknown]
