# Supplementary material for: Early genome erosion and internal phage-symbiont-host interaction in the endosymbionts of a cold-seep tubeworm
Source: iScience. 2023 Jun 7;26(7):107033. doi: 10.1016/j.isci.2023.107033 (PMC10300362; doi:10.1016/j.isci.2023.107033)
Supplement: Table S17. Transposase genes of the Sclerolinum annulatum endosymbiont HMS1 and their expression, related to Figures 1C and 4B [file mmc18.xlsx]

## Sheet: Sheet1
Table S17 Transposase genes of the Sclerolinum annulatum endosymbiont HMS1 and their expression, related to Figure 1C and 4B.
Note: Transposase genes were according to the prediction of supplementary Table S14.
ORF	TPMav	KEGG	eggNOG	PFAM IDs	PFAM	PROKKA
HMS1_03854	3440.82	K07493	Transposase	PF00872.18	Transposase, Mutator family	Transposase, Mutator family
HMS1_04171	1086.23	K07481	PFAM transposase IS4 family protein			hypothetical protein
HMS1_01862	1048.74		PFAM transposase IS204 IS1001 IS1096 IS1165 family protein			hypothetical protein
HMS1_03551	963.109	K07497	Transposase	PF01527.20	Transposase	Transposase
HMS1_01067	931.369	K07497	Transposase	PF01527.20	Transposase	Transposase
HMS1_00368	786.074		Pfam Transposase DDE domain	PF13340.6	Putative transposase of IS4/5 family (DUF4096)	hypothetical protein
HMS1_01046	777.394		COG3385 FOG Transposase and inactivated derivatives	PF01609.21	Transposase DDE domain	Transposase DDE domain protein
HMS1_00120	738.835	K07497	Transposase	PF01527.20	Transposase	Transposase
HMS1_00280	706.988	K07497	Integrase core domain	PF13276.6	HTH-like domain	IS2 transposase TnpB
HMS1_01860	706.289			PF01610.17	Transposase	hypothetical protein
HMS1_00832	664.933	K07493	Transposase, Mutator family	PF00872.18	Transposase, Mutator family	Transposase, Mutator family
HMS1_03295	649.439		Transposase, Mutator family			hypothetical protein
HMS1_01863	633.192	K07488	ISXO2-like transposase domain	PF12762.7	ISXO2-like transposase domain	ISXO2-like transposase domain protein
HMS1_01214	617.273		Transposase, Mutator family	PF00872.18	Transposase, Mutator family	Transposase, Mutator family
HMS1_04038	596.577		PFAM transposase IS204 IS1001 IS1096 IS1165 family protein	PF01610.17	Transposase	hypothetical protein
HMS1_04040	590.75		SPTR Transposase IS4 family protein			hypothetical protein
HMS1_01700	566.176		COG3385 FOG Transposase and inactivated derivatives	PF14294.6	Domain of unknown function (DUF4372)	Transposase DDE domain protein
HMS1_00084	557.809	K07481	Transposase domain (DUF772)	PF05598.11	Transposase domain (DUF772)	hypothetical protein
HMS1_02003	553.984	K07488	ISXO2-like transposase domain	PF12762.7	ISXO2-like transposase domain	ISXO2-like transposase domain protein
HMS1_00566	527.114	K07493	Transposase	PF00872.18	Transposase, Mutator family	Transposase, Mutator family
HMS1_02368	510.326	K07493	Transposase, Mutator family	PF00872.18	Transposase, Mutator family	Transposase, Mutator family
HMS1_01523	500.612		COG4644 Transposase and inactivated derivatives, TnpA family	PF13700.6	Domain of unknown function (DUF4158)	Tn3 transposase DDE domain protein
HMS1_00590	497.338	K07493	Transposase	PF00872.18	Transposase, Mutator family	Transposase, Mutator family
HMS1_02216	496.401	K07481	DDE superfamily endonuclease	PF01609.21	Transposase DDE domain	Transposase DDE domain protein
HMS1_00173	485.869	K07481	DDE superfamily endonuclease	PF01609.21	Transposase DDE domain	Transposase DDE domain protein
HMS1_00331	474.335	K07497	PFAM transposase IS3 IS911 family protein	PF01527.20	Transposase	Transposase
HMS1_00283	450.689		COG4644 Transposase and inactivated derivatives, TnpA family	PF01526.17	Tn3 transposase DDE domain	Tn3 transposase DDE domain protein
HMS1_00886	411.325	K07485	PFAM transposase IS204 IS1001 IS1096 IS1165 family protein	PF14690.6	zinc-finger of transposase IS204/IS1001/IS1096/IS1165	hypothetical protein
HMS1_01735	406.888	K07493	Transposase	PF00872.18	Transposase, Mutator family	Transposase, Mutator family
HMS1_02083	389.261	K07497	Transposase	PF01527.20	Transposase	Transposase
HMS1_01676	388.424	K07488	ISXO2-like transposase domain	PF12762.7	ISXO2-like transposase domain	ISXO2-like transposase domain protein
HMS1_01861	387.449		PFAM transposase IS204 IS1001 IS1096 IS1165 family protein	PF13542.6	Helix-turn-helix domain of transposase family ISL3	hypothetical protein
HMS1_03936	385.136		Transposase, Mutator family	PF00872.18	Transposase, Mutator family	Transposase, Mutator family
HMS1_02851	383.453	K07493	Transposase, Mutator family	PF00872.18	Transposase, Mutator family	Transposase, Mutator family
HMS1_01739	358.679	K07497		PF01527.20	Transposase	hypothetical protein
HMS1_00390	355.083		Transposase			hypothetical protein
HMS1_01820	354.796	K07483	Transposase			hypothetical protein
HMS1_00806	354.795		transposase activity			hypothetical protein
HMS1_04041	351.867	K07481	DDE superfamily endonuclease	PF05598.11	Transposase domain (DUF772)	Transposase DDE domain protein
HMS1_02213	351.549		Transposase, Mutator family			hypothetical protein
HMS1_01356	341.675	K07493	Transposase, Mutator family	PF00872.18	Transposase, Mutator family	Transposase, Mutator family
HMS1_02135	337.288	K07493	Transposase, Mutator family	PF00872.18	Transposase, Mutator family	Transposase, Mutator family
HMS1_02389	332.052	K07481	PFAM transposase IS4 family protein	PF05598.11	Transposase domain (DUF772)	Transposase DDE domain protein
HMS1_01737	329.738	K07497	Transposase			hypothetical protein
HMS1_04115	326.206		Transposase, Mutator family			hypothetical protein
HMS1_00980	324.61	K07486	Transposase	PF02371.16	Transposase IS116/IS110/IS902 family	hypothetical protein
HMS1_02388	323.23	K07493	COG3328 Transposase and inactivated derivatives	PF00872.18	Transposase, Mutator family	Transposase, Mutator family
HMS1_03703	322.544		PFAM transposase IS204 IS1001 IS1096 IS1165 family protein			hypothetical protein
HMS1_02637	316.626		ISXO2-like transposase domain	PF12762.7	ISXO2-like transposase domain	ISXO2-like transposase domain protein
HMS1_01652	309.59		Transposase, Mutator family	PF00872.18	Transposase, Mutator family	Transposase, Mutator family
HMS1_00388	305.959	K07497	Helix-turn-helix domain	PF01527.20	Transposase	Transposase
HMS1_00281	305.291	K07497	Transposase	PF01527.20	Transposase	Transposase
HMS1_01741	304.349	K07497	Transposase	PF01527.20	Transposase	Transposase
HMS1_02563	303.776	K07486	transposase IS116 IS110 IS902 family			Transposase
HMS1_00006	302.683	K07497	Transposase	PF01527.20	Transposase	Transposase
HMS1_00126	298.296	K07485	PFAM transposase IS204 IS1001 IS1096 IS1165 family protein	PF13542.6	Helix-turn-helix domain of transposase family ISL3	Transposase
HMS1_00080	296.664	K07497	Integrase core domain	PF13276.6	HTH-like domain	IS2 transposase TnpB
HMS1_00908	289.977	K07497	Integrase core domain	PF13276.6	HTH-like domain	IS2 transposase TnpB
HMS1_00554	283.28		transposase IS116 IS110 IS902 family protein			hypothetical protein
HMS1_03759	282.482		PFAM transposase IS204 IS1001 IS1096 IS1165 family protein	PF01610.17	Transposase	hypothetical protein
HMS1_03540	268.747	K07497	Transposase	PF01527.20	Transposase	Transposase
HMS1_00079	266.605	K07497	Transposase	PF01527.20	Transposase	Transposase
HMS1_01740	266.231	K07497	Integrase core domain	PF13276.6	HTH-like domain	IS2 transposase TnpB
HMS1_01879	256.578	K07497	Helix-turn-helix domain	PF01527.20	Transposase	Transposase
HMS1_02398	253.986	K07493	transposase	PF00872.18	Transposase, Mutator family	Transposase, Mutator family
HMS1_01653	246.813	K07483	Transposase	PF01527.20	Transposase	Transposase
HMS1_00979	245.731	K07493	Transposase, Mutator family	PF00872.18	Transposase, Mutator family	Transposase, Mutator family
HMS1_00324	242.895	K07493	Transposase, Mutator family	PF00872.18	Transposase, Mutator family	Transposase, Mutator family
HMS1_03545	239.087		PFAM transposase IS204 IS1001 IS1096 IS1165 family protein	PF01610.17	Transposase	hypothetical protein
HMS1_01425	236.791		COG3385 FOG Transposase and inactivated derivatives	PF01609.21	Transposase DDE domain	Transposase DDE domain protein
HMS1_04053	233.527	K07493	Transposase	PF00872.18	Transposase, Mutator family	Transposase, Mutator family
HMS1_01704	233.285	K07481	Transposase	PF01609.21	Transposase DDE domain	Transposase DDE domain protein
HMS1_01347	232.336	K07497	Transposase	PF13683.6	Integrase core domain	Integrase core domain protein
HMS1_03532	228.888	K07485	PFAM transposase IS204 IS1001 IS1096 IS1165 family protein	PF01610.17	Transposase	Transposase
HMS1_02448	228.112	K07481	Transposase	PF01609.21	Transposase DDE domain	Transposase DDE domain protein
HMS1_00977	228.035		COG4584 Transposase and inactivated derivatives			hypothetical protein
HMS1_00287	227.93		PFAM transposase IS4 family protein	PF01609.21	Transposase DDE domain	hypothetical protein
HMS1_01796	224.638		ISXO2-like transposase domain	PF12760.7	Transposase zinc-ribbon domain	Transposase zinc-ribbon domain protein
HMS1_02365	218.848	K07493	Transposase, Mutator family	PF00872.18	Transposase, Mutator family	Transposase, Mutator family
HMS1_02148	215.165	K07493	Transposase	PF00872.18	Transposase, Mutator family	Transposase, Mutator family
HMS1_02674	214.586		ISXO2-like transposase domain	PF12760.7	Transposase zinc-ribbon domain	Transposase zinc-ribbon domain protein
HMS1_03666	209.477	K07493	Transposase	PF00872.18	Transposase, Mutator family	Transposase, Mutator family
HMS1_03796	209.184	K07486	transposase IS116 IS110 IS902 family protein	PF02371.16	Transposase IS116/IS110/IS902 family	Transposase IS116/IS110/IS902 family protein
HMS1_02782	204.771		SPTR Transposase IS4 family protein			hypothetical protein
HMS1_00150	203.952	K07493	Transposase, Mutator family	PF00872.18	Transposase, Mutator family	Transposase, Mutator family
HMS1_00643	203.436		transposase activity	PF01609.21	Transposase DDE domain	Transposase DDE domain protein
HMS1_02367	200.66		Transposase	PF00872.18	Transposase, Mutator family	Transposase, Mutator family
HMS1_02907	199.681	K07493	Transposase, Mutator family	PF00872.18	Transposase, Mutator family	Transposase, Mutator family
HMS1_01531	198.32		Transposase, TnpA family	PF13700.6	Domain of unknown function (DUF4158)	hypothetical protein
HMS1_02219	195.322	K07481	DDE superfamily endonuclease	PF05598.11	Transposase domain (DUF772)	Transposase DDE domain protein
HMS1_00367	194.578	K07481	Transposase domain (DUF772)	PF05598.11	Transposase domain (DUF772)	hypothetical protein
HMS1_01213	191.651	K07493	Transposase, Mutator family	PF00872.18	Transposase, Mutator family	Transposase, Mutator family
HMS1_02833	190.73	K07493	Transposase, Mutator family	PF00872.18	Transposase, Mutator family	Transposase, Mutator family
HMS1_00389	189.85		Transposase DDE domain	PF05598.11	Transposase domain (DUF772)	hypothetical protein
HMS1_00546	187.573		ISXO2-like transposase domain	PF12760.7	Transposase zinc-ribbon domain	Transposase zinc-ribbon domain protein
HMS1_00295	186.171		Transposase, TnpA family	PF13700.6	Domain of unknown function (DUF4158)	hypothetical protein
HMS1_03435	185.489		COG4584 Transposase and inactivated derivatives			hypothetical protein
HMS1_03418	184.997	K07493	Transposase, Mutator family	PF00872.18	Transposase, Mutator family	Transposase, Mutator family
HMS1_03837	184.137		ISXO2-like transposase domain	PF12760.7	Transposase zinc-ribbon domain	ISXO2-like transposase domain protein
HMS1_03409	183.8	K07493	Transposase, Mutator family	PF00872.18	Transposase, Mutator family	Transposase, Mutator family
HMS1_01300	182.201	K07493	Transposase, Mutator family	PF00872.18	Transposase, Mutator family	Transposase, Mutator family
HMS1_00551	179.36		COG3385 FOG Transposase and inactivated derivatives	PF01609.21	Transposase DDE domain	Transposase DDE domain protein
HMS1_01655	176.305	K07497	Transposase	PF01527.20	Transposase	Transposase
HMS1_03523	176.102		PFAM transposase, IS4 family protein			hypothetical protein
HMS1_01705	176.062	K07493	Transposase, Mutator family	PF00872.18	Transposase, Mutator family	Transposase, Mutator family
HMS1_01219	175.119	K07481	DDE superfamily endonuclease	PF05598.11	Transposase domain (DUF772)	Transposase DDE domain protein
HMS1_02854	174.257	K07497	Transposase	PF01527.20	Transposase	Transposase
HMS1_03761	173.79		PFAM transposase IS204 IS1001 IS1096 IS1165 family protein	PF01610.17	Transposase	hypothetical protein
HMS1_00496	171.315	K07481	Transposase	PF05598.11	Transposase domain (DUF772)	hypothetical protein
HMS1_02241	170.104		Transposase, Mutator family			hypothetical protein
HMS1_03803	170.031	K07493	Transposase, Mutator family	PF00872.18	Transposase, Mutator family	Transposase, Mutator family
HMS1_01708	169.562	K07493	Transposase	PF00872.18	Transposase, Mutator family	Transposase, Mutator family
HMS1_02670	168.308	K07481	Transposase	PF05598.11	Transposase domain (DUF772)	hypothetical protein
HMS1_00868	166.897		PFAM transposase IS204 IS1001 IS1096 IS1165 family protein	PF01610.17	Transposase	hypothetical protein
HMS1_00591	165.682	K07483	PFAM transposase IS3 IS911 family protein	PF01527.20	Transposase	Transposase
HMS1_00231	165.083	K07481	DDE superfamily endonuclease	PF01609.21	Transposase DDE domain	Transposase DDE domain protein
HMS1_02517	163.814	K07481	PFAM transposase IS4 family protein	PF05598.11	Transposase domain (DUF772)	Transposase DDE domain protein
HMS1_03426	163.079	K07481	PFAM transposase IS4 family protein	PF01609.21	Transposase DDE domain	hypothetical protein
HMS1_03484	162.561	K07481	Transposase	PF05598.11	Transposase domain (DUF772)	hypothetical protein
HMS1_01045	162.42		Transposase DDE domain	PF01609.21	Transposase DDE domain	Transposase DDE domain protein
HMS1_00777	161.375	K07493	Transposase	PF00872.18	Transposase, Mutator family	Transposase, Mutator family
HMS1_01109	156.595	K07493	transposase activity	PF00872.18	Transposase, Mutator family	Transposase, Mutator family
HMS1_03937	156.191	K07493	Transposase, Mutator family	PF00872.18	Transposase, Mutator family	Transposase, Mutator family
HMS1_04092	155.044	K07493	Transposase, Mutator family	PF00872.18	Transposase, Mutator family	Transposase, Mutator family
HMS1_02311	154.653		Transposase domain (DUF772)			hypothetical protein
HMS1_00306	153.757	K07481	Transposase domain (DUF772)	PF05598.11	Transposase domain (DUF772)	hypothetical protein
HMS1_02891	153.458	K07497	Helix-turn-helix domain	PF01527.20	Transposase	Transposase
HMS1_00151	153.431		Transposase, Mutator family	PF00872.18	Transposase, Mutator family	Transposase, Mutator family
HMS1_00884	152.639		PFAM transposase IS204 IS1001 IS1096 IS1165 family protein	PF01610.17	Transposase	hypothetical protein
HMS1_03394	151.214		Transposase, Mutator family	PF00872.18	Transposase, Mutator family	Transposase, Mutator family
HMS1_02846	150.891	K07493	Transposase, Mutator family	PF00872.18	Transposase, Mutator family	Transposase, Mutator family
HMS1_00258	150.357	K07493	COG3328 Transposase and inactivated derivatives	PF00872.18	Transposase, Mutator family	Transposase, Mutator family
HMS1_00391	150.233		Transposase DDE domain			hypothetical protein
HMS1_02692	149.696		transposase activity	PF00872.18	Transposase, Mutator family	Transposase, Mutator family
HMS1_01557	149.551	K07493	Transposase, Mutator family	PF00872.18	Transposase, Mutator family	Transposase, Mutator family
HMS1_02643	149.335	K07493	Transposase	PF00872.18	Transposase, Mutator family	Transposase, Mutator family
HMS1_03597	148.423		transposase activity	PF00872.18	Transposase, Mutator family	Transposase, Mutator family
HMS1_00098	148.413	K07493	Transposase, Mutator family	PF00872.18	Transposase, Mutator family	Transposase, Mutator family
HMS1_01942	145.385	K07485	PFAM transposase IS204 IS1001 IS1096 IS1165 family protein	PF01610.17	Transposase	Transposase
HMS1_02956	145.278	K07481	Transposase	PF05598.11	Transposase domain (DUF772)	hypothetical protein
HMS1_01689	142.943	K07493	Transposase	PF00872.18	Transposase, Mutator family	Transposase, Mutator family
HMS1_02459	142.055	K07493	Transposase, Mutator family	PF00872.18	Transposase, Mutator family	Transposase, Mutator family
HMS1_03580	141.877	K07497	PFAM Integrase catalytic region	PF01527.20	Transposase	hypothetical protein
HMS1_01330	141.605	K07497	Transposase	PF01527.20	Transposase	Transposase
HMS1_01364	140.83	K07493	Transposase	PF00872.18	Transposase, Mutator family	Transposase, Mutator family
HMS1_03705	140.768		PFAM Transposase, IS204 IS1001 IS1096 IS1165	PF01610.17	Transposase	hypothetical protein
HMS1_00372	139.932			PF01610.17	Transposase	hypothetical protein
HMS1_00071	139.678		PFAM transposase IS204 IS1001 IS1096 IS1165 family protein	PF01610.17	Transposase	hypothetical protein
HMS1_01063	138.702	K07483	Transposase	PF01527.20	Transposase	Transposase
HMS1_02062	138.339		ISXO2-like transposase domain			hypothetical protein
HMS1_00007	137.649	K07497	Transposase	PF13683.6	Integrase core domain	Integrase core domain protein
HMS1_02852	134.673	K07493	Transposase, Mutator family	PF00872.18	Transposase, Mutator family	Transposase, Mutator family
HMS1_01829	132.516	K07485	PFAM transposase IS204 IS1001 IS1096 IS1165 family protein	PF01610.17	Transposase	hypothetical protein
HMS1_02600	131.681	K07497		PF01527.20	Transposase	hypothetical protein
HMS1_01985	130.127	K07483	Transposase	PF01527.20	Transposase	Transposase
HMS1_03443	129.935		PFAM transposase IS204 IS1001 IS1096 IS1165 family protein	PF01610.17	Transposase	hypothetical protein
HMS1_02397	128.261	K07481	Transposase	PF05598.11	Transposase domain (DUF772)	Transposase DDE domain protein
HMS1_00588	127.301		Transposase DDE domain	PF01609.21	Transposase DDE domain	Transposase DDE domain protein
HMS1_02284	125.715		transposase activity	PF00872.18	Transposase, Mutator family	Transposase, Mutator family
HMS1_00101	124.563	K07481	Transposase domain (DUF772)	PF05598.11	Transposase domain (DUF772)	hypothetical protein
HMS1_01647	123.002	K07493	Transposase, Mutator family	PF00872.18	Transposase, Mutator family	Transposase, Mutator family
HMS1_04085	122.963	K07485	PFAM transposase IS204 IS1001 IS1096 IS1165 family protein	PF13542.6	Helix-turn-helix domain of transposase family ISL3	Transposase
HMS1_00969	121.753	K07493	COG3328 Transposase and inactivated derivatives	PF00872.18	Transposase, Mutator family	Transposase, Mutator family
HMS1_02845	121.51	K07497	Transposase	PF01527.20	Transposase	Transposase
HMS1_01593	121.506	K07493	Transposase	PF00872.18	Transposase, Mutator family	Transposase, Mutator family
HMS1_01048	120.445	K07483	COG2963 Transposase and inactivated derivatives	PF01527.20	Transposase	Transposase
HMS1_01736	120.096	K07497	Transposase	PF13683.6	Integrase core domain	Integrase core domain protein
HMS1_03294	119.623	K07493	transposase activity	PF00872.18	Transposase, Mutator family	Transposase, Mutator family
HMS1_03539	118.996	K07497	Transposase	PF13683.6	Integrase core domain	Integrase core domain protein
HMS1_01461	117.852	K07493	Transposase, Mutator family	PF00872.18	Transposase, Mutator family	Transposase, Mutator family
HMS1_01604	116.024		PFAM transposase IS204 IS1001 IS1096 IS1165 family protein	PF01610.17	Transposase	Transposase
HMS1_00081	115.859		Transposase			hypothetical protein
HMS1_01645	115.111	K07497	Transposase	PF01527.20	Transposase	Transposase
HMS1_00545	114.349		ISXO2-like transposase domain	PF12762.7	ISXO2-like transposase domain	ISXO2-like transposase domain protein
HMS1_01349	114.268	K07481	Transposase	PF01609.21	Transposase DDE domain	hypothetical protein
HMS1_02527	112.388		PFAM transposase, IS4 family protein	PF05598.11	Transposase domain (DUF772)	hypothetical protein
HMS1_03939	112.154	K07493	Transposase, Mutator family	PF00872.18	Transposase, Mutator family	Transposase, Mutator family
HMS1_01460	110.691	K07481	Transposase	PF01609.21	Transposase DDE domain	Transposase DDE domain protein
HMS1_04111	110.303		Transposase			hypothetical protein
HMS1_03706	110.179		ISXO2-like transposase domain	PF12760.7	Transposase zinc-ribbon domain	Transposase zinc-ribbon domain protein
HMS1_02960	110.005		Transposase, Mutator family			hypothetical protein
HMS1_01448	108.766	K07491	PFAM Transposase	PF01797.16	Transposase IS200 like	Transposase IS200 like protein
HMS1_00146	108.702		Transposase domain (DUF772)			hypothetical protein
HMS1_01681	108.568		Transposase, Mutator family			hypothetical protein
HMS1_01698	108.535	K07497	Transposase	PF00665.26	Integrase core domain	Integrase core domain protein
HMS1_02224	106.133		PFAM transposase IS204 IS1001 IS1096 IS1165 family protein	PF01610.17	Transposase	Transposase
HMS1_00371	104.707	K07485	PFAM transposase IS204 IS1001 IS1096 IS1165 family protein	PF01610.17	Transposase	Transposase
HMS1_02452	104.1		ISXO2-like transposase domain	PF12760.7	Transposase zinc-ribbon domain	Transposase zinc-ribbon domain protein
HMS1_01568	103.502	K07493	transposase activity	PF00872.18	Transposase, Mutator family	Transposase, Mutator family
HMS1_00310	103.099		PFAM transposase IS204 IS1001 IS1096 IS1165 family protein	PF01610.17	Transposase	hypothetical protein
HMS1_02671	102.959	K07482	COG2826 Transposase and inactivated derivatives, IS30 family	PF00665.26	Integrase core domain	Integrase core domain protein
HMS1_03546	102.218		PFAM transposase IS204 IS1001 IS1096 IS1165 family protein	PF01610.17	Transposase	hypothetical protein
HMS1_01661	101.95	K07493	Transposase, Mutator family	PF00872.18	Transposase, Mutator family	Transposase, Mutator family
HMS1_03256	101.655		Transposase, Mutator family	PF00872.18	Transposase, Mutator family	Transposase, Mutator family
HMS1_00579	101.423	K07493	Transposase	PF00872.18	Transposase, Mutator family	Transposase, Mutator family
HMS1_00315	101.164	K07493	Transposase, Mutator family	PF00872.18	Transposase, Mutator family	Transposase, Mutator family
HMS1_04112	100.364		L COG3039 Transposase and inactivated derivatives, IS5 family			hypothetical protein
HMS1_01297	100.274	K07483	Transposase	PF01527.20	Transposase	Transposase
HMS1_00575	99.5838	K07493	Transposase	PF00872.18	Transposase, Mutator family	Transposase, Mutator family
HMS1_01061	98.062		transposase activity	PF00872.18	Transposase, Mutator family	Transposase, Mutator family
HMS1_00666	98.0295	K07497	Transposase	PF01527.20	Transposase	Transposase
HMS1_00082	97.3706	K07493	Transposase, Mutator family	PF00872.18	Transposase, Mutator family	Transposase, Mutator family
HMS1_03552	96.9749	K07497	Transposase	PF13683.6	Integrase core domain	Integrase core domain protein
HMS1_04002	96.3082	K07493	Transposase, Mutator family	PF00872.18	Transposase, Mutator family	Transposase, Mutator family
HMS1_01712	96.006	K07481	Transposase domain (DUF772)	PF05598.11	Transposase domain (DUF772)	hypothetical protein
HMS1_03857	95.0058		ISXO2-like transposase domain	PF12760.7	Transposase zinc-ribbon domain	Transposase zinc-ribbon domain protein
HMS1_01086	94.9944		Transposase, TnpA family	PF13700.6	Domain of unknown function (DUF4158)	Tn3 transposase DDE domain protein
HMS1_00596	94.19		ISXO2-like transposase domain	PF12762.7	ISXO2-like transposase domain	ISXO2-like transposase domain protein
HMS1_04093	93.9462	K07493	Transposase	PF00872.18	Transposase, Mutator family	Transposase, Mutator family
HMS1_04023	93.3287	K07481	Transposase domain (DUF772)	PF05598.11	Transposase domain (DUF772)	hypothetical protein
HMS1_00333	92.9598	K07493	Transposase, Mutator family	PF00872.18	Transposase, Mutator family	Transposase, Mutator family
HMS1_01948	92.9025	K07481	Transposase	PF01609.21	Transposase DDE domain	hypothetical protein
HMS1_01308	92.7022	K07493	Transposase, Mutator family	PF00872.18	Transposase, Mutator family	Transposase, Mutator family
HMS1_01768	92.1474	K07481	PFAM transposase IS4 family protein	PF05598.11	Transposase domain (DUF772)	Transposase DDE domain protein
HMS1_02400	91.5541	K07493	Transposase	PF00872.18	Transposase, Mutator family	Transposase, Mutator family
HMS1_01424	90.7		COG3385 FOG Transposase and inactivated derivatives	PF14294.6	Domain of unknown function (DUF4372)	hypothetical protein
HMS1_03967	90.2137	K07481	Transposase	PF01609.21	Transposase DDE domain	hypothetical protein
HMS1_00313	89.6933	K07493	Transposase	PF00872.18	Transposase, Mutator family	Transposase, Mutator family
HMS1_03479	88.8453	K07481	Transposase DDE domain	PF05598.11	Transposase domain (DUF772)	hypothetical protein
HMS1_03084	88.4964	K07493	Transposase	PF00872.18	Transposase, Mutator family	Transposase, Mutator family
HMS1_00970	87.9485	K07481	Transposase domain (DUF772)	PF05598.11	Transposase domain (DUF772)	hypothetical protein
HMS1_00514	87.8742	K07481	Transposase	PF05598.11	Transposase domain (DUF772)	Transposase DDE domain protein
HMS1_01056	86.9691	K07493	Transposase, Mutator family	PF00872.18	Transposase, Mutator family	Transposase, Mutator family
HMS1_03795	86.8642		COG2826 Transposase and inactivated derivatives, IS30 family	PF13936.6	Helix-turn-helix domain	hypothetical protein
HMS1_01706	85.6924	K07493	Transposase, Mutator family	PF00872.18	Transposase, Mutator family	Transposase, Mutator family
HMS1_00978	85.3768	K07493	Transposase, Mutator family	PF00872.18	Transposase, Mutator family	Transposase, Mutator family
HMS1_04086	85.2052		ISXO2-like transposase domain	PF12762.7	ISXO2-like transposase domain	ISXO2-like transposase domain protein
HMS1_00626	85.1739	K07482	COG2826 Transposase and inactivated derivatives, IS30 family	PF00665.26	Integrase core domain	Integrase core domain protein
HMS1_02319	85.1271	K07497	Transposase	PF01527.20	Transposase	Transposase
HMS1_01606	84.7551	K07493	Transposase	PF00872.18	Transposase, Mutator family	Transposase, Mutator family
HMS1_03442	84.3696	K07485	PFAM transposase IS204 IS1001 IS1096 IS1165 family protein	PF01610.17	Transposase	hypothetical protein
HMS1_00907	84.3257	K07497	Transposase	PF01527.20	Transposase	Transposase
HMS1_01302	83.9328	K07497	Homeodomain-like domain	PF01527.20	Transposase	Transposase
HMS1_02612	83.9323		Transposase DDE domain	PF01609.21	Transposase DDE domain	Transposase DDE domain protein
HMS1_02945	83.7775		Putative transposase of IS4/5 family (DUF4096)	PF13340.6	Putative transposase of IS4/5 family (DUF4096)	hypothetical protein
HMS1_01892	83.7282	K07481	Transposase domain (DUF772)	PF05598.11	Transposase domain (DUF772)	hypothetical protein
HMS1_02049	83.6705	K07485	PFAM transposase IS204 IS1001 IS1096 IS1165 family protein			hypothetical protein
HMS1_02340	83.5363	K07497	Transposase	PF13683.6	Integrase core domain	Integrase core domain protein
HMS1_00017	83.3742	K07493	Transposase, Mutator family	PF00872.18	Transposase, Mutator family	Transposase, Mutator family
HMS1_01691	83.1763	K07497	Transposase	PF01527.20	Transposase	Transposase
HMS1_00312	83.0864	K07493	Transposase, Mutator family	PF00872.18	Transposase, Mutator family	Transposase, Mutator family
HMS1_00599	82.4543		Transposase	PF01609.21	Transposase DDE domain	Transposase DDE domain protein
HMS1_02609	82.4187		Transposase, Mutator family	PF00872.18	Transposase, Mutator family	Transposase, Mutator family
HMS1_01715	82.3467	K07493	Transposase	PF00872.18	Transposase, Mutator family	Transposase, Mutator family
HMS1_01398	82.2487	K07493	Transposase, Mutator family	PF00872.18	Transposase, Mutator family	Transposase, Mutator family
HMS1_02635	82.2112		ISXO2-like transposase domain	PF12760.7	Transposase zinc-ribbon domain	Transposase zinc-ribbon domain protein
HMS1_01654	81.767	K07481	Transposase domain (DUF772)	PF05598.11	Transposase domain (DUF772)	hypothetical protein
HMS1_00322	80.9297	K07481	PFAM transposase IS4 family protein	PF05598.11	Transposase domain (DUF772)	hypothetical protein
HMS1_03396	80.6315	K07493	Transposase, Mutator family	PF00872.18	Transposase, Mutator family	Transposase, Mutator family
HMS1_00288	80.3311		PFAM transposase IS4 family protein			hypothetical protein
HMS1_03537	80.1955		Transposase domain (DUF772)			hypothetical protein
HMS1_02682	79.9175	K07493	Transposase, Mutator family	PF00872.18	Transposase, Mutator family	Transposase, Mutator family
HMS1_00567	79.641		PFAM transposase IS204 IS1001 IS1096 IS1165 family protein	PF01610.17	Transposase	hypothetical protein
HMS1_02215	79.4426	K07481	DDE superfamily endonuclease	PF05598.11	Transposase domain (DUF772)	hypothetical protein
HMS1_00925	79.3896		Transposase, Mutator family			hypothetical protein
HMS1_00587	78.8031		COG3385 FOG Transposase and inactivated derivatives			hypothetical protein
HMS1_02226	78.7883		ISXO2-like transposase domain	PF12762.7	ISXO2-like transposase domain	ISXO2-like transposase domain protein
HMS1_04035	78.5946	K07481	DDE superfamily endonuclease	PF01609.21	Transposase DDE domain	Transposase DDE domain protein
HMS1_01025	78.0828	K07497	Transposase	PF01527.20	Transposase	Transposase
HMS1_03158	78.0295		COG4644 Transposase and inactivated derivatives, TnpA family	PF01526.17	Tn3 transposase DDE domain	Tn3 transposase DDE domain protein
HMS1_01566	77.9255	K07493	Transposase	PF00872.18	Transposase, Mutator family	Transposase, Mutator family
HMS1_03674	77.89		Transposase, Mutator family			hypothetical protein
HMS1_03804	77.8232	K07493	Transposase, Mutator family	PF00872.18	Transposase, Mutator family	Transposase, Mutator family
HMS1_01366	77.5261	K07493	Transposase, Mutator family	PF00872.18	Transposase, Mutator family	Transposase, Mutator family
HMS1_01129	77.3185	K07493	Transposase, Mutator family	PF00872.18	Transposase, Mutator family	Transposase, Mutator family
HMS1_01711	77.1192	K07481	Transposase domain (DUF772)			hypothetical protein
HMS1_02832	77.0936	K07493	Transposase, Mutator family	PF00872.18	Transposase, Mutator family	Transposase, Mutator family
HMS1_00679	76.6544	K07485	PFAM transposase IS204 IS1001 IS1096 IS1165 family protein	PF13542.6	Helix-turn-helix domain of transposase family ISL3	Transposase
HMS1_02578	75.8517	K07481	Transposase domain (DUF772)	PF05598.11	Transposase domain (DUF772)	hypothetical protein
HMS1_03984	75.7346	K07481	PFAM transposase IS4 family protein			hypothetical protein
HMS1_02573	75.7117	K07493	Transposase, Mutator family	PF00872.18	Transposase, Mutator family	Transposase, Mutator family
HMS1_00719	75.586	K07493	Transposase	PF00872.18	Transposase, Mutator family	Transposase, Mutator family
HMS1_03444	75.4052		PFAM transposase IS204 IS1001 IS1096 IS1165 family protein	PF13542.6	Helix-turn-helix domain of transposase family ISL3	hypothetical protein
HMS1_00638	75.2319		COG3385 FOG Transposase and inactivated derivatives			hypothetical protein
HMS1_02329	75.0641	K07493	Transposase, Mutator family	PF00872.18	Transposase, Mutator family	Transposase, Mutator family
HMS1_03543	75.0492	K07493	Transposase, Mutator family	PF00872.18	Transposase, Mutator family	Transposase, Mutator family
HMS1_01646	74.7784	K07493	Transposase, Mutator family	PF00872.18	Transposase, Mutator family	Transposase, Mutator family
HMS1_03406	74.7384		Domain of unknown function (DUF4372)	PF01609.21	Transposase DDE domain	Transposase DDE domain protein
HMS1_03060	74.2656	K07493	transposase activity	PF00872.18	Transposase, Mutator family	Transposase, Mutator family
HMS1_03053	73.8537	K07493	Transposase, Mutator family	PF00872.18	Transposase, Mutator family	Transposase, Mutator family
HMS1_02552	73.252	K07481	Transposase domain (DUF772)	PF05598.11	Transposase domain (DUF772)	hypothetical protein
HMS1_03401	73.2416	K07493	Transposase, Mutator family	PF00872.18	Transposase, Mutator family	Transposase, Mutator family
HMS1_02206	73.1012	K07481	Transposase	PF05598.11	Transposase domain (DUF772)	hypothetical protein
HMS1_01296	72.7301		Transposase, Mutator family			hypothetical protein
HMS1_01817	71.7984	K07485	PFAM transposase IS204 IS1001 IS1096 IS1165 family protein	PF14690.6	zinc-finger of transposase IS204/IS1001/IS1096/IS1165	hypothetical protein
HMS1_01455	71.7885	K07493	Transposase, Mutator family	PF00872.18	Transposase, Mutator family	Transposase, Mutator family
HMS1_03139	71.6149	K07481	Transposase domain (DUF772)	PF05598.11	Transposase domain (DUF772)	hypothetical protein
HMS1_03846	71.5982	K07493	Transposase, Mutator family	PF00872.18	Transposase, Mutator family	Transposase, Mutator family
HMS1_00106	70.3201	K07493	Transposase	PF00872.18	Transposase, Mutator family	Transposase, Mutator family
HMS1_01537	69.7399	K07493	Transposase	PF00872.18	Transposase, Mutator family	Transposase, Mutator family
HMS1_02882	69.5396	K07497	PFAM Integrase catalytic region	PF01527.20	Transposase	hypothetical protein
HMS1_04161	69.1306	K07493	Transposase, Mutator family	PF00872.18	Transposase, Mutator family	Transposase, Mutator family
HMS1_02054	69.112	K07481	PFAM transposase IS4 family protein	PF05598.11	Transposase domain (DUF772)	hypothetical protein
HMS1_00297	68.2054		COG4644 Transposase and inactivated derivatives, TnpA family	PF01526.17	Tn3 transposase DDE domain	Tn3 transposase DDE domain protein
HMS1_01907	67.8862		Transposase, TnpA family	PF13700.6	Domain of unknown function (DUF4158)	hypothetical protein
HMS1_01703	67.6988	K07481	Transposase	PF05598.11	Transposase domain (DUF772)	hypothetical protein
HMS1_02503	67.5797		ISXO2-like transposase domain	PF12760.7	Transposase zinc-ribbon domain	Transposase zinc-ribbon domain protein
HMS1_02953	67.51	K07483		PF01527.20	Transposase	Transposase
HMS1_03293	67.4658	K07493	Transposase, Mutator family	PF00872.18	Transposase, Mutator family	Transposase, Mutator family
HMS1_02893	67.3763		PFAM transposase IS4 family protein			hypothetical protein
HMS1_00562	66.9207	K07481	Transposase	PF01609.21	Transposase DDE domain	hypothetical protein
HMS1_03345	66.602	K07497	Integrase core domain	PF13276.6	HTH-like domain	IS2 transposase TnpB
HMS1_02442	66.4964	K07493	Transposase, Mutator family	PF00872.18	Transposase, Mutator family	Transposase, Mutator family
HMS1_03445	65.5048	K07493	Transposase, Mutator family	PF00872.18	Transposase, Mutator family	Transposase, Mutator family
HMS1_00544	64.8454	K07497	PFAM transposase IS3 IS911 family protein	PF01527.20	Transposase	Transposase
HMS1_04130	64.3599		transposase activity	PF00872.18	Transposase, Mutator family	Transposase, Mutator family
HMS1_02413	64.3588	K07493	Transposase	PF00872.18	Transposase, Mutator family	Transposase, Mutator family
HMS1_02599	64.0752		Transposase DDE domain	PF01609.21	Transposase DDE domain	hypothetical protein
HMS1_02950	63.9778	K07493	Transposase, Mutator family	PF00872.18	Transposase, Mutator family	Transposase, Mutator family
HMS1_03521	63.3882		Transposase, Mutator family	PF00872.18	Transposase, Mutator family	Transposase, Mutator family
HMS1_01649	63.3795		Transposase, TnpA family	PF13700.6	Domain of unknown function (DUF4158)	hypothetical protein
HMS1_00968	62.8356		COG3039 Transposase and inactivated derivatives IS5 family			hypothetical protein
HMS1_02526	62.5897	K07481	Transposase	PF01609.21	Transposase DDE domain	Transposase DDE domain protein
HMS1_04052	62.5893	K07493	Transposase	PF00872.18	Transposase, Mutator family	Transposase, Mutator family
HMS1_00990	62.4513	K07493	Transposase	PF00872.18	Transposase, Mutator family	Transposase, Mutator family
HMS1_01973	62.4285	K07481	Transposase	PF01609.21	Transposase DDE domain	Transposase DDE domain protein
HMS1_01692	62.3205	K07493	Transposase, Mutator family	PF00872.18	Transposase, Mutator family	Transposase, Mutator family
HMS1_00507	62.1579	K07481	Transposase domain (DUF772)	PF05598.11	Transposase domain (DUF772)	hypothetical protein
HMS1_00100	61.7974	K07493	Transposase, Mutator family	PF00872.18	Transposase, Mutator family	Transposase, Mutator family
HMS1_02333	61.4607	K07497	Transposase	PF01527.20	Transposase	Transposase
HMS1_01463	61.4108		ISXO2-like transposase domain	PF12762.7	ISXO2-like transposase domain	ISXO2-like transposase domain protein
HMS1_03461	61.1453	K07485	PFAM transposase IS204 IS1001 IS1096 IS1165 family protein	PF01610.17	Transposase	hypothetical protein
HMS1_01196	60.4946		Transposase DDE domain	PF01609.21	Transposase DDE domain	Transposase DDE domain protein
HMS1_00503	60.1118	K07497	PFAM Integrase catalytic region	PF13276.6	HTH-like domain	IS2 transposase TnpB
HMS1_03261	60.0838	K07493	Transposase, Mutator family	PF00872.18	Transposase, Mutator family	Transposase, Mutator family
HMS1_02583	60.0559	K07493	Transposase	PF00872.18	Transposase, Mutator family	Transposase, Mutator family
HMS1_00490	59.9321	K07481	PFAM transposase IS4 family protein	PF01609.21	Transposase DDE domain	Transposase DDE domain protein
HMS1_01265	59.9113	K07493	Transposase, Mutator family	PF00872.18	Transposase, Mutator family	Transposase, Mutator family
HMS1_00764	59.7961	K07481	Transposase	PF01609.21	Transposase DDE domain	Transposase DDE domain protein
HMS1_03584	59.6331	K07493	Transposase, Mutator family	PF00872.18	Transposase, Mutator family	hypothetical protein
HMS1_00128	59.5974	K07493	Transposase	PF00872.18	Transposase, Mutator family	Transposase, Mutator family
HMS1_02439	59.5145	K07483		PF01527.20	Transposase	Transposase
HMS1_02946	59.4309	K07493	Transposase, Mutator family	PF00872.18	Transposase, Mutator family	Transposase, Mutator family
HMS1_03713	59.0246	K07493	Transposase, Mutator family	PF00872.18	Transposase, Mutator family	Transposase, Mutator family
HMS1_02064	58.833		COG3385 FOG Transposase and inactivated derivatives	PF14294.6	Domain of unknown function (DUF4372)	hypothetical protein
HMS1_01835	58.568	K07493	Transposase	PF00872.18	Transposase, Mutator family	Transposase, Mutator family
HMS1_00688	58.4813	K07493	Transposase	PF00872.18	Transposase, Mutator family	Transposase, Mutator family
HMS1_02510	58.3873	K07493	Transposase	PF00872.18	Transposase, Mutator family	Transposase, Mutator family
HMS1_02166	58.3105		PFAM Transposase, IS204 IS1001 IS1096 IS1165	PF01610.17	Transposase	hypothetical protein
HMS1_02564	58.0974		ISXO2-like transposase domain	PF12760.7	Transposase zinc-ribbon domain	Transposase zinc-ribbon domain protein
HMS1_03431	58.0714		Transposase, Mutator family	PF00872.18	Transposase, Mutator family	Transposase, Mutator family
HMS1_00282	57.9348		Transposase, TnpA family			hypothetical protein
HMS1_02529	57.711	K07481	Transposase domain (DUF772)	PF05598.11	Transposase domain (DUF772)	hypothetical protein
HMS1_03050	57.5062	K07493	Transposase, Mutator family	PF00872.18	Transposase, Mutator family	Transposase, Mutator family
HMS1_02324	57.4748		ISXO2-like transposase domain	PF12760.7	Transposase zinc-ribbon domain	Transposase zinc-ribbon domain protein
HMS1_03114	57.3768	K07493	Transposase	PF00872.18	Transposase, Mutator family	Transposase, Mutator family
HMS1_01535	57.1919	K07493	Transposase, Mutator family	PF00872.18	Transposase, Mutator family	Transposase, Mutator family
HMS1_03395	57.1598		PFAM transposase IS4 family protein			hypothetical protein
HMS1_00016	56.9068	K07493	Transposase, Mutator family	PF00872.18	Transposase, Mutator family	Transposase, Mutator family
HMS1_01346	56.6832	K07493	Transposase	PF00872.18	Transposase, Mutator family	Transposase, Mutator family
HMS1_01570	56.2493		transposase IS4			hypothetical protein
HMS1_02242	56.1397		Transposase, Mutator family	PF00872.18	Transposase, Mutator family	Transposase, Mutator family
HMS1_01680	55.8313	K07481	Transposase	PF01609.21	Transposase DDE domain	Transposase DDE domain protein
HMS1_01609	55.7948		DDE superfamily endonuclease	PF01609.21	Transposase DDE domain	hypothetical protein
HMS1_02146	55.2332	K07493	Transposase	PF00872.18	Transposase, Mutator family	Transposase, Mutator family
HMS1_03121	55.2321	K07493	Transposase	PF00872.18	Transposase, Mutator family	Transposase, Mutator family
HMS1_03511	55.231	K07481	Transposase domain (DUF772)			hypothetical protein
HMS1_02318	55.0663	K07497	Integrase core domain	PF13276.6	HTH-like domain	IS2 transposase TnpB
HMS1_02314	54.8717	K07493	COG3328 Transposase and inactivated derivatives	PF00872.18	Transposase, Mutator family	Transposase, Mutator family
HMS1_01914	54.506		COG3385 FOG Transposase and inactivated derivatives	PF01609.21	Transposase DDE domain	Transposase DDE domain protein
HMS1_03818	54.1925	K07493	Transposase, Mutator family	PF00872.18	Transposase, Mutator family	Transposase, Mutator family
HMS1_01690	54.0374	K07497	Transposase			hypothetical protein
HMS1_02296	53.9276	K07493	Transposase	PF00872.18	Transposase, Mutator family	Transposase, Mutator family
HMS1_02223	53.9146		PFAM transposase IS204 IS1001 IS1096 IS1165 family protein	PF13542.6	Helix-turn-helix domain of transposase family ISL3	hypothetical protein
HMS1_02512	53.8097	K07481	Transposase domain (DUF772)	PF01609.21	Transposase DDE domain	hypothetical protein
HMS1_03981	53.5507		PFAM transposase IS204 IS1001 IS1096 IS1165 family protein	PF01610.17	Transposase	hypothetical protein
HMS1_02189	53.3664	K07481	Transposase domain (DUF772)	PF05598.11	Transposase domain (DUF772)	hypothetical protein
HMS1_01309	53.2616		Transposase DDE domain	PF01609.21	Transposase DDE domain	Transposase DDE domain protein
HMS1_00311	53.0886		PFAM transposase IS204 IS1001 IS1096 IS1165 family protein	PF01610.17	Transposase	hypothetical protein
HMS1_01462	52.7814		ISXO2-like transposase domain	PF12760.7	Transposase zinc-ribbon domain	Transposase zinc-ribbon domain protein
HMS1_04114	52.6407	K07493	COG3328 Transposase and inactivated derivatives	PF00872.18	Transposase, Mutator family	Transposase, Mutator family
HMS1_02959	52.565	K07493	transposase activity	PF00872.18	Transposase, Mutator family	Transposase, Mutator family
HMS1_00549	52.4238	K07493	Transposase, Mutator family	PF00872.18	Transposase, Mutator family	Transposase, Mutator family
HMS1_00009	52.1497	K07493	Transposase	PF00872.18	Transposase, Mutator family	Transposase, Mutator family
HMS1_00547	52.1005	K07493	Transposase	PF00872.18	Transposase, Mutator family	Transposase, Mutator family
HMS1_03072	52.062	K07493	Transposase	PF00872.18	Transposase, Mutator family	Transposase, Mutator family
HMS1_03257	51.848	K07493	Transposase, Mutator family	PF00872.18	Transposase, Mutator family	Transposase, Mutator family
HMS1_04073	51.7035		COG3385 FOG Transposase and inactivated derivatives	PF01609.21	Transposase DDE domain	Transposase DDE domain protein
HMS1_00617	51.6154	K07493	Transposase, Mutator family	PF00872.18	Transposase, Mutator family	Transposase, Mutator family
HMS1_01972	51.5088	K07481	Transposase	PF05598.11	Transposase domain (DUF772)	hypothetical protein
HMS1_02162	51.4792	K07481	DDE superfamily endonuclease	PF05598.11	Transposase domain (DUF772)	Transposase DDE domain protein
HMS1_00992	51.2288		Transposase DDE domain	PF01609.21	Transposase DDE domain	Transposase DDE domain protein
HMS1_02443	51.0837	K07481	Transposase domain (DUF772)	PF05598.11	Transposase domain (DUF772)	hypothetical protein
HMS1_02147	50.776		Transposase DDE domain	PF01609.21	Transposase DDE domain	Transposase DDE domain protein
HMS1_02621	50.6946	K07493	Transposase, Mutator family	PF00872.18	Transposase, Mutator family	hypothetical protein
HMS1_04135	50.5484	K07493	Transposase	PF00872.18	Transposase, Mutator family	Transposase, Mutator family
HMS1_03480	50.3498		Transposase			hypothetical protein
HMS1_00292	50.23	K07481	Transposase	PF05598.11	Transposase domain (DUF772)	hypothetical protein
HMS1_04153	50.221		COG4644 Transposase and inactivated derivatives, TnpA family	PF01526.17	Tn3 transposase DDE domain	Tn3 transposase DDE domain protein
HMS1_01812	50.1602	K07493	Transposase	PF00872.18	Transposase, Mutator family	Transposase, Mutator family
HMS1_02334	50.1102	K07493	Transposase	PF00872.18	Transposase, Mutator family	Transposase, Mutator family
HMS1_04151	49.9489		PFAM Transposase, IS204 IS1001 IS1096 IS1165	PF01610.17	Transposase	hypothetical protein
HMS1_00144	49.9458	K07481	Transposase	PF05598.11	Transposase domain (DUF772)	hypothetical protein
HMS1_02145	49.8675	K07493	Transposase, Mutator family	PF00872.18	Transposase, Mutator family	Transposase, Mutator family
HMS1_03255	49.7661	K07497	Transposase	PF13683.6	Integrase core domain	Integrase core domain protein
HMS1_04174	49.5441	K07493	Transposase, Mutator family	PF00872.18	Transposase, Mutator family	Transposase, Mutator family
HMS1_00309	49.2137		PFAM transposase IS204 IS1001 IS1096 IS1165 family protein			hypothetical protein
HMS1_02364	49.0903	K07493	Transposase, Mutator family	PF00872.18	Transposase, Mutator family	Transposase, Mutator family
HMS1_03430	48.9447	K07493	Transposase, Mutator family	PF00872.18	Transposase, Mutator family	Transposase, Mutator family
HMS1_00937	48.5705		PFAM transposase IS204 IS1001 IS1096 IS1165 family protein	PF01610.17	Transposase	Transposase
HMS1_00776	48.5322	K07493	Transposase	PF00872.18	Transposase, Mutator family	Transposase, Mutator family
HMS1_00582	48.2641	K07493	Transposase, Mutator family	PF00872.18	Transposase, Mutator family	Transposase, Mutator family
HMS1_03302	48.1412	K07497	Homeodomain-like domain	PF01527.20	Transposase	Transposase
HMS1_02691	48.1031	K07493	PFAM transposase, mutator type	PF00872.18	Transposase, Mutator family	Transposase, Mutator family
HMS1_00437	48.0914	K07493	Transposase, Mutator family	PF00872.18	Transposase, Mutator family	Transposase, Mutator family
HMS1_04173	47.9563	K07493	Transposase, Mutator family	PF00872.18	Transposase, Mutator family	Transposase, Mutator family
HMS1_01567	47.9425		transposase IS4			hypothetical protein
HMS1_00568	47.7425		PFAM transposase IS204 IS1001 IS1096 IS1165 family protein			hypothetical protein
HMS1_02680	47.6614	K07493	Transposase	PF00872.18	Transposase, Mutator family	Transposase, Mutator family
HMS1_04099	47.319	K07493	Transposase, Mutator family	PF00872.18	Transposase, Mutator family	Transposase, Mutator family
HMS1_01536	46.6815	K07493	Transposase	PF00872.18	Transposase, Mutator family	Transposase, Mutator family
HMS1_03848	46.4708		Transposase, Mutator family	PF00872.18	Transposase, Mutator family	Transposase, Mutator family
HMS1_02644	46.2704	K07481	Transposase domain (DUF772)	PF05598.11	Transposase domain (DUF772)	hypothetical protein
HMS1_01836	46.0389	K07493	Transposase, Mutator family	PF00872.18	Transposase, Mutator family	hypothetical protein
HMS1_03220	45.925	K07493	Transposase	PF00872.18	Transposase, Mutator family	Transposase, Mutator family
HMS1_00386	45.8742	K07493	Transposase	PF00872.18	Transposase, Mutator family	Transposase, Mutator family
HMS1_03524	45.6492		Transposase	PF01609.21	Transposase DDE domain	Transposase DDE domain protein
HMS1_02582	45.6079	K07493	Transposase, Mutator family	PF00872.18	Transposase, Mutator family	Transposase, Mutator family
HMS1_03527	45.337	K07493	Transposase, Mutator family	PF00872.18	Transposase, Mutator family	Transposase, Mutator family
HMS1_02179	45.2523	K07481	Transposase	PF05598.11	Transposase domain (DUF772)	hypothetical protein
HMS1_02252	45.2325	K07493	Transposase	PF00872.18	Transposase, Mutator family	Transposase, Mutator family
HMS1_03856	45.1978		ISXO2-like transposase domain			hypothetical protein
HMS1_01437	44.9856	K07493	Transposase, Mutator family	PF00872.18	Transposase, Mutator family	hypothetical protein
HMS1_01767	44.9661	K07493	Transposase	PF00872.18	Transposase, Mutator family	Transposase, Mutator family
HMS1_01397	44.8353	K07493	Transposase, Mutator family	PF00872.18	Transposase, Mutator family	Transposase, Mutator family
HMS1_03819	44.7992	K07493	Transposase, Mutator family	PF00872.18	Transposase, Mutator family	Transposase, Mutator family
HMS1_02957	44.5579	K07481	Transposase domain (DUF772)	PF05598.11	Transposase domain (DUF772)	hypothetical protein
HMS1_02672	44.4629	K07493	Transposase	PF00872.18	Transposase, Mutator family	Transposase, Mutator family
HMS1_02665	44.377	K07481	PFAM transposase, IS4 family protein	PF05598.11	Transposase domain (DUF772)	hypothetical protein
HMS1_01365	44.2001	K07493	Transposase, Mutator family	PF00872.18	Transposase, Mutator family	Transposase, Mutator family
HMS1_04036	43.4527	K07481	Transposase	PF05598.11	Transposase domain (DUF772)	hypothetical protein
HMS1_02648	43.3933	K07481	Transposase	PF01609.21	Transposase DDE domain	hypothetical protein
HMS1_02410	42.8438	K07493	Transposase, Mutator family	PF00872.18	Transposase, Mutator family	Transposase, Mutator family
HMS1_03028	42.5628	K07497	Transposase	PF01527.20	Transposase	Transposase
HMS1_02283	42.5039	K07497	Integrase core domain	PF13683.6	Integrase core domain	IS2 transposase TnpB
HMS1_01648	42.4569	K07481	PFAM transposase IS4 family protein	PF05598.11	Transposase domain (DUF772)	hypothetical protein
HMS1_01765	42.3159		transposase activity	PF00872.18	Transposase, Mutator family	Transposase, Mutator family
HMS1_02169	42.0922	K07493	Transposase, Mutator family	PF00872.18	Transposase, Mutator family	Transposase, Mutator family
HMS1_02134	42.0831	K07493	Transposase	PF00872.18	Transposase, Mutator family	Transposase, Mutator family
HMS1_01344	41.8701	K07481	Transposase domain (DUF772)	PF05598.11	Transposase domain (DUF772)	hypothetical protein
HMS1_02712	41.801	K07481	Transposase	PF05598.11	Transposase domain (DUF772)	hypothetical protein
HMS1_01378	41.6437	K07497	Integrase core domain	PF13276.6	HTH-like domain	IS2 transposase TnpB
HMS1_02405	41.5178	K07493	Transposase	PF00872.18	Transposase, Mutator family	Transposase, Mutator family
HMS1_00680	41.1599		PFAM transposase IS204 IS1001 IS1096 IS1165 family protein	PF01610.17	Transposase	hypothetical protein
HMS1_04181	41.1186	K07493	Transposase, Mutator family	PF00872.18	Transposase, Mutator family	Transposase, Mutator family
HMS1_00533	41.0806	K07497	Transposase	PF01527.20	Transposase	Transposase
HMS1_01438	41.0399	K07493	Transposase	PF00872.18	Transposase, Mutator family	Transposase, Mutator family
HMS1_03556	40.6663	K07481	DDE superfamily endonuclease	PF05598.11	Transposase domain (DUF772)	hypothetical protein
HMS1_00642	40.6479		transposase activity			hypothetical protein
HMS1_00072	40.63		PFAM transposase IS204 IS1001 IS1096 IS1165 family protein	PF01610.17	Transposase	hypothetical protein
HMS1_01401	40.4807		COG4644 Transposase and inactivated derivatives, TnpA family	PF01526.17	Tn3 transposase DDE domain	Tn3 transposase DDE domain protein
HMS1_01021	40.45	K07481	Transposase domain (DUF772)	PF05598.11	Transposase domain (DUF772)	hypothetical protein
HMS1_02281	40.3684	K07497	Transposase	PF01527.20	Transposase	Transposase
HMS1_04087	40.3021		ISXO2-like transposase domain	PF12760.7	Transposase zinc-ribbon domain	Transposase zinc-ribbon domain protein
HMS1_02630	40.1279	K07497	PFAM transposase IS3 IS911 family protein	PF01527.20	Transposase	Transposase
HMS1_02949	39.8957	K07493	Transposase, Mutator family	PF00872.18	Transposase, Mutator family	Transposase, Mutator family
HMS1_03794	39.8532	K07481	Transposase domain (DUF772)	PF05598.11	Transposase domain (DUF772)	hypothetical protein
HMS1_03531	39.787		PFAM transposase IS204 IS1001 IS1096 IS1165 family protein	PF01610.17	Transposase	hypothetical protein
HMS1_01565	39.6161		Transposase DDE domain	PF01609.21	Transposase DDE domain	Transposase DDE domain protein
HMS1_03459	39.61		PFAM transposase IS204 IS1001 IS1096 IS1165 family protein	PF01610.17	Transposase	Transposase
HMS1_02363	39.5098		COG4644 Transposase and inactivated derivatives, TnpA family	PF01526.17	Tn3 transposase DDE domain	Tn3 transposase DDE domain protein
HMS1_03390	39.4082	K07481	Transposase domain (DUF772)	PF05598.11	Transposase domain (DUF772)	hypothetical protein
HMS1_01376	39.2538	K07481	DDE superfamily endonuclease	PF05598.11	Transposase domain (DUF772)	Transposase DDE domain protein
HMS1_03587	39.2106	K07497	PFAM transposase IS3 IS911 family protein	PF01527.20	Transposase	Transposase
HMS1_01682	38.871	K07493	Transposase, Mutator family	PF00872.18	Transposase, Mutator family	Transposase, Mutator family
HMS1_03592	38.8338		Transposase DDE domain			hypothetical protein
HMS1_02472	38.813	K07493	Transposase, Mutator family	PF00872.18	Transposase, Mutator family	Transposase, Mutator family
HMS1_01883	38.7889	K07493	Transposase, Mutator family	PF00872.18	Transposase, Mutator family	Transposase, Mutator family
HMS1_01377	38.4607	K07481	DDE superfamily endonuclease	PF01609.21	Transposase DDE domain	Transposase DDE domain protein
HMS1_02127	37.9748	K07493	Transposase, Mutator family	PF00872.18	Transposase, Mutator family	Transposase, Mutator family
HMS1_01390	37.8474	K07493	Transposase, Mutator family	PF00872.18	Transposase, Mutator family	Transposase, Mutator family
HMS1_02606	37.8274	K07481	Transposase domain (DUF772)	PF05598.11	Transposase domain (DUF772)	hypothetical protein
HMS1_03198	37.6357		COG4644 Transposase and inactivated derivatives, TnpA family	PF01526.17	Tn3 transposase DDE domain	Tn3 transposase DDE domain protein
HMS1_01556	37.4224	K07493	Transposase, Mutator family	PF00872.18	Transposase, Mutator family	Transposase, Mutator family
HMS1_02608	37.2713	K07493	transposase activity	PF00872.18	Transposase, Mutator family	Transposase, Mutator family
HMS1_01962	37.2567	K07493	Transposase, Mutator family	PF00872.18	Transposase, Mutator family	Transposase, Mutator family
HMS1_02843	36.9284	K07493	Transposase	PF00872.18	Transposase, Mutator family	Transposase, Mutator family
HMS1_02948	36.6459	K07493	Transposase, Mutator family	PF00872.18	Transposase, Mutator family	Transposase, Mutator family
HMS1_01220	36.4934	K07493	Transposase, Mutator family	PF00872.18	Transposase, Mutator family	Transposase, Mutator family
HMS1_02235	36.3783	K07493	Transposase	PF00872.18	Transposase, Mutator family	Transposase, Mutator family
HMS1_03388	36.3081	K07493	Transposase	PF00872.18	Transposase, Mutator family	Transposase, Mutator family
HMS1_04164	36.2512	K07493	Transposase	PF00872.18	Transposase, Mutator family	Transposase, Mutator family
HMS1_01610	36.1871		PFAM transposase IS204 IS1001 IS1096 IS1165 family protein	PF01610.17	Transposase	Transposase
HMS1_00232	36.175	K07481	PFAM transposase, IS4 family protein	PF05598.11	Transposase domain (DUF772)	hypothetical protein
HMS1_02128	35.9116		ISXO2-like transposase domain	PF12762.7	ISXO2-like transposase domain	ISXO2-like transposase domain protein
HMS1_00602	35.8712	K07493	Transposase	PF00872.18	Transposase, Mutator family	Transposase, Mutator family
HMS1_01747	35.7811		COG3328 Transposase and inactivated derivatives			hypothetical protein
HMS1_04050	35.6344		Transposase, Mutator family			hypothetical protein
HMS1_01961	35.5016	K07493	Transposase, Mutator family	PF00872.18	Transposase, Mutator family	Transposase, Mutator family
HMS1_01323	34.9483		PFAM transposase IS204 IS1001 IS1096 IS1165 family protein	PF01610.17	Transposase	hypothetical protein
HMS1_02862	34.9199	K07481	Transposase domain (DUF772)	PF05598.11	Transposase domain (DUF772)	hypothetical protein
HMS1_00129	34.9081	K07481	Transposase domain (DUF772)	PF05598.11	Transposase domain (DUF772)	Transposase DDE domain protein
HMS1_04051	34.7473		Transposase, Mutator family	PF00872.18	Transposase, Mutator family	Transposase, Mutator family
HMS1_03941	34.6003		Pfam Transposase DDE domain	PF13340.6	Putative transposase of IS4/5 family (DUF4096)	hypothetical protein
HMS1_00974	34.52		PFAM IstB domain protein ATP-binding protein	PF01695.17	IstB-like ATP binding protein	transposase
HMS1_01332	34.4995	K07493	Transposase	PF00872.18	Transposase, Mutator family	Transposase, Mutator family
HMS1_02663	34.4634		transposase activity			hypothetical protein
HMS1_00864	34.3491	K07481	Transposase	PF05598.11	Transposase domain (DUF772)	hypothetical protein
HMS1_03845	34.3052	K07493	Transposase	PF00872.18	Transposase, Mutator family	Transposase, Mutator family
HMS1_03263	34.1318	K07497	Transposase	PF01527.20	Transposase	Transposase
HMS1_03137	33.7201	K07497	PFAM transposase IS3 IS911 family protein	PF01527.20	Transposase	Transposase
HMS1_02067	33.6062		PFAM transposase IS204 IS1001 IS1096 IS1165 family protein			hypothetical protein
HMS1_02880	33.4398		Transposase DDE domain			hypothetical protein
HMS1_01936	33.3661		COG3385 FOG Transposase and inactivated derivatives			hypothetical protein
HMS1_01679	33.2745	K07481	PFAM transposase, IS4 family protein	PF05598.11	Transposase domain (DUF772)	hypothetical protein
HMS1_02677	33.2091	K07493	Transposase	PF00872.18	Transposase, Mutator family	Transposase, Mutator family
HMS1_04008	33.1762	K07497	PFAM transposase IS3 IS911 family protein	PF01527.20	Transposase	Transposase
HMS1_04059	33.0626		Transposase			hypothetical protein
HMS1_01454	33.0205	K07481	PFAM transposase IS4 family protein			hypothetical protein
HMS1_02220	32.9531	K07481	Transposase domain (DUF772)	PF05598.11	Transposase domain (DUF772)	hypothetical protein
HMS1_01403	32.8146	K07485	PFAM transposase IS204 IS1001 IS1096 IS1165 family protein	PF14690.6	zinc-finger of transposase IS204/IS1001/IS1096/IS1165	hypothetical protein
HMS1_03300	32.5523	K07481	Transposase domain (DUF772)	PF05598.11	Transposase domain (DUF772)	hypothetical protein
HMS1_01532	32.5083		COG4644 Transposase and inactivated derivatives, TnpA family	PF13700.6	Domain of unknown function (DUF4158)	Tn3 transposase DDE domain protein
HMS1_01065	32.5062	K07497	Transposase	PF13683.6	Integrase core domain	Integrase core domain protein
HMS1_01650	32.4964		COG4644 Transposase and inactivated derivatives, TnpA family	PF01526.17	Tn3 transposase DDE domain	Tn3 transposase DDE domain protein
HMS1_00879	32.4696	K07497	Transposase	PF01527.20	Transposase	Transposase
HMS1_00938	32.3039	K07481	Transposase	PF05598.11	Transposase domain (DUF772)	hypothetical protein
HMS1_02568	32.2801		Transposase	PF02371.16	Transposase IS116/IS110/IS902 family	Transposase IS116/IS110/IS902 family protein
HMS1_00653	32.0274		Transposase DDE domain	PF01609.21	Transposase DDE domain	Transposase DDE domain protein
HMS1_00385	31.8378	K07493	Transposase, Mutator family	PF00872.18	Transposase, Mutator family	Transposase, Mutator family
HMS1_02327	31.8375		Transposase, Mutator family	PF00872.18	Transposase, Mutator family	Transposase, Mutator family
HMS1_01558	31.7397	K07483	COG2963 Transposase and inactivated derivatives	PF01527.20	Transposase	Transposase
HMS1_01215	31.7136		COG3385 FOG Transposase and inactivated derivatives	PF01609.21	Transposase DDE domain	Transposase DDE domain protein
HMS1_01335	31.6019		Transposase			hypothetical protein
HMS1_01475	31.5118	K07481	DDE superfamily endonuclease	PF01609.21	Transposase DDE domain	Transposase DDE domain protein
HMS1_02227	31.2933	K07493	Transposase	PF00872.18	Transposase, Mutator family	Transposase, Mutator family
HMS1_02476	31.2749	K07497	Transposase	PF01527.20	Transposase	Transposase
HMS1_03888	31.0037		PFAM transposase IS204 IS1001 IS1096 IS1165 family protein	PF01610.17	Transposase	hypothetical protein
HMS1_04003	30.9164	K07493	Transposase, Mutator family	PF00872.18	Transposase, Mutator family	Transposase, Mutator family
HMS1_02500	30.8133		Transposase	PF05598.11	Transposase domain (DUF772)	hypothetical protein
HMS1_03704	30.3244		PFAM transposase IS204 IS1001 IS1096 IS1165 family protein	PF13542.6	Helix-turn-helix domain of transposase family ISL3	hypothetical protein
HMS1_01324	30.2155		PFAM transposase IS204 IS1001 IS1096 IS1165 family protein	PF01610.17	Transposase	Transposase
HMS1_00124	30.2135		PFAM Transposase DDE domain	PF01609.21	Transposase DDE domain	hypothetical protein
HMS1_00661	30.2076	K07493	Transposase	PF00872.18	Transposase, Mutator family	Transposase, Mutator family
HMS1_02471	30.1971	K07493	Transposase, Mutator family	PF00872.18	Transposase, Mutator family	Transposase, Mutator family
HMS1_03709	30.1153		ATP-binding protein, IstB SW ISTB_ECOLI (P15026) (265 aa) fasta scores E() 0, 47.4 id in 249 aa. Also almost identical to Yersinia pestis and Escherichia coli	PF01695.17	IstB-like ATP binding protein	transposase/IS protein
HMS1_01642	30.0205	K07493	Transposase	PF00872.18	Transposase, Mutator family	Transposase, Mutator family
HMS1_04140	29.9556		COG4644 Transposase and inactivated derivatives, TnpA family	PF01526.17	Tn3 transposase DDE domain	Tn3 transposase DDE domain protein
HMS1_01665	29.9112		Transposase, TnpA family	PF13700.6	Domain of unknown function (DUF4158)	hypothetical protein
HMS1_01310	29.735		Transposase DDE domain			hypothetical protein
HMS1_00604	29.722	K07493	Transposase	PF00872.18	Transposase, Mutator family	Transposase, Mutator family
HMS1_04177	29.7		Transposase, Mutator family	PF00872.18	Transposase, Mutator family	Transposase, Mutator family
HMS1_03038	29.666		Transposase DDE domain			hypothetical protein
HMS1_04160	29.6146		Transposase, Mutator family	PF00872.18	Transposase, Mutator family	Transposase, Mutator family
HMS1_03178	29.5779		Transposase, TnpA family	PF13700.6	Domain of unknown function (DUF4158)	Tn3 transposase DDE domain protein
HMS1_03998	29.4031	K07493	Transposase, Mutator family	PF00872.18	Transposase, Mutator family	Transposase, Mutator family
HMS1_01197	29.2937		Transposase DDE domain			hypothetical protein
HMS1_04150	29.1027		PFAM transposase IS204 IS1001 IS1096 IS1165 family protein	PF01610.17	Transposase	Transposase
HMS1_02450	29.0458		ISXO2-like transposase domain	PF12762.7	ISXO2-like transposase domain	ISXO2-like transposase domain protein
HMS1_02440	28.709	K07493	Transposase	PF00872.18	Transposase, Mutator family	Transposase, Mutator family
HMS1_01939	28.6039		IstB-like ATP binding protein	PF01695.17	IstB-like ATP binding protein	transposase
HMS1_01348	28.5632		Transposase, Mutator family			hypothetical protein
HMS1_00624	28.4462	K07481	Transposase	PF01609.21	Transposase DDE domain	hypothetical protein
HMS1_02969	28.2585		Transposase domain (DUF772)			hypothetical protein
HMS1_03392	28.2319		transposase activity	PF01609.21	Transposase DDE domain	Transposase DDE domain protein
HMS1_03292	27.9895	K07493	Transposase	PF00872.18	Transposase, Mutator family	Transposase, Mutator family
HMS1_00314	27.9164	K07493	Transposase, Mutator family	PF00872.18	Transposase, Mutator family	Transposase, Mutator family
HMS1_00869	27.6668		PFAM transposase IS204 IS1001 IS1096 IS1165 family protein	PF01610.17	Transposase	hypothetical protein
HMS1_01766	27.6622	K07493	Transposase	PF00872.18	Transposase, Mutator family	Transposase, Mutator family
HMS1_03177	27.6576		COG4644 Transposase and inactivated derivatives, TnpA family	PF01526.17	Tn3 transposase DDE domain	Tn3 transposase DDE domain protein
HMS1_01147	27.5642	K07497	Integrase core domain	PF13276.6	HTH-like domain	IS2 transposase TnpB
HMS1_00506	27.5328	K07493	Transposase	PF00872.18	Transposase, Mutator family	Transposase, Mutator family
HMS1_03089	27.487		PFAM transposase IS204 IS1001 IS1096 IS1165 family protein	PF01610.17	Transposase	hypothetical protein
HMS1_02871	27.4257	K07481	Transposase domain (DUF772)	PF01609.21	Transposase DDE domain	hypothetical protein
HMS1_02968	27.4098	K07481	Transposase domain (DUF772)			hypothetical protein
HMS1_00973	27.3009		ATP-binding protein	PF01695.17	IstB-like ATP binding protein	transposase/IS protein
HMS1_02015	27.1426	K07497	Integrase core domain	PF13276.6	HTH-like domain	IS2 transposase TnpB
HMS1_01607	27.061	K07497	Homeodomain-like domain	PF01527.20	Transposase	Transposase
HMS1_02923	26.8882	K07493	Transposase	PF00872.18	Transposase, Mutator family	Transposase, Mutator family
HMS1_03802	26.7728		Transposase DDE domain	PF05598.11	Transposase domain (DUF772)	hypothetical protein
HMS1_02228	26.722	K07493	Transposase, Mutator family	PF00872.18	Transposase, Mutator family	hypothetical protein
HMS1_02401	26.6221	K07493	Transposase	PF00872.18	Transposase, Mutator family	Transposase, Mutator family
HMS1_03583	26.5745	K07493	Transposase, Mutator family	PF00872.18	Transposase, Mutator family	Transposase, Mutator family
HMS1_01057	26.458	K07493	Transposase, Mutator family	PF00872.18	Transposase, Mutator family	Transposase, Mutator family
HMS1_02001	26.1995	K07481	Transposase domain (DUF772)	PF05598.11	Transposase domain (DUF772)	hypothetical protein
HMS1_00986	26.1192	K07493	Transposase	PF00872.18	Transposase, Mutator family	Transposase, Mutator family
HMS1_03219	26.0814		transposase activity	PF01609.21	Transposase DDE domain	Transposase DDE domain protein
HMS1_00606	26.0787	K07497	Transposase	PF01527.20	Transposase	Transposase
HMS1_02678	26.0539	K07497	Transposase	PF13683.6	Integrase core domain	Integrase core domain protein
HMS1_03466	26.0427	K07481	Transposase domain (DUF772)			hypothetical protein
HMS1_00664	26.0382		Transposase DDE domain			hypothetical protein
HMS1_01520	25.83	K07497	Integrase core domain	PF13276.6	HTH-like domain	IS2 transposase TnpB
HMS1_01998	25.3169	K07497	Transposase	PF01527.20	Transposase	Transposase
HMS1_03371	25.247		COG4644 Transposase and inactivated derivatives, TnpA family	PF01526.17	Tn3 transposase DDE domain	Tn3 transposase DDE domain protein
HMS1_02869	25.0784	K07497	COG2801 Transposase and inactivated derivatives	PF00665.26	Integrase core domain	Integrase core domain protein
HMS1_00654	24.9607		Transposase DDE domain			hypothetical protein
HMS1_00988	24.8911		Transposase	PF05598.11	Transposase domain (DUF772)	hypothetical protein
HMS1_00637	24.7214		transposase activity	PF14294.6	Domain of unknown function (DUF4372)	hypothetical protein
HMS1_00105	24.6861	K07493	Transposase, Mutator family	PF00872.18	Transposase, Mutator family	Transposase, Mutator family
HMS1_02445	24.6452	K07497	Transposase	PF01527.20	Transposase	Transposase
HMS1_02234	24.5153	K07493	Transposase, Mutator family	PF00872.18	Transposase, Mutator family	hypothetical protein
HMS1_03887	24.4914		PFAM transposase IS204 IS1001 IS1096 IS1165 family protein	PF01610.17	Transposase	hypothetical protein
HMS1_01716	24.0731		Transposase	PF00872.18	Transposase, Mutator family	Transposase, Mutator family
HMS1_01204	24.0435	K07481	DDE superfamily endonuclease	PF05598.11	Transposase domain (DUF772)	Transposase DDE domain protein
HMS1_02653	24.0432		ATP-binding protein	PF01695.17	IstB-like ATP binding protein	transposase/IS protein
HMS1_03036	23.9676		Transposase DDE domain	PF01609.21	Transposase DDE domain	Transposase DDE domain protein
HMS1_03452	23.95	K07493	Transposase, Mutator family	PF00872.18	Transposase, Mutator family	Transposase, Mutator family
HMS1_03942	23.7015		Transposase			hypothetical protein
HMS1_02056	23.5085		Transposase DDE domain	PF01609.21	Transposase DDE domain	Transposase DDE domain protein
HMS1_02647	23.4876	K07481	PFAM transposase IS4 family protein	PF01609.21	Transposase DDE domain	Transposase DDE domain protein
HMS1_03847	23.4502		Transposase, Mutator family	PF00872.18	Transposase, Mutator family	Transposase, Mutator family
HMS1_00669	23.3011	K07497	COG2801 Transposase and inactivated derivatives	PF13683.6	Integrase core domain	Integrase core domain protein
HMS1_01402	23.2486		PFAM transposase IS204 IS1001 IS1096 IS1165 family protein	PF01610.17	Transposase	hypothetical protein
HMS1_00662	23.1231	K07493	Transposase	PF00872.18	Transposase, Mutator family	Transposase, Mutator family
HMS1_01540	23.1191	K07493	Transposase, Mutator family	PF00872.18	Transposase, Mutator family	hypothetical protein
HMS1_02414	23.1136	K07493	Transposase	PF00872.18	Transposase, Mutator family	Transposase, Mutator family
HMS1_03113	22.9677	K07481	Transposase			hypothetical protein
HMS1_03760	22.9641		PFAM Transposase, IS204 IS1001 IS1096 IS1165			hypothetical protein
HMS1_00636	22.8269		COG3385 FOG Transposase and inactivated derivatives			hypothetical protein
HMS1_00320	22.8025		COG3385 FOG Transposase and inactivated derivatives	PF01609.21	Transposase DDE domain	Transposase DDE domain protein
HMS1_00219	22.6819	K07493	Transposase	PF00872.18	Transposase, Mutator family	Transposase, Mutator family
HMS1_02236	22.5568	K07493	Transposase			Transposase, Mutator family
HMS1_03485	22.4845		Transposase	PF01609.21	Transposase DDE domain	Transposase DDE domain protein
HMS1_03544	22.463		PFAM transposase IS204 IS1001 IS1096 IS1165 family protein	PF13542.6	Helix-turn-helix domain of transposase family ISL3	hypothetical protein
HMS1_00436	22.4135	K07493	Transposase	PF00872.18	Transposase, Mutator family	Transposase, Mutator family
HMS1_00689	22.3757	K07493	Transposase	PF00872.18	Transposase, Mutator family	Transposase, Mutator family
HMS1_03423	22.2922	K07493	Transposase, Mutator family	PF00872.18	Transposase, Mutator family	Transposase, Mutator family
HMS1_01400	22.2902		COG4644 Transposase and inactivated derivatives, TnpA family			hypothetical protein
HMS1_01644	22.1641		COG3385 FOG Transposase and inactivated derivatives	PF14294.6	Domain of unknown function (DUF4372)	hypothetical protein
HMS1_02675	22.069		ISXO2-like transposase domain	PF12762.7	ISXO2-like transposase domain	ISXO2-like transposase domain protein
HMS1_03260	22.0529	K07493	Transposase, Mutator family	PF00872.18	Transposase, Mutator family	Transposase, Mutator family
HMS1_01419	21.9657		Transposase, Mutator family			hypothetical protein
HMS1_02449	21.6139		PFAM transposase IS4 family protein			hypothetical protein
HMS1_02404	21.2464	K07493	Transposase	PF00872.18	Transposase, Mutator family	Transposase, Mutator family
HMS1_00220	21.197		Transposase	PF05598.11	Transposase domain (DUF772)	hypothetical protein
HMS1_00296	21.1738		Transposase, TnpA family			hypothetical protein
HMS1_02121	20.9975	K07481	Transposase domain (DUF772)	PF05598.11	Transposase domain (DUF772)	hypothetical protein
HMS1_01688	20.9489	K07493	Transposase	PF00872.18	Transposase, Mutator family	Transposase, Mutator family
HMS1_02496	20.8869	K07493	Transposase	PF00872.18	Transposase, Mutator family	Transposase, Mutator family
HMS1_03424	20.8554		Transposase, Mutator family	PF00872.18	Transposase, Mutator family	hypothetical protein
HMS1_02164	20.8282	K07485	PFAM transposase IS204 IS1001 IS1096 IS1165 family protein	PF13542.6	Helix-turn-helix domain of transposase family ISL3	hypothetical protein
HMS1_01338	20.6435	K07493	Transposase, Mutator family	PF00872.18	Transposase, Mutator family	Transposase, Mutator family
HMS1_02553	20.5898	K07493	Transposase	PF00872.18	Transposase, Mutator family	Transposase, Mutator family
HMS1_02642	20.2661		PFAM transposase IS204 IS1001 IS1096 IS1165 family protein			hypothetical protein
HMS1_01709	20.213	K07493	Transposase	PF00872.18	Transposase, Mutator family	Transposase, Mutator family
HMS1_03536	20.1935	K07481	Transposase domain (DUF772)	PF05598.11	Transposase domain (DUF772)	hypothetical protein
HMS1_00989	19.985	K07493	Transposase, Mutator family	PF00872.18	Transposase, Mutator family	Transposase, Mutator family
HMS1_03672	19.9335		PFAM transposase, mutator type	PF00872.18	Transposase, Mutator family	Transposase, Mutator family
HMS1_02337	19.8568	K07497	Integrase core domain	PF13276.6	HTH-like domain	IS2 transposase TnpB
HMS1_03138	19.8085		Transposase domain (DUF772)			hypothetical protein
HMS1_03665	19.5931	K07493	Transposase, Mutator family	PF00872.18	Transposase, Mutator family	Transposase, Mutator family
HMS1_02673	19.5421	K07493	Transposase	PF00872.18	Transposase, Mutator family	Transposase, Mutator family
HMS1_03082	19.4934	K07481	PFAM transposase IS4 family protein	PF01609.21	Transposase DDE domain	Transposase DDE domain protein
HMS1_03216	19.4284	K07493	Transposase	PF00872.18	Transposase, Mutator family	Transposase, Mutator family
HMS1_01073	19.292	K07497	Integrase core domain	PF13276.6	HTH-like domain	IS2 transposase TnpB
HMS1_00576	19.2898		Transposase, Mutator family	PF00872.18	Transposase, Mutator family	Transposase, Mutator family
HMS1_03037	19.2414		COG3385 FOG Transposase and inactivated derivatives			hypothetical protein
HMS1_03844	19.0096	K07493	Transposase	PF00872.18	Transposase, Mutator family	Transposase, Mutator family
HMS1_01178	18.9411	K07481	PFAM transposase IS4 family protein	PF05598.11	Transposase domain (DUF772)	hypothetical protein
HMS1_01934	18.8009		transposase activity	PF01609.21	Transposase DDE domain	Transposase DDE domain protein
HMS1_03402	18.6557		COG3328 Transposase and inactivated derivatives	PF00872.18	Transposase, Mutator family	Transposase, Mutator family
HMS1_02943	18.5656	K07497	Transposase	PF01527.20	Transposase	Transposase
HMS1_02412	18.2585	K07493	Transposase	PF00872.18	Transposase, Mutator family	Transposase, Mutator family
HMS1_02681	18.2266	K07493	Transposase, Mutator family	PF00872.18	Transposase, Mutator family	Transposase, Mutator family
HMS1_02611	18.1468	K07481	Transposase domain (DUF772)	PF05598.11	Transposase domain (DUF772)	hypothetical protein
HMS1_01641	18.146	K07493	Transposase	PF00872.18	Transposase, Mutator family	Transposase, Mutator family
HMS1_04178	18.1372		Transposase, Mutator family			hypothetical protein
HMS1_03073	18.1364		ISXO2-like transposase domain	PF12760.7	Transposase zinc-ribbon domain	Transposase zinc-ribbon domain protein
HMS1_02229	18.121		ISXO2-like transposase domain			ISXO2-like transposase domain protein
HMS1_01464	17.9865		ISXO2-like transposase domain	PF12762.7	ISXO2-like transposase domain	ISXO2-like transposase domain protein
HMS1_02511	17.9244	K07481	Transposase domain (DUF772)	PF05598.11	Transposase domain (DUF772)	hypothetical protein
HMS1_02640	17.7908		PFAM transposase IS4 family protein			hypothetical protein
HMS1_02469	17.7403		COG3385 FOG Transposase and inactivated derivatives	PF14294.6	Domain of unknown function (DUF4372)	hypothetical protein
HMS1_03070	17.7046	K07497	Transposase	PF01527.20	Transposase	Transposase
HMS1_01393	17.6673		Transposase domain (DUF772)			hypothetical protein
HMS1_01307	17.5492	K07493	Transposase, Mutator family	PF00872.18	Transposase, Mutator family	Transposase, Mutator family
HMS1_02453	17.4197		PFAM transposase, IS4 family protein	PF05598.11	Transposase domain (DUF772)	hypothetical protein
HMS1_01451	17.4144	K07497	Homeodomain-like domain	PF01527.20	Transposase	Transposase
HMS1_02060	17.2679		ISXO2-like transposase domain	PF12762.7	ISXO2-like transposase domain	ISXO2-like transposase domain protein
HMS1_03561	17.1524	K07493	Transposase	PF00872.18	Transposase, Mutator family	Transposase, Mutator family
HMS1_01782	17.1207		Transposase, Mutator family	PF00872.18	Transposase, Mutator family	Transposase, Mutator family
HMS1_02639	17.0381		Transposase	PF01609.21	Transposase DDE domain	Transposase DDE domain protein
HMS1_02381	16.9943		Transposase, TnpA family	PF13700.6	Domain of unknown function (DUF4158)	hypothetical protein
HMS1_00548	16.8827	K07493	Transposase	PF00872.18	Transposase, Mutator family	Transposase, Mutator family
HMS1_01554	16.8418	K07497	COG2801 Transposase and inactivated derivatives	PF13333.6	Integrase core domain	hypothetical protein
HMS1_00083	16.7303	K07493	Transposase			hypothetical protein
HMS1_02239	16.6919		Transposase, Mutator family	PF00872.18	Transposase, Mutator family	Transposase, Mutator family
HMS1_01947	16.431	K07481	Transposase	PF05598.11	Transposase domain (DUF772)	hypothetical protein
HMS1_02881	16.2735		Transposase DDE domain			hypothetical protein
HMS1_00565	16.1899	K07493	Transposase	PF00872.18	Transposase, Mutator family	Transposase, Mutator family
HMS1_03581	16.1867	K07497	Transposase and inactivated derivatives	PF00665.26	Integrase core domain	Integrase core domain protein
HMS1_02331	16.1821	K07493	Transposase, Mutator family	PF00872.18	Transposase, Mutator family	Transposase, Mutator family
HMS1_01605	16.1763		PFAM transposase IS204 IS1001 IS1096 IS1165 family protein	PF01610.17	Transposase	hypothetical protein
HMS1_00534	16.1643	K07497	Integrase core domain	PF13276.6	HTH-like domain	IS2 transposase TnpB
HMS1_01933	16.1262	K07481	Transposase	PF01609.21	Transposase DDE domain	hypothetical protein
HMS1_00125	15.8745		Transposase DDE domain			hypothetical protein
HMS1_03582	15.7444	K07497	Transposase	PF13683.6	Integrase core domain	Integrase core domain protein
HMS1_03244	15.6069	K07493	Transposase, Mutator family	PF00872.18	Transposase, Mutator family	Transposase, Mutator family
HMS1_03711	15.5961	K07481	Transposase domain (DUF772)	PF05598.11	Transposase domain (DUF772)	hypothetical protein
HMS1_03598	15.3279		Transposase, Mutator family			hypothetical protein
HMS1_02138	15.3227		Transposase DDE domain			hypothetical protein
HMS1_00985	15.3088	K07493	Transposase, Mutator family	PF00872.18	Transposase, Mutator family	Transposase, Mutator family
HMS1_04182	15.2737		Transposase, Mutator family	PF00872.18	Transposase, Mutator family	Transposase, Mutator family
HMS1_01832	15.2626	K07497	PFAM transposase IS3 IS911 family protein	PF01527.20	Transposase	Transposase
HMS1_03594	15.2049	K07481	Transposase	PF01609.21	Transposase DDE domain	hypothetical protein
HMS1_01935	15.1732		Transposase DDE domain			hypothetical protein
HMS1_03376	15.0911	K07497	Transposase	PF01527.20	Transposase	Transposase
HMS1_01913	14.9479		COG3385 FOG Transposase and inactivated derivatives			hypothetical protein
HMS1_02566	14.7889		ISXO2-like transposase domain	PF12762.7	ISXO2-like transposase domain	ISXO2-like transposase domain protein
HMS1_01203	14.7415	K07481	Transposase	PF01609.21	Transposase DDE domain	hypothetical protein
HMS1_03771	14.6714	K07481	Transposase domain (DUF772)	PF05598.11	Transposase domain (DUF772)	hypothetical protein
HMS1_02947	14.5741	K07493	Transposase	PF00872.18	Transposase, Mutator family	Transposase, Mutator family
HMS1_03943	14.5464	K07481	PFAM transposase, IS4 family protein	PF05598.11	Transposase domain (DUF772)	hypothetical protein
HMS1_02240	14.5349		Transposase, Mutator family			hypothetical protein
HMS1_00099	14.4702	K07493	Transposase	PF00872.18	Transposase, Mutator family	Transposase, Mutator family
HMS1_01072	14.4421	K07497	Transposase	PF01527.20	Transposase	Transposase
HMS1_01917	14.425	K07497	Integrase core domain	PF13276.6	HTH-like domain	IS2 transposase TnpB
HMS1_04098	14.3072		COG3328 Transposase and inactivated derivatives	PF00872.18	Transposase, Mutator family	Transposase, Mutator family
HMS1_02014	14.1897	K07497	Transposase	PF01527.20	Transposase	Transposase
HMS1_02501	14.0472		ISXO2-like transposase domain	PF12762.7	ISXO2-like transposase domain	ISXO2-like transposase domain protein
HMS1_03534	13.9911	K07497	PFAM Integrase catalytic region	PF13276.6	HTH-like domain	IS2 transposase TnpB
HMS1_01326	13.7539	K07493	Transposase	PF00872.18	Transposase, Mutator family	Transposase, Mutator family
HMS1_00779	13.5585		Transposase			hypothetical protein
HMS1_02399	12.7587		Transposase, Mutator family			hypothetical protein
HMS1_02531	12.678	K07497	Transposase	PF01527.20	Transposase	Transposase
HMS1_00936	12.3743		PFAM transposase IS204 IS1001 IS1096 IS1165 family protein	PF01610.17	Transposase	hypothetical protein
HMS1_02149	12.3373	K07497	COG2801 Transposase and inactivated derivatives	PF13333.6	Integrase core domain	hypothetical protein
HMS1_01345	12.3282	K07493	Transposase			hypothetical protein
HMS1_03387	12.2769		COG4644 Transposase and inactivated derivatives, TnpA family	PF01526.17	Tn3 transposase DDE domain	Tn3 transposase DDE domain protein
HMS1_03579	12.2618	K07481	Transposase domain (DUF772)	PF05598.11	Transposase domain (DUF772)	hypothetical protein
HMS1_03465	12.1946	K07481	Transposase domain (DUF772)			hypothetical protein
HMS1_00665	12.1532		PFAM Transposase DDE domain			hypothetical protein
HMS1_03567	12.1491	K07497	Integrase core domain	PF13276.6	HTH-like domain	IS2 transposase TnpB
HMS1_03450	12.0001	K07497	Integrase core domain	PF13276.6	HTH-like domain	IS2 transposase TnpB
HMS1_03090	11.5938		Transposase, Mutator family			Transposase, Mutator family
HMS1_02944	11.5692	K07497	Integrase core domain	PF13276.6	HTH-like domain	IS2 transposase TnpB
HMS1_01111	11.498		ATP-binding protein	PF01695.17	IstB-like ATP binding protein	transposase
HMS1_00127	11.4121		PFAM Transposase, IS204 IS1001 IS1096 IS1165	PF01610.17	Transposase	hypothetical protein
HMS1_00926	11.3848		PFAM transposase IS204 IS1001 IS1096 IS1165 family protein	PF13542.6	Helix-turn-helix domain of transposase family ISL3	hypothetical protein
HMS1_02688	11.3515	K07481	Transposase domain (DUF772)			hypothetical protein
HMS1_03085	11.2919		PFAM transposase IS204 IS1001 IS1096 IS1165 family protein	PF01610.17	Transposase	hypothetical protein
HMS1_04074	11.2059		transposase activity			hypothetical protein
HMS1_02168	11.1515	K07493	Transposase, Mutator family	PF00872.18	Transposase, Mutator family	Transposase, Mutator family
HMS1_01329	11.136	K07497	Integrase core domain	PF13276.6	HTH-like domain	IS2 transposase TnpB
HMS1_02373	11.0749	K07493	Transposase, Mutator family	PF00872.18	Transposase, Mutator family	Transposase, Mutator family
HMS1_03101	11.011	K07497	Transposase	PF01527.20	Transposase	Transposase
HMS1_02059	10.8626	K07493	Transposase	PF00872.18	Transposase, Mutator family	Transposase, Mutator family
HMS1_03813	10.768	K07481	Transposase	PF01609.21	Transposase DDE domain	hypothetical protein
HMS1_02495	10.6734	K07493	Transposase	PF00872.18	Transposase, Mutator family	Transposase, Mutator family
HMS1_00538	10.6657		Transposase	PF01609.21	Transposase DDE domain	hypothetical protein
HMS1_02380	10.6239		COG4644 Transposase and inactivated derivatives, TnpA family	PF01526.17	Tn3 transposase DDE domain	Tn3 transposase DDE domain protein
HMS1_02000	10.6161	K07481	Transposase domain (DUF772)			hypothetical protein
HMS1_02362	10.4289		Transposase, TnpA family	PF13700.6	Domain of unknown function (DUF4158)	Tn3 transposase DDE domain protein
HMS1_00293	10.3759	K07493	Transposase	PF00872.18	Transposase, Mutator family	Transposase, Mutator family
HMS1_00539	10.3717	K07481	PFAM transposase, IS4 family protein	PF05598.11	Transposase domain (DUF772)	hypothetical protein
HMS1_00659	10.3589	K07483	COG2963 Transposase and inactivated derivatives	PF01527.20	Transposase	Transposase
HMS1_00580	10.3587		Transposase, Mutator family			hypothetical protein
HMS1_02371	10.3266		ISXO2-like transposase domain	PF12762.7	ISXO2-like transposase domain	ISXO2-like transposase domain protein
HMS1_02728	10.3096	K07497	Integrase core domain	PF13276.6	HTH-like domain	IS2 transposase TnpB
HMS1_03988	10.2923	K07493	Transposase			hypothetical protein
HMS1_02058	10.1685	K07493	Transposase	PF00872.18	Transposase, Mutator family	Transposase, Mutator family
HMS1_00153	10.0552		PFAM transposase IS204 IS1001 IS1096 IS1165 family protein	PF13542.6	Helix-turn-helix domain of transposase family ISL3	hypothetical protein
HMS1_01325	9.99967	K07493	Transposase, Mutator family	PF00872.18	Transposase, Mutator family	Transposase, Mutator family
HMS1_02533	9.96792	K07497	COG2801 Transposase and inactivated derivatives	PF13683.6	Integrase core domain	Integrase core domain protein
HMS1_03122	9.89115	K07493	Transposase	PF00872.18	Transposase, Mutator family	Transposase, Mutator family
HMS1_02627	9.84797		Transposase			hypothetical protein
HMS1_03565	9.84786	K07493	Transposase, Mutator family	PF00872.18	Transposase, Mutator family	Transposase, Mutator family
HMS1_00505	9.82931	K07493	Transposase	PF00872.18	Transposase, Mutator family	Transposase, Mutator family
HMS1_04139	9.80145		Transposase, TnpA family	PF13700.6	Domain of unknown function (DUF4158)	hypothetical protein
HMS1_04155	9.76212	K07497	Transposase	PF01527.20	Transposase	Transposase
HMS1_01327	9.74659	K07483	Transposase	PF01527.20	Transposase	Transposase
HMS1_01783	9.64643		Transposase, Mutator family			Transposase, Mutator family
HMS1_00294	9.58722	K07493	Transposase	PF00872.18	Transposase, Mutator family	Transposase, Mutator family
HMS1_01521	9.57754	K07497	Transposase	PF01527.20	Transposase	Transposase
HMS1_03091	9.34985		Transposase, Mutator family	PF00872.18	Transposase, Mutator family	Transposase, Mutator family
HMS1_02375	9.2487	K07493	Transposase	PF00872.18	Transposase, Mutator family	Transposase, Mutator family
HMS1_01683	9.07571	K07497	COG2801 Transposase and inactivated derivatives	PF13683.6	Integrase core domain	Integrase core domain protein
HMS1_01813	9.0725		ATP-binding protein	PF01695.17	IstB-like ATP binding protein	transposase/IS protein
HMS1_02230	9.0556	K07493	Transposase, Mutator family	PF00872.18	Transposase, Mutator family	Transposase, Mutator family
HMS1_01660	9.03829		COG3328 Transposase and inactivated derivatives			Transposase, Mutator family
HMS1_02374	8.96997	K07493	Transposase	PF00872.18	Transposase, Mutator family	Transposase, Mutator family
HMS1_03243	8.91343		Transposase, Mutator family	PF00872.18	Transposase, Mutator family	Transposase, Mutator family
HMS1_03566	8.82305	K07497	Transposase	PF01527.20	Transposase	Transposase
HMS1_01915	8.82289	K07481	DDE superfamily endonuclease	PF05598.11	Transposase domain (DUF772)	hypothetical protein
HMS1_03986	8.81499	K07493	Transposase	PF00872.18	Transposase, Mutator family	Transposase, Mutator family
HMS1_01538	8.81133	K07497	Integrase core domain	PF13276.6	HTH-like domain	IS2 transposase TnpB
HMS1_00763	8.79077	K07481	PFAM transposase IS4 family protein	PF05598.11	Transposase domain (DUF772)	hypothetical protein
HMS1_01426	8.7078		COG4584 Transposase and inactivated derivatives			hypothetical protein
HMS1_03102	8.61293	K07497	Integrase core domain	PF13276.6	HTH-like domain	IS2 transposase TnpB
HMS1_02676	8.60182	K07493	Transposase	PF00872.18	Transposase, Mutator family	Transposase, Mutator family
HMS1_02325	8.52837		ISXO2-like transposase domain	PF12762.7	ISXO2-like transposase domain	ISXO2-like transposase domain protein
HMS1_01110	8.4812		ATP-binding protein, IstB SW ISTB_ECOLI (P15026) (265 aa) fasta scores E() 0, 47.4 id in 249 aa. Also almost identical to Yersinia pestis and Escherichia coli	PF01695.17	IstB-like ATP binding protein	transposase/IS protein
HMS1_01399	8.31106		Transposase, TnpA family	PF13700.6	Domain of unknown function (DUF4158)	hypothetical protein
HMS1_01943	8.05761	K07481	Transposase	PF05598.11	Transposase domain (DUF772)	hypothetical protein
HMS1_03159	7.89022		Transposase, TnpA family	PF13700.6	Domain of unknown function (DUF4158)	hypothetical protein
HMS1_02055	7.85542		Transposase DDE domain			hypothetical protein
HMS1_03386	7.76353		Transposase, TnpA family	PF13700.6	Domain of unknown function (DUF4158)	hypothetical protein
HMS1_03541	7.66736	K07493	Transposase, Mutator family	PF00872.18	Transposase, Mutator family	Transposase, Mutator family
HMS1_02330	7.51639	K07493	Transposase	PF00872.18	Transposase, Mutator family	Transposase, Mutator family
HMS1_04159	7.4662		COG3328 Transposase and inactivated derivatives	PF00872.18	Transposase, Mutator family	Transposase, Mutator family
HMS1_02561	7.42051		Transposase			hypothetical protein
HMS1_01667	7.39122	K07493	Transposase, Mutator family	PF00872.18	Transposase, Mutator family	Transposase, Mutator family
HMS1_01394	7.37741	K07481	Transposase			hypothetical protein
HMS1_01008	7.36217		PFAM transposase IS204 IS1001 IS1096 IS1165 family protein	PF01610.17	Transposase	hypothetical protein
HMS1_03080	7.35166		PFAM transposase IS4 family protein	PF01609.21	Transposase DDE domain	Transposase DDE domain protein
HMS1_04154	7.30256		Transposase, TnpA family			hypothetical protein
HMS1_03422	7.21663		COG3328 Transposase and inactivated derivatives			Transposase, Mutator family
HMS1_02366	7.09118	K07493	Transposase, Mutator family	PF00872.18	Transposase, Mutator family	Transposase, Mutator family
HMS1_00765	7.0297		Transposase, Mutator family			hypothetical protein
HMS1_04180	7.02746	K07493	Transposase	PF00872.18	Transposase, Mutator family	Transposase, Mutator family
HMS1_01795	7.02045		COG4644 Transposase and inactivated derivatives, TnpA family			hypothetical protein
HMS1_01074	6.93645		Transposase			hypothetical protein
HMS1_03987	6.9246	K07493	Transposase	PF00872.18	Transposase, Mutator family	Transposase, Mutator family
HMS1_02879	6.62999		Transposase and inactivated derivatives			hypothetical protein
HMS1_01387	6.57916		PFAM transposase, IS4 family protein	PF05598.11	Transposase domain (DUF772)	hypothetical protein
HMS1_02651	6.54088		COG4584 Transposase and inactivated derivatives			hypothetical protein
HMS1_02150	6.36774		COG4644 Transposase and inactivated derivatives, TnpA family	PF13700.6	Domain of unknown function (DUF4158)	hypothetical protein
HMS1_03370	6.25561		Transposase, TnpA family	PF13700.6	Domain of unknown function (DUF4158)	hypothetical protein
HMS1_02727	6.21678	K07497	Transposase	PF01527.20	Transposase	Transposase
HMS1_01450	6.21327		COG3328 Transposase and inactivated derivatives	PF00872.18	Transposase, Mutator family	Transposase, Mutator family
HMS1_02125	6.03878	K07493	Transposase, Mutator family	PF00872.18	Transposase, Mutator family	Transposase, Mutator family
HMS1_02645	5.98826		Transposase domain (DUF772)	PF01609.21	Transposase DDE domain	hypothetical protein
HMS1_02509	5.77937		Transposase, Mutator family			hypothetical protein
HMS1_01625	5.77419		Transposase, TnpA family	PF13700.6	Domain of unknown function (DUF4158)	hypothetical protein
HMS1_02467	5.74675		PFAM transposase, IS4 family protein			hypothetical protein
HMS1_03179	5.69332		COG4644 Transposase and inactivated derivatives, TnpA family	PF13700.6	Domain of unknown function (DUF4158)	hypothetical protein
HMS1_00601	5.63297		Transposase	PF01609.21	Transposase DDE domain	Transposase DDE domain protein
HMS1_00660	5.42071	K07493	Transposase	PF00872.18	Transposase, Mutator family	Transposase, Mutator family
HMS1_02379	5.35044		COG4644 Transposase and inactivated derivatives, TnpA family	PF01526.17	Tn3 transposase DDE domain	Tn3 transposase DDE domain protein
HMS1_00563	5.28097		Transposase			hypothetical protein
HMS1_04000	5.21941			PF01609.21	Transposase DDE domain	hypothetical protein
HMS1_02372	5.00965	K07493	Transposase	PF00872.18	Transposase, Mutator family	Transposase, Mutator family
HMS1_04133	4.92133	K07493	Transposase	PF00872.18	Transposase, Mutator family	Transposase, Mutator family
HMS1_02626	4.85798		PFAM transposase IS4 family protein			hypothetical protein
HMS1_00991	4.64627	K07493	Transposase, Mutator family	PF00872.18	Transposase, Mutator family	Transposase, Mutator family
HMS1_03562	4.56466		Transposase, Mutator family	PF00872.18	Transposase, Mutator family	Transposase, Mutator family
HMS1_02139	4.5104		PFAM transposase, IS4 family protein	PF05598.11	Transposase domain (DUF772)	hypothetical protein
HMS1_02497	4.17459	K07493	Transposase, Mutator family	PF00872.18	Transposase, Mutator family	Transposase, Mutator family
HMS1_02468	4.04376		COG3385 FOG Transposase and inactivated derivatives	PF01609.21	Transposase DDE domain	Transposase DDE domain protein
HMS1_02560	3.90712	K07493	Transposase	PF00872.18	Transposase, Mutator family	Transposase, Mutator family
HMS1_00015	3.89999		Transposase, Mutator family			hypothetical protein
HMS1_03535	3.86959		PFAM transposase, IS4 family protein			hypothetical protein
HMS1_02052	3.82499		PFAM transposase IS204 IS1001 IS1096 IS1165 family protein			hypothetical protein
HMS1_00835	3.76281		COG3328 Transposase and inactivated derivatives			hypothetical protein
HMS1_02129	3.61636		ISXO2-like transposase domain			hypothetical protein
HMS1_02326	3.5582		Transposase	PF05598.11	Transposase domain (DUF772)	hypothetical protein
HMS1_03211	3.4231		COG4644 Transposase and inactivated derivatives, TnpA family	PF01526.17	Tn3 transposase DDE domain	Tn3 transposase DDE domain protein
HMS1_03447	3.38749		ATP-binding protein	PF01695.17	IstB-like ATP binding protein	transposase/IS protein
HMS1_03999	3.28341		DDE superfamily endonuclease	PF01609.21	Transposase DDE domain	Transposase DDE domain protein
HMS1_01930	3.1393		PFAM transposase IS4 family protein			hypothetical protein
HMS1_02872	3.12101	K07481	Transposase domain (DUF772)	PF05598.11	Transposase domain (DUF772)	hypothetical protein
HMS1_03460	3.08489		PFAM transposase IS204 IS1001 IS1096 IS1165 family protein	PF01610.17	Transposase	hypothetical protein
HMS1_03163	2.52664		Transposase, TnpA family	PF13700.6	Domain of unknown function (DUF4158)	hypothetical protein
HMS1_04113	2.4725		Transposase, Mutator family			hypothetical protein
HMS1_03199	2.45811		Transposase, TnpA family	PF13700.6	Domain of unknown function (DUF4158)	hypothetical protein
HMS1_00603	2.44772	K07493	Transposase	PF00872.18	Transposase, Mutator family	Transposase, Mutator family
HMS1_01663	2.41204	K07497	Transposase			hypothetical protein
HMS1_01999	2.40907	K07497	Integrase core domain	PF13276.6	HTH-like domain	IS2 transposase TnpB
HMS1_03254	2.39619	K07497	Transposase	PF01527.20	Transposase	Transposase
HMS1_01929	2.24356		PFAM transposase, IS4 family protein	PF05598.11	Transposase domain (DUF772)	hypothetical protein
HMS1_03030	2.20981	K07497	COG2801 Transposase and inactivated derivatives	PF13683.6	Integrase core domain	hypothetical protein
HMS1_02687	2.01554	K07481	Transposase domain (DUF772)	PF05598.11	Transposase domain (DUF772)	hypothetical protein
HMS1_02873	1.9722		COG2801 Transposase and inactivated derivatives			hypothetical protein
HMS1_01233	1.90849	K07497	Transposase	PF01527.20	Transposase	Transposase
HMS1_01916	1.88504	K07497	Transposase	PF01527.20	Transposase	Transposase
HMS1_01811	1.88117	K07497	Homeodomain-like domain	PF01527.20	Transposase	Transposase
HMS1_01684	1.84117		COG4644 Transposase and inactivated derivatives, TnpA family	PF13700.6	Domain of unknown function (DUF4158)	hypothetical protein
HMS1_01234	1.58235	K07497	Integrase core domain	PF13276.6	HTH-like domain	IS2 transposase TnpB
HMS1_03708	1.5681		ISXO2-like transposase domain	PF12762.7	ISXO2-like transposase domain	ISXO2-like transposase domain protein
HMS1_01542	1.45567	K07497	transposase activity			hypothetical protein
HMS1_04018	1.45567	K07497	Transposase			hypothetical protein
HMS1_01339	1.32909		COG3328 Transposase and inactivated derivatives			hypothetical protein
HMS1_00583	1.24772		Transposase, Mutator family			hypothetical protein
HMS1_03242	1.22478		PFAM transposase IS204 IS1001 IS1096 IS1165 family protein	PF01610.17	Transposase	hypothetical protein
HMS1_01979	1.13872		COG4644 Transposase and inactivated derivatives, TnpA family	PF13700.6	Domain of unknown function (DUF4158)	hypothetical protein
HMS1_02441	0.914045		Transposase, Mutator family	PF00872.18	Transposase, Mutator family	Transposase, Mutator family
HMS1_00327	0.736604	K07497	COG2801 Transposase and inactivated derivatives	PF13683.6	Integrase core domain	hypothetical protein
HMS1_02225	0.697839		Transposase, Mutator family			hypothetical protein
HMS1_01301	0.652328		Transposase, Mutator family			hypothetical protein
HMS1_00008	0.638449		Transposase, Mutator family	PF00872.18	Transposase, Mutator family	Transposase, Mutator family
HMS1_02119	0.606401		COG4644 Transposase and inactivated derivatives, TnpA family	PF13700.6	Domain of unknown function (DUF4158)	hypothetical protein
HMS1_01085	0.545876		Tn3 transposase DDE domain	PF01526.17	Tn3 transposase DDE domain	Tn3 transposase DDE domain protein
HMS1_02295	0.535841		COG2826 Transposase and inactivated derivatives, IS30 family	PF13936.6	Helix-turn-helix domain	hypothetical protein
HMS1_01395	0.512267	K07481	Transposase domain (DUF772)	PF05598.11	Transposase domain (DUF772)	hypothetical protein
HMS1_03215	0.49192		Transposase			hypothetical protein
HMS1_01662	0.44455		Tn3 transposase DDE domain	PF01526.17	Tn3 transposase DDE domain	Tn3 transposase DDE domain protein
HMS1_02066	0.385259		COG3385 FOG Transposase and inactivated derivatives	PF01609.21	Transposase DDE domain	Transposase DDE domain protein
HMS1_01651	0.374428		COG4644 Transposase and inactivated derivatives, TnpA family	PF01526.17	Tn3 transposase DDE domain	Tn3 transposase DDE domain protein
HMS1_01746	0.323903		COG4644 Transposase and inactivated derivatives, TnpA family	PF13700.6	Domain of unknown function (DUF4158)	Tn3 transposase DDE domain protein
HMS1_03164	0.299315		COG4644 Transposase and inactivated derivatives, TnpA family	PF01526.17	Tn3 transposase DDE domain	Tn3 transposase DDE domain protein
HMS1_01978	0.227555		COG4644 Transposase and inactivated derivatives, TnpA family	PF13700.6	Domain of unknown function (DUF4158)	Tn3 transposase DDE domain protein
HMS1_01624	0.22486		COG4644 Transposase and inactivated derivatives, TnpA family	PF13700.6	Domain of unknown function (DUF4158)	Tn3 transposase DDE domain protein
HMS1_02377	0.223949	K07497	Integrase core domain	PF13276.6	HTH-like domain	IS2 transposase TnpB
HMS1_01685	0.21835		COG4644 Transposase and inactivated derivatives, TnpA family	PF01526.17	Tn3 transposase DDE domain	Tn3 transposase DDE domain protein
HMS1_01779	0.212743		COG4644 Transposase and inactivated derivatives, TnpA family	PF13700.6	Domain of unknown function (DUF4158)	Tn3 transposase DDE domain protein
HMS1_04156	0.170756	K07497	Integrase core domain	PF13276.6	HTH-like domain	IS2 transposase TnpB
HMS1_02117	0.144771		COG4644 Transposase and inactivated derivatives, TnpA family	PF13700.6	Domain of unknown function (DUF4158)	hypothetical protein
HMS1_02008	0.0713397		COG4644 Transposase and inactivated derivatives, TnpA family	PF01526.17	Tn3 transposase DDE domain	Tn3 transposase DDE domain protein
HMS1_02151	0.0450557		COG4644 Transposase and inactivated derivatives, TnpA family	PF01526.17	Tn3 transposase DDE domain	Tn3 transposase DDE domain protein
HMS1_00329	0	K07497	Transposase	PF01527.20	Transposase	Transposase
HMS1_00530	0		transposase			hypothetical protein
HMS1_00577	0	K07497	Transposase			hypothetical protein
HMS1_00994	0	K07497	COG2801 Transposase and inactivated derivatives	PF13683.6	Integrase core domain	hypothetical protein
HMS1_00996	0	K07497	Transposase			hypothetical protein
HMS1_01060	0	K07497	Transposase			hypothetical protein
HMS1_01145	0	K07497	Transposase	PF01527.20	Transposase	Transposase
HMS1_01146	0	K07497	Transposase			hypothetical protein
HMS1_01200	0	K07497	Transposase			hypothetical protein
HMS1_01306	0		COG3328 Transposase and inactivated derivatives			hypothetical protein
HMS1_01312	0	K07497	PFAM transposase IS3 IS911 family protein	PF01527.20	Transposase	Transposase
HMS1_01343	0		Transposase domain (DUF772)			hypothetical protein
HMS1_01355	0		COG3328 Transposase and inactivated derivatives			hypothetical protein
HMS1_01379	0	K07497	Transposase	PF01527.20	Transposase	Transposase
HMS1_01449	0		Transposase, Mutator family			hypothetical protein
HMS1_01539	0	K07497	Transposase	PF01527.20	Transposase	Transposase
HMS1_01635	0		COG4644 Transposase and inactivated derivatives, TnpA family	PF13700.6	Domain of unknown function (DUF4158)	Tn3 transposase DDE domain protein
HMS1_01707	0		COG3328 Transposase and inactivated derivatives			hypothetical protein
HMS1_01781	0		COG4644 Transposase and inactivated derivatives, TnpA family	PF13700.6	Domain of unknown function (DUF4158)	Tn3 transposase DDE domain protein
HMS1_01986	0	K07497	Integrase core domain	PF13276.6	HTH-like domain	IS2 transposase TnpB
HMS1_01987	0	K07497	Transposase	PF01527.20	Transposase	Transposase
HMS1_02006	0		COG3328 Transposase and inactivated derivatives			hypothetical protein
HMS1_02007	0		COG4644 Transposase and inactivated derivatives, TnpA family	PF13700.6	Domain of unknown function (DUF4158)	hypothetical protein
HMS1_02026	0		COG4644 Transposase and inactivated derivatives, TnpA family	PF01526.17	Tn3 transposase DDE domain	Tn3 transposase DDE domain protein
HMS1_02027	0		COG4644 Transposase and inactivated derivatives, TnpA family	PF13700.6	Domain of unknown function (DUF4158)	hypothetical protein
HMS1_02029	0		COG3328 Transposase and inactivated derivatives			hypothetical protein
HMS1_02031	0	K07488	ISXO2-like transposase domain	PF12762.7	ISXO2-like transposase domain	ISXO2-like transposase domain protein
HMS1_02033	0	K07481	Transposase domain (DUF772)	PF05598.11	Transposase domain (DUF772)	hypothetical protein
HMS1_02034	0	K07481	Transposase domain (DUF772)			hypothetical protein
HMS1_02035	0	K07497	Integrase core domain	PF13276.6	HTH-like domain	IS2 transposase TnpB
HMS1_02036	0	K07497	Transposase	PF01527.20	Transposase	Transposase
HMS1_02047	0	K07497	Transposase			hypothetical protein
HMS1_02050	0			PF01610.17	Transposase	hypothetical protein
HMS1_02072	0	K07497	Transposase			hypothetical protein
HMS1_02085	0		COG4644 Transposase and inactivated derivatives, TnpA family	PF01526.17	Tn3 transposase DDE domain	Tn3 transposase DDE domain protein
HMS1_02086	0		COG4644 Transposase and inactivated derivatives, TnpA family	PF13700.6	Domain of unknown function (DUF4158)	hypothetical protein
HMS1_02087	0		COG3328 Transposase and inactivated derivatives			hypothetical protein
HMS1_02089	0	K07488	ISXO2-like transposase domain	PF12762.7	ISXO2-like transposase domain	ISXO2-like transposase domain protein
HMS1_02090	0		COG4644 Transposase and inactivated derivatives, TnpA family	PF13700.6	Domain of unknown function (DUF4158)	Tn3 transposase DDE domain protein
HMS1_02092	0		COG3328 Transposase and inactivated derivatives			hypothetical protein
HMS1_02094	0	K07488	ISXO2-like transposase domain	PF12762.7	ISXO2-like transposase domain	ISXO2-like transposase domain protein
HMS1_02096	0	K07481	Transposase domain (DUF772)	PF05598.11	Transposase domain (DUF772)	hypothetical protein
HMS1_02097	0	K07481	Transposase domain (DUF772)			hypothetical protein
HMS1_02098	0	K07497	Integrase core domain	PF13276.6	HTH-like domain	IS2 transposase TnpB
HMS1_02099	0	K07497	Transposase	PF01527.20	Transposase	Transposase
HMS1_02109	0	K07497	Transposase	PF01527.20	Transposase	Transposase
HMS1_02110	0	K07497	Integrase core domain	PF13276.6	HTH-like domain	IS2 transposase TnpB
HMS1_02111	0	K07483	Transposase	PF01527.20	Transposase	Transposase
HMS1_02118	0		COG4644 Transposase and inactivated derivatives, TnpA family	PF01526.17	Tn3 transposase DDE domain	Tn3 transposase DDE domain protein
HMS1_02123	0		COG4644 Transposase and inactivated derivatives, TnpA family	PF13700.6	Domain of unknown function (DUF4158)	Tn3 transposase DDE domain protein
HMS1_02124	0		Transposase, TnpA family	PF13700.6	Domain of unknown function (DUF4158)	hypothetical protein
HMS1_02126	0		COG3328 Transposase and inactivated derivatives			hypothetical protein
HMS1_02293	0			PF01527.20	Transposase	Transposase
HMS1_02338	0	K07497	Transposase	PF01527.20	Transposase	Transposase
HMS1_02341	0	K07497	Transposase	PF01527.20	Transposase	Transposase
HMS1_02376	0	K07497	Transposase	PF01527.20	Transposase	Transposase
HMS1_02411	0		COG3328 Transposase and inactivated derivatives			hypothetical protein
HMS1_02605	0	K07497	PFAM transposase IS3 IS911 family protein	PF01527.20	Transposase	Transposase
HMS1_02620	0		Transposase	PF00872.18	Transposase, Mutator family	Transposase, Mutator family
HMS1_02679	0		Transposase	PF00872.18	Transposase, Mutator family	Transposase, Mutator family
HMS1_02951	0		Transposase	PF00872.18	Transposase, Mutator family	Transposase, Mutator family
HMS1_03034	0	K07497	Integrase core domain	PF13276.6	HTH-like domain	IS2 transposase TnpB
HMS1_03035	0	K07497	Transposase	PF01527.20	Transposase	Transposase
HMS1_03086	0		PFAM transposase IS204 IS1001 IS1096 IS1165 family protein	PF01610.17	Transposase	Transposase
HMS1_03099	0		COG3328 Transposase and inactivated derivatives			hypothetical protein
HMS1_03123	0		Transposase	PF00872.18	Transposase, Mutator family	hypothetical protein
HMS1_03180	0	K07497	Transposase	PF01527.20	Transposase	Transposase
HMS1_03181	0	K07497	Integrase core domain	PF13276.6	HTH-like domain	IS2 transposase TnpB
HMS1_03212	0		COG4644 Transposase and inactivated derivatives, TnpA family	PF01526.17	Tn3 transposase DDE domain	Tn3 transposase DDE domain protein
HMS1_03213	0		Transposase, TnpA family	PF13700.6	Domain of unknown function (DUF4158)	hypothetical protein
HMS1_03214	0		COG4644 Transposase and inactivated derivatives, TnpA family	PF13700.6	Domain of unknown function (DUF4158)	hypothetical protein
HMS1_03238	0	K07497	Transposase			hypothetical protein
HMS1_03259	0	K07497	PFAM transposase IS3 IS911 family protein	PF01527.20	Transposase	Transposase
HMS1_03278	0		PFAM transposase IS204 IS1001 IS1096 IS1165 family protein	PF13542.6	Helix-turn-helix domain of transposase family ISL3	hypothetical protein
HMS1_03296	0	K07493	Transposase	PF00872.18	Transposase, Mutator family	Transposase, Mutator family
HMS1_03346	0	K07497	Transposase	PF01527.20	Transposase	Transposase
HMS1_03374	0	K07497	COG2801 Transposase and inactivated derivatives	PF13683.6	Integrase core domain	Integrase core domain protein
HMS1_03446	0		COG3328 Transposase and inactivated derivatives			hypothetical protein
HMS1_03451	0	K07497	Transposase	PF01527.20	Transposase	Transposase
HMS1_03514	0	K07497	Transposase			hypothetical protein
HMS1_03515	0	K07497	Transposase	PF01527.20	Transposase	Transposase
HMS1_03520	0		COG3328 Transposase and inactivated derivatives			hypothetical protein
HMS1_03542	0		Transposase, Mutator family	PF00872.18	Transposase, Mutator family	Transposase, Mutator family
HMS1_03564	0		COG3328 Transposase and inactivated derivatives			hypothetical protein
HMS1_03673	0		transposase activity			Transposase, Mutator family
HMS1_03710	0		Transposase	PF01609.21	Transposase DDE domain	hypothetical protein
HMS1_03849	0		Transposase			hypothetical protein
HMS1_03938	0		COG3328 Transposase and inactivated derivatives			hypothetical protein
HMS1_03940	0	K07493	Transposase	PF00872.18	Transposase, Mutator family	Transposase, Mutator family
HMS1_03982	0		PFAM transposase IS204 IS1001 IS1096 IS1165 family protein	PF01610.17	Transposase	Transposase
HMS1_04019	0	K07497	Transposase	PF01527.20	Transposase	Transposase
HMS1_04021	0	K07497	PFAM transposase IS3 IS911 family protein	PF01527.20	Transposase	Transposase
HMS1_04084	0		PFAM Transposase, IS204 IS1001 IS1096 IS1165	PF01610.17	Transposase	hypothetical protein
HMS1_04134	0		Transposase, Mutator family	PF00872.18	Transposase, Mutator family	Transposase, Mutator family
