# Supplementary material for: Early genome erosion and internal phage-symbiont-host interaction in the endosymbionts of a cold-seep tubeworm
Source: iScience. 2023 Jun 7;26(7):107033. doi: 10.1016/j.isci.2023.107033 (PMC10300362; doi:10.1016/j.isci.2023.107033)
Supplement: Table S18. Functional annotation and transcriptomic expression of the prophage proHMS1, related to Figure 1D and STAR Methods [file mmc19.xlsx]

## Sheet: Sheet1
Table S18 Functional annotation and transcriptomic expression of the prophage proHMS1, related to Figure 1D and STAR Methods.
ORF	TPMav	Manually Annotated Funtions	KEGG by Kofam			PFAM		COG		BlastP-NR
			KO ID	E-value	Function	Pfam ID	Function	COG ID	Functions	Function	Identity
proHMS1_00001	259.612	gpW, phage tail protein				PF02831.15	gpW			phage tail protein [Rhizobium subbaraonis] &gt;gi|1247851858|emb|SOC48291.1| gpW protein [Rhizobium subbaraonis]	43.08
proHMS1_00002	315.436	GpA, Phage terminase large subunit	K21512	1.3e-118	terminase, large subunit [EC:3.1.21.4]	PF05876.12	Phage terminase large subunit (GpA)	COG5525	Terminase	Phage terminase, large subunit GpA [Candidatus Kentron sp. LFY]	61.41
proHMS1_00003	354.795	Phage terminase samll subunit	K22014	6.4e-16	terminase small subunit / prophage DNA-packing protein			COG4220	transposase activity	DNA packaging Nu1 [Chromobacterium amazonense] &gt;gi|1357869570|gb|PRP68628.1| hypothetical protein BUE93_21415 [Chromobacterium amazonense]	32.75
proHMS1_00004	421.502	LydA holin phage, holin superfamily III				PF16083.5	LydA holin phage, holin superfamily III		LydA holin phage, holin superfamily III	LydA holin phage, holin superfamily III [Tepidimonas thermarum]	51.92
proHMS1_00005	317.854	Lysozyme	K01185	8.3e-18	lysozyme [EC:3.2.1.17]			COG3772	lysozyme	lysozyme [Zetaproteobacteria bacterium]	54.48
proHMS1_00006	210.905	Holin of 3TMs				PF11351.8	Holin of 3TMs, for gene-transfer release		Holin of 3TMs, for gene-transfer release	holin [Vibrio phage 1.293.O._10N.261.52.E1]	48.57
proHMS1_00007	0	hypothetical protein
proHMS1_00008	115.695	Protein of unknown function (DUF1367)				PF07105.11	Protein of unknown function (DUF1367)		Protein of unknown function (DUF1367)	DUF1367 family protein [Alteromonadaceae bacterium M269] &gt;gi|1593011090|gb|TDF41922.1| DUF1367 family protein [Alteromonadaceae bacterium M269]	48.05
proHMS1_00009	217.536	RusA, crossover junction endodeoxyribonuclease	K01160	2.1e-07	crossover junction endodeoxyribonuclease RusA [EC:3.1.22.4]	PF05866.11	Endodeoxyribonuclease RusA	COG4570	endodeoxyribonuclease RusA	RusA family crossover junction endodeoxyribonuclease [Dickeya zeae]	68.38
proHMS1_00010	333.944	RusA, crossover junction endodeoxyribonuclease	K01160	8.9e-12	crossover junction endodeoxyribonuclease RusA [EC:3.1.22.4]			COG0305	DnaB-like helicase C terminal domain	RusA family crossover junction endodeoxyribonuclease [Desulfovibrio desulfuricans] &gt;gi|1681489790|dbj|GEB79769.1| crossover junction endodeoxyribonuclease rusA [Desulfovibrio desulfuricans]	40.85
proHMS1_00011	296.579	DnaB Replicative DNA helicase	K17680	1.2e-58	twinkle protein [EC:3.6.4.12]	PF03796.15	DnaB-like helicase C terminal domain	COG3935		AAA family ATPase [Methylophaga sp.]	51.71
proHMS1_00012	315.91	hypothetical protein						COG0358	DNA primase	HNH endonuclease [Komagataeibacter oboediens] &gt;gi|1399205487|gb|PYD78202.1| hypothetical protein CFR80_16820 [Komagataeibacter oboediens]	50.93
proHMS1_00013	201.684	DNA primase	K02316	2.7e-07	DNA primase [EC:2.7.7.101]					DNA primase [Nitrosospira briensis] &gt;gi|1097204464|emb|SFO12260.1| hypothetical protein SAMN05216332_105157 [Nitrosospira briensis]	60
proHMS1_00014	98.7519	hypothetical protein
proHMS1_00015	36.9615	hypothetical protein
proHMS1_00016	259.1	hypothetical protein
proHMS1_00017	34.22	hypothetical protein
proHMS1_00018	485.556	hypothetical protein								hypothetical protein [Sinorhizobium medicae] &gt;gi|1549636087|gb|RVJ49700.1| hypothetical protein CN166_30910 [Sinorhizobium medicae] &gt;gi|1549664976|gb|RVJ77409.1| hypothetical protein CN167_10860 [Sinorhizobium medicae] &gt;gi|1549709958|gb|RVK20275.1| hypothetical protein CN165_10390 [Sinorhizobium medicae]	48.65
proHMS1_00019	593.866	hypothetical protein	K15136	0.019	mediator of RNA polymerase II transcription subunit 18, fungi type					hypothetical protein [Pseudomonas nitroreducens] &gt;gi|1661121805|gb|TLP68214.1| hypothetical protein FEA48_30645 [Pseudomonas nitroreducens]	36.04
proHMS1_00020	3.49518	hypothetical protein								hypothetical protein [Agrobacterium rhizogenes] &gt;gi|1703366717|gb|TRB14306.1| hypothetical protein EXN67_01405 [Agrobacterium rhizogenes] &gt;gi|1703400548|gb|TRB47096.1| hypothetical protein EXN73_01405 [Agrobacterium rhizogenes] &gt;gi|1703418876|gb|TRB64863.1| hypothetical protein EXN71_01405 [Agrobacterium rhizogenes]	46.15
proHMS1_00021	1115.4	hypothetical protein								hypothetical protein [Malikia spinosa] &gt;gi|1356074340|gb|PRD68753.1| hypothetical protein C6P61_09635 [Malikia spinosa]	45.88
proHMS1_00022	909.07	hypothetical protein
proHMS1_00023	1692.34	hypothetical protein
proHMS1_00024	8088.28	CRO/CL,YdaS/YdaT, Putative antitoxin of bacterial toxin-antitoxin system	K22302	7.6e-07	transcriptional repressor of cell division inhibition gene dicB	PF15943.5	Putative antitoxin of bacterial toxin-antitoxin system, YdaS/YdaT	COG4197	Putative antitoxin of bacterial toxin-antitoxin system, YdaS/YdaT	Cro/Cl family transcriptional regulator [enodsymbiont of Escarpia spicata] &gt;gi|1436067558|gb|RDH91858.1| Cro/Cl family transcriptional regulator [endosymbiont of Lamellibrachia luymesi] &gt;gi|1436069100|gb|RDH93172.1| Cro/Cl family transcriptional regulator [endosymbiont of Seepiophila jonesi]	68.66
proHMS1_00025	2292.22	CRO/CL, HTH-type transcriptional regulator	K22300	7.4e-18	HTH-type transcriptional regulator, cell division transcriptional repressor	PF01381.22	Helix-turn-helix	COG1396	sequence-specific DNA binding	helix-turn-helix transcriptional regulator [Thiobacillus denitrificans]	54.41
proHMS1_00026	732.662	hypothetical protein	K16106	0.0011	nonribosomal peptide synthetase protein BlmVI					hypothetical protein [Pandoraea apista] &gt;gi|1345454980|gb|AVF41527.1| hypothetical protein AL486_18870 [Pandoraea apista]	49.15
proHMS1_00027	343.455	hypothetical protein	K08713	6.1e-05	potassium channel LctB					zinc ribbon domain-containing protein [Succinatimonas hippei] &gt;gi|322415975|gb|EFY06681.1| hypothetical protein HMPREF9444_01538 [Succinatimonas hippei YIT 12066]	39.13
proHMS1_00028	81.9009	hypothetical protein	K05569	0.56	multicomponent Na+:H+ antiporter subunit E
proHMS1_00029	664.933	Transposase	K07493	4.6e-13	putative transposase	PF00872.18	Transposase, Mutator family	COG3328	Transposase, Mutator family	Transposase, mutator type [Magnetovibrio blakemorei]	74.78
proHMS1_00030	1430.08	C-5 cytosine-specific DNA methylase	K00558	8.8e-56	DNA (cytosine-5)-methyltransferase 1 [EC:2.1.1.37]	PF00145.17	C-5 cytosine-specific DNA methylase	COG0270	C-5 cytosine-specific DNA methylase	DNA (cytosine-5-)-methyltransferase [Proteobacteria bacterium]	70.87
proHMS1_00031	990.661	hypothetical protein								hypothetical protein [Paraburkholderia unamae] &gt;gi|1409719543|gb|RAR66844.1| hypothetical protein C7401_102269 [Paraburkholderia unamae]	72.63
proHMS1_00032	7991.03	hypothetical protein
proHMS1_00033	8.4604	hypothetical protein
proHMS1_00034	888.873	hypothetical protein	K23619	1.3e-13	collagen type XXVIII alpha					hypothetical protein [Pseudomonas aeruginosa] &gt;gi|1176906779|gb|ARG87529.1| hypothetical protein E613_34440 [Pseudomonas aeruginosa]	41.82
proHMS1_00035	299.199	hypothetical protein	K19479	1.6e-11	collagen, type X, alpha					hypothetical protein LB96_05080, partial [Salmonella enterica subsp. enterica]	50.33
proHMS1_00036	0	hypothetical protein
proHMS1_00037	393.911	YqaJ-like viral recombinase domain	K01143	1.6e-06	exodeoxyribonuclease (lambda-induced) [EC:3.1.11.3]	PF09588.10	YqaJ-like viral recombinase domain		YqaJ-like viral recombinase domain	YqaJ viral recombinase family protein [Bordetella genomosp. 9] &gt;gi|1190215194|gb|ARP89789.1| exonuclease [Bordetella genomosp. 9]	43.64
proHMS1_00038	507.383	hypothetical protein	K09714	4.4e-05	uncharacterized protein					protein of unknown function (DUF4116) [Candidatus Kentron sp. TC]	52.27
proHMS1_00039	413.967	DNA adenine methylase	K06223	1.6e-67	DNA adenine methylase [EC:2.1.1.72]	PF02086.15	D12 class N6 adenine-specific DNA methyltransferase	COG0338	PFAM D12 class N6 adenine-specific DNA methyltransferase	DNA adenine methylase [Pseudomonas sp. S-6-2] &gt;gi|1162906877|gb|AQZ93254.1| DNA methyltransferase [Pseudomonas sp. S-6-2]	58.12
proHMS1_00040	271.182	Phage integrase	K21039	4e-20	enterobacteria phage integrase [EC:2.7.7.- 3.1.-.-]			COG0582	Belongs to the 'phage' integrase family	tyrosine-type recombinase/integrase [Methylomagnum ishizawai] &gt;gi|1182712910|emb|SMF96837.1| Phage integrase family protein [Methylomagnum ishizawai]	45.38
proHMS1_00041	223.611	Putative phage tail protein				PF13550.6	Putative phage tail protein	COG4733	Putative phage tail protein	virion structural protein [Pseudomonas phage PaMx11] &gt;gi|936761654|gb|ALH23706.1| virion structural protein [Pseudomonas phage PaMx11]	42.13
proHMS1_00042	102.308	Tail assembly protein								hypothetical protein DI596_08945 [Azospira oryzae] &gt;gi|1404952124|gb|PZP79179.1| hypothetical protein DI593_08945 [Azospira oryzae]	62.07
proHMS1_00043	119.085	hypothetical protein
proHMS1_00044	127.748	hypothetical protein	K16866	0.00012	metalloproteinase inhibitor 3	PF09931.9	Uncharacterized conserved protein (DUF2163)	COG5449	Phage conserved hypothetical protein BR0599	DUF2163 domain-containing protein [Methylocaldum sp. 14B]	51.14
proHMS1_00045	210.386	hypothetical protein								hypothetical protein DRJ61_05205 [Acidobacteria bacterium]	41.67
proHMS1_00046	559.893	hypothetical protein								hypothetical protein [Lysobacter sp. yr284] &gt;gi|1089228233|emb|SDY64950.1| hypothetical protein SAMN04487939_104249 [Lysobacter sp. yr284]	31.97
proHMS1_00047	747.402	hypothetical protein	K09860	0.0005	uncharacterized protein					hypothetical protein COA55_00370 [Alcanivorax sp.]	36.05
proHMS1_00048	214.432	hypothetical protein	K10398	2.5e-06	kinesin family member 11	PF06791.13	Prophage tail length tape measure protein	COG1345	Prophage tail length tape measure protein	phage tail tape measure protein [Luteimonas sp. JM171] &gt;gi|1060918101|gb|AOH36880.1| hypothetical protein BGP89_11375 [Luteimonas sp. JM171]	35.12
proHMS1_00049	379.682	Prophage minor tail protein Z (GPZ)				PF06763.11	Prophage minor tail protein Z (GPZ)		Prophage minor tail protein Z (GPZ)	minor tail protein Z (GPZ) [Paraburkholderia tropica] &gt;gi|1405834340|gb|PZW75733.1| minor tail protein Z (GPZ) [Paraburkholderia tropica]	36.97
proHMS1_00050	880.98	hypothetical protein								hypothetical protein DJ031_04645 [bacterium endosymbiont of Escarpia laminata]	63.71
proHMS1_00051	1010.96	MTP, Major Tail Protein								hypothetical protein DJ031_04640 [bacterium endosymbiont of Escarpia laminata]	48.46
proHMS1_00052	533.851	hypothetical protein								hypothetical protein [Syntrophus gentianae] &gt;gi|1094511178|emb|SEM79057.1| hypothetical protein SAMN04489760_14813 [Syntrophus gentianae]	31.74
proHMS1_00053	498.708	Hc1, Head-closure	K08612	0.00019	disintegrin and metalloproteinase domain-containing protein 25 [EC:3.4.24.-]					hypothetical protein [Desulfoluna spongiiphila]	32.56
proHMS1_00054	434.787	hypothetical protein
proHMS1_00055	365.108	hypothetical protein
proHMS1_00056	442.506	hypothetical protein								hypothetical protein COB33_09430 [Thiotrichaceae bacterium] &gt;gi|1247412003|gb|PCI71249.1| hypothetical protein COB33_03915 [Thiotrichaceae bacterium]	33.33
proHMS1_00057	770.235	Phage major capsid protein E				PF03864.15	Phage major capsid protein E		capsid protein	phage capsid protein [Thiotrichaceae bacterium]	67.47
proHMS1_00058	763.429	Bacteriophage lambda head decoration protein D				PF02924.14	Bacteriophage lambda head decoration protein D		Bacteriophage lambda head decoration protein D	head decoration protein [Thiotrichaceae bacterium] &gt;gi|1247412001|gb|PCI71247.1| head decoration protein [Thiotrichaceae bacterium]	64.71
proHMS1_00059	468.335	capsid assembly protease	K21511	6.1e-111	capsid assembly protease [EC:3.4.21.-]	PF01343.18	Peptidase family S49	COG0616	PFAM peptidase S49	S49 family peptidase [Thiohalobacter thiocyanaticus] &gt;gi|1532247608|gb|RRQ20700.1| S49 family peptidase [Thiohalobacter thiocyanaticus]	44.34
proHMS1_00060	455.727	Phage portal protein				PF05136.13	Phage portal protein, lambda family	COG5511	Phage portal protein lambda	phage portal protein [Thiotrichaceae bacterium] &gt;gi|1247411999|gb|PCI71245.1| phage portal protein [Thiotrichaceae bacterium]	62.3
