# Supplementary material for: Early genome erosion and internal phage-symbiont-host interaction in the endosymbionts of a cold-seep tubeworm
Source: iScience. 2023 Jun 7;26(7):107033. doi: 10.1016/j.isci.2023.107033 (PMC10300362; doi:10.1016/j.isci.2023.107033)
Supplement: Table S19. Relative abundance of the Sclerolinum annulatum endosymbiont HMS1 and prophage proHMS1 among different individuals, related to STAR Methods [file mmc20.xlsx]

## Sheet: Sheet1
Table S19 Relative abundance of the Sclerolinum annulatum endosymbiont HMS1 and prophage proHMS1 among different individuals, related to STAR Methods.
Samples	Mean coverage (x/10Gbp metagenome reads）				Mean coverage (x/Mitochondria)
	Symbiont	Phage	Mitochondria		Symbiont	Phage	Mitochondria
HM_W02	9.70176	85.7264	184.105		5.27	46.56	100
HM_W03	138.638	1173.42	1071.6		12.94	109.5	100
HM_W11	159.235	1715.41	1602.77		9.94	107.03	100
HM_W12	272.176	2664.93	1030.07		26.42	258.71	100
HM_W13	242.825	3283.82	1167.76		20.79	281.21	100
HM_W14	83.8413	390.236	987.125		8.49	39.53	100
HM_W15	127.755	1383.12	1091.08		11.71	126.76	100
HM_W16	348.372	4009.94	1112.02		31.33	360.6	100
HM_W17	156.016	1895.82	1672.45		9.33	113.36	100
HM_W18	431.915	5111.83	746.662		57.84	684.62	100
HM_W19	417.559	6014.39	1061.65		39.33	566.51	100
HM_W20	707.494	10.5338	1305.6		54.19	0.81	100
