# Supplementary material for: Early genome erosion and internal phage-symbiont-host interaction in the endosymbionts of a cold-seep tubeworm
Source: iScience. 2023 Jun 7;26(7):107033. doi: 10.1016/j.isci.2023.107033 (PMC10300362; doi:10.1016/j.isci.2023.107033)
Supplement: Table S20. Genes encoding prokaryotic defense systems in the Sclerolinum annulatum endosymbiont HMS1 and its relatives, related to Figure 4A [file mmc21.xlsx]

## Sheet: Sheet1
Table S20 Genes encoding prokaryotic defense systems in the Sclerolinum annulatum endosymbiont HMS1 and its relatives, related to Figure 4A.
IDs	TPMav	HMS1	MCR1	MCR2	Paraescarpia echinospica	Seepiophila jonesi	Lamellibrachia luymesi	Lamellibrachia barhami	Escarpia laminata	Escarpia piscesae	Riftia pachyptila	Ridgeia piscesae	Tevnia jerichonana	Galathealinum brachiosum	Sedimenticola thiotaurini	Sedimenticola selenatireducens	Sedimenticola endophacoides	Annotations
CRISPR-Cas system
Universal Cas proteins
K15342		0	1	0	1	0	0	3	3	1	3	2	2	0	1	1	0	cas1; CRISP-associated protein Cas1
K09951		0	0	0	1	0	0	1	3	1	3	2	2	0	1	1	0	cas2; CRISPR-associated protein Cas2
Type I CRISPR-Cas
K07012		0	1	0	1	2	2	1	3	3	3	2	4	0	0	1	0	cas3; CRISPR-associated endonuclease/helicase Cas3
K07464		0	0	0	0	0	0	0	0	0	1	1	1	0	0	1	0	cas4; CRISPR-associated exonuclease Cas4 [EC:3.1.12.1]
K19117		0	0	0	0	0	0	0	0	0	1	1	2	0	0	1	0	csd1, cas8c; CRISPR-associated protein Csd1
K19118		0	0	0	0	0	0	0	0	0	1	1	2	0	0	1	0	csd2, cas7; CRISPR-associated protein Csd2
K19119		0	0	0	0	0	0	0	0	0	1	1	1	0	0	1	0	cas5d; CRISPR-associated protein Cas5d
K19123		0	0	0	1	0	0	1	1	1	2	2	1	0	0	0	0	casA, cse1; CRISPR system Cascade subunit CasA
K19046		0	0	0	1	0	0	1	1	1	2	1	1	0	0	0	0	casB, cse2; CRISPR system Cascade subunit CasB
K19124		0	0	0	1	0	0	1	1	1	2	1	1	0	0	0	0	casC, cse4; CRISPR system Cascade subunit CasC
K19125		0	0	0	1	0	0	1	1	2	2	1	1	0	0	0	0	casD, cse5; CRISPR system Cascade subunit CasD
K19126		0	0	0	1	0	0	1	1	1	2	1	1	0	0	0	0	casE, cse3; CRISPR system Cascade subunit CasE
K19127		0	1	0	0	0	0	0	1	0	0	0	0	0	0	0	0	csy1; CRISPR-associated protein Csy1
K19128		0	1	0	0	0	0	0	1	0	0	0	0	0	0	0	0	csy2; CRISPR-associated protein Csy2
K19129		0	1	0	0	0	0	0	1	0	0	0	0	0	0	0	0	csy3; CRISPR-associated protein Csy3
K19130		0	1	0	0	0	0	0	1	0	0	0	0	0	0	0	0	csy4, cas6f; CRISPR-associated endonuclease Csy4
Restriction and modification system
Type I R-M system
K01153	1370.86	11	4	0	3	1	1	11	4	5	2	0	2	0	2	3	0	hsdR; type I restriction enzyme, R subunit [EC:3.1.21.3]
K01154	292.91	6	5	0	3	0	0	6	4	4	0	0	0	0	2	2	0	hsdS; type I restriction enzyme, S subunit [EC:3.1.21.3]
K03427	245.759	12	4	0	3	0	0	6	4	6	4	0	4	0	2	2	0	hsdM; type I restriction enzyme M protein [EC:2.1.1.72]
Type II R-M system
K06223	413.967	7	0	0	0	1	1	0	0	0	0	0	0	0	0	0	0	dam; DNA adenine methylase [EC:2.1.1.72]
K07319	68.1059	4	0	0	0	0	0	0	0	0	0	0	0	0	0	0	0	yhdJ; adenine-specific DNA-methyltransferase [EC:2.1.1.72]
K00558	1430.08	1	0	1	0	0	0	0	0	0	0	0	1	1	0	1	0	DNMT1, dcm; DNA (cytosine-5)-methyltransferase 1
Toxin-antitoxin system
RelE/StbE-RelB/StbD
K06218		0	1	2	0	1	1	1	1	0	0	0	0	0	0	0	0	relE, stbE; mRNA interferase RelE/StbE
K18918		0	1	3	1	0	0	2	0	1	0	0	0	0	0	0	1	relB; rel operon repressor / antitoxin RelB
K18923		0	1	0	0	1	1	1	1	0	0	0	0	0	0	0	0	stbD; antitoxin StbD
YafQ-dinJ
K19157		0	0	1	0	0	0	0	0	0	0	0	0	0	0	0	0	yafQ; mRNA interferase YafQ [EC:3.1.-.-]
K07473		0	0	1	0	0	0	0	0	0	0	0	0	0	0	0	0	dinJ; DNA-damage-inducible protein J
YoeB-YefM
K19158	1267.4	2	2	1	1	1	1	1	0	1	1	0	2	0	0	0	0	yoeB; toxin YoeB [EC:3.1.-.-]
K19159	4768.87	2	2	1	1	1	1	1	0	1	1	0	2	0	0	0	0	yefM; antitoxin YefM
CcdB-CcdA
K19163		0	0	1	0	0	0	0	0	1	0	0	0	0	0	2	0	ccdB; toxin CcdB
K19164		0	0	1	0	0	0	0	0	1	0	0	0	0	0	1	0	ccdA; antitoxin CcdA
ParE-ParD
K19092	572.354	2	3	5	2	1	1	5	4	3	2	0	0	0	0	2	0	parE1_3_4; toxin ParE1/3/4
K07746		0	2	1	1	0	0	2	1	2	0	0	0	0	0	0	0	parD1_3_4; antitoxin ParD1/3/4
HigB-HigA
K19166		0	0	1	1	0	0	2	0	0	0	0	0	1	0	0	0	higB; mRNA interferase HigB [EC:3.1.-.-]
K07334	5781.71	2	1	3	1	1	1	0	0	0	1	0	1	0	0	0	0	higB-1; toxin HigB-1
K18831		0	1	2	1	0	0	3	0	0	0	0	0	1	0	1	0	higA; HTH-type transcriptional regulator / antitoxin HigA
K21498	2701.71	4	2	3	0	1	1	0	0	0	1	0	1	0	0	0	0	higA-1; antitoxin HigA-1
VapC-VapB
K18828	804.206	1	1	1	0	0	0	1	0	0	0	0	0	0	0	0	0	mvpA, vapC; tRNA(fMet)-specific endonuclease VapC
K18829	1198.11	1	1	1	0	0	0	1	0	0	0	0	0	0	0	0	0	mvpT, vapB; antitoxin VapB
CptA-CptB
K19168	41.1681	1	1	1	0	0	0	0	0	0	1	1	1	0	0	1	1	cptA; toxin CptA
K09159	37.8521	1	1	1	1	0	0	1	1	1	1	1	1	1	1	1	1	cptB; antitoxin CptB
