# Supplementary material for: Early genome erosion and internal phage-symbiont-host interaction in the endosymbionts of a cold-seep tubeworm
Source: iScience. 2023 Jun 7;26(7):107033. doi: 10.1016/j.isci.2023.107033 (PMC10300362; doi:10.1016/j.isci.2023.107033)
Supplement: Table S21. Functional comparisons of three genomic bins of the Sclerolinum annulatum endosymbionts based on annotation against the KEGG database, related to STAR Methods [file mmc22.xlsx]

## Sheet: Sheet1
Table S21 Functional comparisons of three genomic bins of the Sclerolinum annulatum endosymbionts based on annotation against the KEGG database, related to STAR Methods.
IDs	HMS1	BinC	BinI	Function
Functions with differences
K07497	223	200	66	putative transposase
K07493	297	278	159	putative transposase
K07481	82	84	51	transposase, IS5 family
K07482	23	24	17	transposase, IS30 family
K07495	20	18	13	putative transposase
K07488	14	15	10	transposase
K06287	4	1	1	maf; septum formation protein
K07486	3	5	2	transposase
K07724	5	5	3	ner, nlp, sfsB; Ner family transcriptional regulator
K21498	4	4	2	higA-1; antitoxin HigA-1
K07483	7	5	4	transposase
K01153	6	4	5	hsdR; type I restriction enzyme, R subunit [EC:3.1.21.3]
K03563	3	3	2	csrA; carbon storage regulator
K06905	4	4	3	uncharacterized protein
K07132	2	2	1	MuB; ATP-dependent target DNA activator [EC:3.6.1.3]
K07334	2	2	1	higB-1; toxin HigB-1
K07485	2	2	1	K07485; transposase
K19158	2	2	1	yoeB; toxin YoeB [EC:3.1.-.-]
K19159	2	2	1	yefM; antitoxin YefM
K00566	2	1	1	mnmA, trmU; tRNA-uridine 2-sulfurtransferase [EC:2.8.1.13]
K00571	2	3	2	E2.1.1.72; site-specific DNA-methyltransferase (adenine-specific) [EC:2.1.1.72]
K01174	1	0	1	nuc; micrococcal nuclease [EC:3.1.31.1]
K01756	2	1	1	purB, ADSL; adenylosuccinate lyase [EC:4.3.2.2]
K03200	2	1	1	virB5, lvhB5; type IV secretion system protein VirB5
K03427	6	5	5	hsdM; type I restriction enzyme M protein [EC:2.1.1.72]
K07153	2	1	1	hflD; high frequency lysogenization protein
K07733	2	2	1	alpA; prophage regulatory protein
K11904	2	3	2	vgrG; type VI secretion system secreted protein VgrG
K19421	1	1	0	epsC; polysaccharide biosynthesis protein EpsC
K21310	2	2	1	mddA; methanethiol S-methyltransferase [EC:2.1.1.334]
Comprehensive view of KEGG annotations
K00003	1	1	1	hom; homoserine dehydrogenase [EC:1.1.1.3]
K00012	1	1	1	UGDH, ugd; UDPglucose 6-dehydrogenase [EC:1.1.1.22]
K00013	1	1	1	hisD; histidinol dehydrogenase [EC:1.1.1.23]
K00014	1	1	1	aroE; shikimate dehydrogenase [EC:1.1.1.25]
K00024	2	2	2	mdh; malate dehydrogenase [EC:1.1.1.37]
K00033	1	1	1	PGD, gnd, gntZ; 6-phosphogluconate dehydrogenase [EC:1.1.1.44 1.1.1.343]
K00036	1	1	1	G6PD, zwf; glucose-6-phosphate 1-dehydrogenase [EC:1.1.1.49 1.1.1.363]
K00052	1	1	1	leuB, IMDH; 3-isopropylmalate dehydrogenase [EC:1.1.1.85]
K00053	1	1	1	ilvC; ketol-acid reductoisomerase [EC:1.1.1.86]
K00057	1	1	1	gpsA; glycerol-3-phosphate dehydrogenase (NAD(P)+) [EC:1.1.1.94]
K00058	1	1	1	serA, PHGDH; D-3-phosphoglycerate dehydrogenase / 2-oxoglutarate reductase [EC:1.1.1.95 1.1.1.399]
K00059	1	1	1	fabG, OAR1; 3-oxoacyl-[acyl-carrier protein] reductase [EC:1.1.1.100]
K00075	1	1	1	murB; UDP-N-acetylmuramate dehydrogenase [EC:1.3.1.98]
K00088	1	1	1	IMPDH, guaB; IMP dehydrogenase [EC:1.1.1.205]
K00097	1	1	1	pdxA; 4-hydroxythreonine-4-phosphate dehydrogenase [EC:1.1.1.262]
K00099	1	1	1	dxr; 1-deoxy-D-xylulose-5-phosphate reductoisomerase [EC:1.1.1.267]
K00104	1	1	1	glcD; glycolate oxidase [EC:1.1.3.15]
K00133	1	1	1	asd; aspartate-semialdehyde dehydrogenase [EC:1.2.1.11]
K00134	1	1	1	GAPDH, gapA; glyceraldehyde 3-phosphate dehydrogenase [EC:1.2.1.12]
K00135	1	1	1	gabD; succinate-semialdehyde dehydrogenase / glutarate-semialdehyde dehydrogenase [EC:1.2.1.16 1.2.1.79 1.2.1.20]
K00145	1	1	1	argC; N-acetyl-gamma-glutamyl-phosphate reductase [EC:1.2.1.38]
K00147	1	1	1	proA; glutamate-5-semialdehyde dehydrogenase [EC:1.2.1.41]
K00163	1	1	1	aceE; pyruvate dehydrogenase E1 component [EC:1.2.4.1]
K00164	1	1	1	OGDH, sucA; 2-oxoglutarate dehydrogenase E1 component [EC:1.2.4.2]
K00174	1	1	1	korA, oorA, oforA; 2-oxoglutarate/2-oxoacid ferredoxin oxidoreductase subunit alpha [EC:1.2.7.3 1.2.7.11]
K00175	1	1	1	korB, oorB, oforB; 2-oxoglutarate/2-oxoacid ferredoxin oxidoreductase subunit beta [EC:1.2.7.3 1.2.7.11]
K00185	1	1	1	K00185; prokaryotic molybdopterin-containing oxidoreductase family, membrane subunit
K00208	1	1	1	fabI; enoyl-[acyl-carrier protein] reductase I [EC:1.3.1.9 1.3.1.10]
K00215	1	1	1	dapB; 4-hydroxy-tetrahydrodipicolinate reductase [EC:1.17.1.8]
K00228	1	1	1	CPOX, hemF; coproporphyrinogen III oxidase [EC:1.3.3.3]
K00239	2	2	2	sdhA, frdA; succinate dehydrogenase / fumarate reductase, flavoprotein subunit [EC:1.3.5.1 1.3.5.4]
K00240	2	2	2	sdhB, frdB; succinate dehydrogenase / fumarate reductase, iron-sulfur subunit [EC:1.3.5.1 1.3.5.4]
K00241	1	1	1	sdhC, frdC; succinate dehydrogenase / fumarate reductase, cytochrome b subunit
K00242	1	1	1	sdhD, frdD; succinate dehydrogenase / fumarate reductase, membrane anchor subunit
K00259	1	1	1	ald; alanine dehydrogenase [EC:1.4.1.1]
K00265	1	1	1	gltB; glutamate synthase (NADPH) large chain [EC:1.4.1.13]
K00266	1	1	1	gltD; glutamate synthase (NADPH) small chain [EC:1.4.1.13]
K00278	1	1	1	nadB; L-aspartate oxidase [EC:1.4.3.16]
K00282	1	1	1	gcvPA; glycine dehydrogenase subunit 1 [EC:1.4.4.2]
K00283	1	1	1	gcvPB; glycine dehydrogenase subunit 2 [EC:1.4.4.2]
K00286	1	1	1	proC; pyrroline-5-carboxylate reductase [EC:1.5.1.2]
K00287	1	1	1	DHFR, folA; dihydrofolate reductase [EC:1.5.1.3]
K00297	1	1	1	metF, MTHFR; methylenetetrahydrofolate reductase (NADPH) [EC:1.5.1.20]
K00311	1	1	1	ETFDH; electron-transferring-flavoprotein dehydrogenase [EC:1.5.5.1]
K00322	1	1	1	sthA, udhA; NAD(P) transhydrogenase [EC:1.6.1.1]
K00324	1	1	1	pntA; H+-translocating NAD(P) transhydrogenase subunit alpha [EC:1.6.1.2 7.1.1.1]
K00325	1	1	1	pntB; H+-translocating NAD(P) transhydrogenase subunit beta [EC:1.6.1.2 7.1.1.1]
K00330	1	1	1	nuoA; NADH-quinone oxidoreductase subunit A [EC:7.1.1.2]
K00331	1	1	1	nuoB; NADH-quinone oxidoreductase subunit B [EC:7.1.1.2]
K00332	1	1	1	nuoC; NADH-quinone oxidoreductase subunit C [EC:7.1.1.2]
K00333	1	1	1	nuoD; NADH-quinone oxidoreductase subunit D [EC:7.1.1.2]
K00334	1	1	1	nuoE; NADH-quinone oxidoreductase subunit E [EC:7.1.1.2]
K00335	1	1	1	nuoF; NADH-quinone oxidoreductase subunit F [EC:7.1.1.2]
K00336	1	1	1	nuoG; NADH-quinone oxidoreductase subunit G [EC:7.1.1.2]
K00337	1	1	1	nuoH; NADH-quinone oxidoreductase subunit H [EC:7.1.1.2]
K00338	1	1	1	nuoI; NADH-quinone oxidoreductase subunit I [EC:7.1.1.2]
K00339	1	1	1	nuoJ; NADH-quinone oxidoreductase subunit J [EC:7.1.1.2]
K00340	1	1	1	nuoK; NADH-quinone oxidoreductase subunit K [EC:7.1.1.2]
K00341	1	1	1	nuoL; NADH-quinone oxidoreductase subunit L [EC:7.1.1.2]
K00342	1	1	1	nuoM; NADH-quinone oxidoreductase subunit M [EC:7.1.1.2]
K00343	1	1	1	nuoN; NADH-quinone oxidoreductase subunit N [EC:7.1.1.2]
K00362	1	1	1	nirB; nitrite reductase (NADH) large subunit [EC:1.7.1.15]
K00363	1	1	1	nirD; nitrite reductase (NADH) small subunit [EC:1.7.1.15]
K00374	1	1	1	narI, narV; nitrate reductase gamma subunit [EC:1.7.5.1 1.7.99.-]
K00380	1	1	1	cysJ; sulfite reductase (NADPH) flavoprotein alpha-component [EC:1.8.1.2]
K00381	1	1	1	cysI; sulfite reductase (NADPH) hemoprotein beta-component [EC:1.8.1.2]
K00382	1	1	1	DLD, lpd, pdhD; dihydrolipoamide dehydrogenase [EC:1.8.1.4]
K00384	1	1	1	trxB, TRR; thioredoxin reductase (NADPH) [EC:1.8.1.9]
K00390	1	1	1	cysH; phosphoadenosine phosphosulfate reductase [EC:1.8.4.8 1.8.4.10]
K00394	1	1	1	aprA; adenylylsulfate reductase, subunit A [EC:1.8.99.2]
K00395	1	1	1	aprB; adenylylsulfate reductase, subunit B [EC:1.8.99.2]
K00404	1	1	1	ccoN; cytochrome c oxidase cbb3-type subunit I [EC:1.9.3.1]
K00405	1	1	1	ccoO; cytochrome c oxidase cbb3-type subunit II
K00406	1	1	1	ccoP; cytochrome c oxidase cbb3-type subunit III
K00407	1	1	1	ccoQ; cytochrome c oxidase cbb3-type subunit IV
K00411	1	1	1	UQCRFS1, RIP1, petA; ubiquinol-cytochrome c reductase iron-sulfur subunit [EC:7.1.1.8]
K00412	1	1	1	CYTB, petB; ubiquinol-cytochrome c reductase cytochrome b subunit
K00413	1	1	1	CYC1, CYT1, petC; ubiquinol-cytochrome c reductase cytochrome c1 subunit
K00428	1	1	1	E1.11.1.5; cytochrome c peroxidase [EC:1.11.1.5]
K00523	1	1	1	ascD, ddhD, rfbI; CDP-4-dehydro-6-deoxyglucose reductase, E3 [EC:1.17.1.1]
K00525	1	1	1	E1.17.4.1A, nrdA, nrdE; ribonucleoside-diphosphate reductase alpha chain [EC:1.17.4.1]
K00537	1	1	1	arsC1, arsC; arsenate reductase (glutaredoxin) [EC:1.20.4.1]
K00548	1	1	1	metH, MTR; 5-methyltetrahydrofolate--homocysteine methyltransferase [EC:2.1.1.13]
K00554	1	1	1	trmD; tRNA (guanine37-N1)-methyltransferase [EC:2.1.1.228]
K00558	1	1	1	DNMT1, dcm; DNA (cytosine-5)-methyltransferase 1 [EC:2.1.1.37]
K00560	1	1	1	thyA, TYMS; thymidylate synthase [EC:2.1.1.45]
K00564	1	1	1	rsmC; 16S rRNA (guanine1207-N2)-methyltransferase [EC:2.1.1.172]
K00568	1	1	1	ubiG; 2-polyprenyl-6-hydroxyphenyl methylase / 3-demethylubiquinone-9 3-methyltransferase [EC:2.1.1.222 2.1.1.64]
K00573	2	2	2	E2.1.1.77, pcm; protein-L-isoaspartate(D-aspartate) O-methyltransferase [EC:2.1.1.77]
K00600	1	1	1	glyA, SHMT; glycine hydroxymethyltransferase [EC:2.1.2.1]
K00602	1	1	1	purH; phosphoribosylaminoimidazolecarboxamide formyltransferase / IMP cyclohydrolase [EC:2.1.2.3 3.5.4.10]
K00604	1	1	1	MTFMT, fmt; methionyl-tRNA formyltransferase [EC:2.1.2.9]
K00605	1	1	1	gcvT, AMT; aminomethyltransferase [EC:2.1.2.10]
K00606	1	1	1	panB; 3-methyl-2-oxobutanoate hydroxymethyltransferase [EC:2.1.2.11]
K00609	1	1	1	pyrB, PYR2; aspartate carbamoyltransferase catalytic subunit [EC:2.1.3.2]
K00611	1	1	1	OTC, argF, argI; ornithine carbamoyltransferase [EC:2.1.3.3]
K00615	1	1	1	E2.2.1.1, tktA, tktB; transketolase [EC:2.2.1.1]
K00620	1	1	1	argJ; glutamate N-acetyltransferase / amino-acid N-acetyltransferase [EC:2.3.1.35 2.3.1.1]
K00627	1	1	1	DLAT, aceF, pdhC; pyruvate dehydrogenase E2 component (dihydrolipoamide acetyltransferase) [EC:2.3.1.12]
K00640	1	1	1	cysE; serine O-acetyltransferase [EC:2.3.1.30]
K00648	1	1	1	fabH; 3-oxoacyl-[acyl-carrier-protein] synthase III [EC:2.3.1.180]
K00651	1	1	1	metA; homoserine O-succinyltransferase/O-acetyltransferase [EC:2.3.1.46 2.3.1.31]
K00652	1	1	1	bioF; 8-amino-7-oxononanoate synthase [EC:2.3.1.47]
K00655	1	1	1	plsC; 1-acyl-sn-glycerol-3-phosphate acyltransferase [EC:2.3.1.51]
K00658	1	1	1	DLST, sucB; 2-oxoglutarate dehydrogenase E2 component (dihydrolipoamide succinyltransferase) [EC:2.3.1.61]
K00674	1	1	1	dapD; 2,3,4,5-tetrahydropyridine-2,6-dicarboxylate N-succinyltransferase [EC:2.3.1.117]
K00677	2	2	2	lpxA; UDP-N-acetylglucosamine acyltransferase [EC:2.3.1.129]
K00681	1	1	1	ggt; gamma-glutamyltranspeptidase / glutathione hydrolase [EC:2.3.2.2 3.4.19.13]
K00688	1	1	1	PYG, glgP; glycogen phosphorylase [EC:2.4.1.1]
K00700	1	1	1	GBE1, glgB; 1,4-alpha-glucan branching enzyme [EC:2.4.1.18]
K00703	1	1	1	glgA; starch synthase [EC:2.4.1.21]
K00705	1	1	1	malQ; 4-alpha-glucanotransferase [EC:2.4.1.25]
K00748	1	1	1	lpxB; lipid-A-disaccharide synthase [EC:2.4.1.182]
K00762	1	1	1	pyrE; orotate phosphoribosyltransferase [EC:2.4.2.10]
K00764	1	1	1	purF, PPAT; amidophosphoribosyltransferase [EC:2.4.2.14]
K00765	2	2	2	hisG; ATP phosphoribosyltransferase [EC:2.4.2.17]
K00766	1	1	1	trpD; anthranilate phosphoribosyltransferase [EC:2.4.2.18]
K00767	1	1	1	nadC, QPRT; nicotinate-nucleotide pyrophosphorylase (carboxylating) [EC:2.4.2.19]
K00773	1	1	1	tgt, QTRT1; queuine tRNA-ribosyltransferase [EC:2.4.2.29]
K00783	1	1	1	rlmH; 23S rRNA (pseudouridine1915-N3)-methyltransferase [EC:2.1.1.177]
K00788	1	1	1	thiE; thiamine-phosphate pyrophosphorylase [EC:2.5.1.3]
K00789	1	1	1	metK; S-adenosylmethionine synthetase [EC:2.5.1.6]
K00790	1	1	1	murA; UDP-N-acetylglucosamine 1-carboxyvinyltransferase [EC:2.5.1.7]
K00791	1	1	1	miaA, TRIT1; tRNA dimethylallyltransferase [EC:2.5.1.75]
K00793	1	1	1	ribE, RIB5; riboflavin synthase [EC:2.5.1.9]
K00794	1	1	1	ribH, RIB4; 6,7-dimethyl-8-ribityllumazine synthase [EC:2.5.1.78]
K00795	1	1	1	ispA; farnesyl diphosphate synthase [EC:2.5.1.1 2.5.1.10]
K00796	1	1	1	folP; dihydropteroate synthase [EC:2.5.1.15]
K00797	1	1	1	speE, SRM; spermidine synthase [EC:2.5.1.16]
K00798	1	1	1	MMAB, pduO; cob(I)alamin adenosyltransferase [EC:2.5.1.17]
K00800	1	1	1	aroA; 3-phosphoshikimate 1-carboxyvinyltransferase [EC:2.5.1.19]
K00806	1	1	1	uppS; undecaprenyl diphosphate synthase [EC:2.5.1.31]
K00812	1	1	1	aspB; aspartate aminotransferase [EC:2.6.1.1]
K00817	2	2	2	hisC; histidinol-phosphate aminotransferase [EC:2.6.1.9]
K00820	1	1	1	glmS, GFPT; glutamine---fructose-6-phosphate transaminase (isomerizing) [EC:2.6.1.16]
K00821	1	1	1	argD; acetylornithine/N-succinyldiaminopimelate aminotransferase [EC:2.6.1.11 2.6.1.17]
K00824	1	1	1	dat; D-alanine transaminase [EC:2.6.1.21]
K00826	1	1	1	E2.6.1.42, ilvE; branched-chain amino acid aminotransferase [EC:2.6.1.42]
K00830	1	1	1	AGXT; alanine-glyoxylate transaminase / serine-glyoxylate transaminase / serine-pyruvate transaminase [EC:2.6.1.44 2.6.1.45 2.6.1.51]
K00831	1	1	1	serC, PSAT1; phosphoserine aminotransferase [EC:2.6.1.52]
K00833	1	1	1	bioA; adenosylmethionine---8-amino-7-oxononanoate aminotransferase [EC:2.6.1.62]
K00855	1	1	1	PRK, prkB; phosphoribulokinase [EC:2.7.1.19]
K00856	1	1	1	E2.7.1.20, ADK; adenosine kinase [EC:2.7.1.20]
K00858	1	1	1	ppnK, NADK; NAD+ kinase [EC:2.7.1.23]
K00859	1	1	1	coaE; dephospho-CoA kinase [EC:2.7.1.24]
K00860	1	1	1	cysC; adenylylsulfate kinase [EC:2.7.1.25]
K00873	1	1	1	PK, pyk; pyruvate kinase [EC:2.7.1.40]
K00891	1	1	1	E2.7.1.71, aroK, aroL; shikimate kinase [EC:2.7.1.71]
K00912	1	1	1	lpxK; tetraacyldisaccharide 4'-kinase [EC:2.7.1.130]
K00919	1	1	1	ispE; 4-diphosphocytidyl-2-C-methyl-D-erythritol kinase [EC:2.7.1.148]
K00927	1	1	1	PGK, pgk; phosphoglycerate kinase [EC:2.7.2.3]
K00928	1	1	1	lysC; aspartate kinase [EC:2.7.2.4]
K00930	1	1	1	argB; acetylglutamate kinase [EC:2.7.2.8]
K00931	1	1	1	proB; glutamate 5-kinase [EC:2.7.2.11]
K00939	2	2	2	adk, AK; adenylate kinase [EC:2.7.4.3]
K00940	1	1	1	ndk, NME; nucleoside-diphosphate kinase [EC:2.7.4.6]
K00942	1	1	1	E2.7.4.8, gmk; guanylate kinase [EC:2.7.4.8]
K00943	1	1	1	tmk, DTYMK; dTMP kinase [EC:2.7.4.9]
K00945	1	1	1	cmk; CMP/dCMP kinase [EC:2.7.4.25]
K00946	1	1	1	thiL; thiamine-monophosphate kinase [EC:2.7.4.16]
K00948	1	1	1	PRPS, prsA; ribose-phosphate pyrophosphokinase [EC:2.7.6.1]
K00950	2	2	2	folK; 2-amino-4-hydroxy-6-hydroxymethyldihydropteridine diphosphokinase [EC:2.7.6.3]
K00954	1	1	1	E2.7.7.3A, coaD, kdtB; pantetheine-phosphate adenylyltransferase [EC:2.7.7.3]
K00958	1	1	1	sat, met3; sulfate adenylyltransferase [EC:2.7.7.4]
K00962	1	1	1	pnp, PNPT1; polyribonucleotide nucleotidyltransferase [EC:2.7.7.8]
K00963	1	1	1	UGP2, galU, galF; UTP--glucose-1-phosphate uridylyltransferase [EC:2.7.7.9]
K00969	1	1	1	nadD; nicotinate-nucleotide adenylyltransferase [EC:2.7.7.18]
K00970	1	1	1	pcnB; poly(A) polymerase [EC:2.7.7.19]
K00974	2	2	2	cca; tRNA nucleotidyltransferase (CCA-adding enzyme) [EC:2.7.7.72 3.1.3.- 3.1.4.-]
K00975	1	1	1	glgC; glucose-1-phosphate adenylyltransferase [EC:2.7.7.27]
K00979	1	1	1	kdsB; 3-deoxy-manno-octulosonate cytidylyltransferase (CMP-KDO synthetase) [EC:2.7.7.38]
K00981	1	1	1	E2.7.7.41, CDS1, CDS2, cdsA; phosphatidate cytidylyltransferase [EC:2.7.7.41]
K00982	1	1	1	glnE; [glutamine synthetase] adenylyltransferase / [glutamine synthetase]-adenylyl-L-tyrosine phosphorylase [EC:2.7.7.42 2.7.7.89]
K00989	1	1	1	rph; ribonuclease PH [EC:2.7.7.56]
K00990	1	1	1	glnD; [protein-PII] uridylyltransferase [EC:2.7.7.59]
K00991	1	1	1	ispD; 2-C-methyl-D-erythritol 4-phosphate cytidylyltransferase [EC:2.7.7.60]
K00992	1	1	1	murU; N-acetyl-alpha-D-muramate 1-phosphate uridylyltransferase [EC:2.7.7.99]
K01000	1	1	1	mraY; phospho-N-acetylmuramoyl-pentapeptide-transferase [EC:2.7.8.13]
K01006	1	1	1	ppdK; pyruvate, orthophosphate dikinase [EC:2.7.9.1]
K01007	1	1	1	pps, ppsA; pyruvate, water dikinase [EC:2.7.9.2]
K01012	1	1	1	bioB; biotin synthase [EC:2.8.1.6]
K01056	1	1	1	PTH1, pth, spoVC; peptidyl-tRNA hydrolase, PTH1 family [EC:3.1.1.29]
K01057	1	1	1	PGLS, pgl, devB; 6-phosphogluconolactonase [EC:3.1.1.31]
K01069	2	2	2	gloB, gloC, HAGH; hydroxyacylglutathione hydrolase [EC:3.1.2.6]
K01079	1	1	1	serB, PSPH; phosphoserine phosphatase [EC:3.1.3.3]
K01082	1	1	1	cysQ, MET22, BPNT1; 3'(2'), 5'-bisphosphate nucleotidase [EC:3.1.3.7]
K01091	2	2	2	gph; phosphoglycolate phosphatase [EC:3.1.3.18]
K01092	1	1	1	E3.1.3.25, IMPA, suhB; myo-inositol-1(or 4)-monophosphatase [EC:3.1.3.25]
K01095	1	1	1	pgpA; phosphatidylglycerophosphatase A [EC:3.1.3.27]
K01129	1	1	1	dgt; dGTPase [EC:3.1.5.1]
K01139	1	1	1	spoT; GTP diphosphokinase / guanosine-3',5'-bis(diphosphate) 3'-diphosphatase [EC:2.7.6.5 3.1.7.2]
K01141	1	1	1	sbcB, exoI; exodeoxyribonuclease I [EC:3.1.11.1]
K01142	1	1	1	E3.1.11.2, xthA; exodeoxyribonuclease III [EC:3.1.11.2]
K01147	1	1	1	rnb; exoribonuclease II [EC:3.1.13.1]
K01150	1	1	1	endA; deoxyribonuclease I [EC:3.1.21.1]
K01154	5	5	5	hsdS; type I restriction enzyme, S subunit [EC:3.1.21.3]
K01159	2	2	2	ruvC; crossover junction endodeoxyribonuclease RuvC [EC:3.1.22.4]
K01175	1	1	1	ybfF; esterase [EC:3.1.-.-]
K01185	1	1	1	E3.2.1.17; lysozyme [EC:3.2.1.17]
K01207	1	1	1	nagZ; beta-N-acetylhexosaminidase [EC:3.2.1.52]
K01246	1	1	1	tag; DNA-3-methyladenine glycosylase I [EC:3.2.2.20]
K01251	1	1	1	E3.3.1.1, ahcY; adenosylhomocysteinase [EC:3.3.1.1]
K01255	1	1	1	CARP, pepA; leucyl aminopeptidase [EC:3.4.11.1]
K01256	1	1	1	pepN; aminopeptidase N [EC:3.4.11.2]
K01262	1	1	1	pepP; Xaa-Pro aminopeptidase [EC:3.4.11.9]
K01265	1	1	1	map; methionyl aminopeptidase [EC:3.4.11.18]
K01338	2	2	2	lon; ATP-dependent Lon protease [EC:3.4.21.53]
K01356	1	1	1	lexA; repressor LexA [EC:3.4.21.88]
K01358	2	2	2	clpP, CLPP; ATP-dependent Clp protease, protease subunit [EC:3.4.21.92]
K01406	1	1	1	prtC; serralysin [EC:3.4.24.40]
K01409	1	1	1	KAE1, tsaD, QRI7; N6-L-threonylcarbamoyladenine synthase [EC:2.3.1.234]
K01414	1	1	1	prlC; oligopeptidase A [EC:3.4.24.70]
K01419	1	1	1	hslV, clpQ; ATP-dependent HslUV protease, peptidase subunit HslV [EC:3.4.25.2]
K01420	1	1	1	fnr; CRP/FNR family transcriptional regulator, anaerobic regulatory protein
K01423	1	1	1	bepA; beta-barrel assembly-enhancing protease [EC:3.4.-.-]
K01448	1	1	1	amiABC; N-acetylmuramoyl-L-alanine amidase [EC:3.5.1.28]
K01462	2	2	2	PDF, def; peptide deformylase [EC:3.5.1.88]
K01465	2	2	2	URA4, pyrC; dihydroorotase [EC:3.5.2.3]
K01491	1	1	1	folD; methylenetetrahydrofolate dehydrogenase (NADP+) / methenyltetrahydrofolate cyclohydrolase [EC:1.5.1.5 3.5.4.9]
K01493	1	1	1	comEB; dCMP deaminase [EC:3.5.4.12]
K01496	1	1	1	hisI; phosphoribosyl-AMP cyclohydrolase [EC:3.5.4.19]
K01507	1	1	1	ppa; inorganic pyrophosphatase [EC:3.6.1.1]
K01520	1	1	1	dut, DUT; dUTP pyrophosphatase [EC:3.6.1.23]
K01523	1	1	1	hisE; phosphoribosyl-ATP pyrophosphohydrolase [EC:3.6.1.31]
K01525	1	1	1	apaH; bis(5'-nucleosyl)-tetraphosphatase (symmetrical) [EC:3.6.1.41]
K01533	1	1	1	copB; P-type Cu2+ transporter [EC:7.2.2.9]
K01571	1	1	1	oadA; oxaloacetate decarboxylase (Na+ extruding) subunit alpha [EC:7.2.4.2]
K01573	1	1	1	oadG; oxaloacetate decarboxylase (Na+ extruding) subunit gamma
K01579	1	1	1	panD; aspartate 1-decarboxylase [EC:4.1.1.11]
K01586	1	1	1	lysA; diaminopimelate decarboxylase [EC:4.1.1.20]
K01588	1	1	1	purE; 5-(carboxyamino)imidazole ribonucleotide mutase [EC:5.4.99.18]
K01591	1	1	1	pyrF; orotidine-5'-phosphate decarboxylase [EC:4.1.1.23]
K01599	1	1	1	hemE, UROD; uroporphyrinogen decarboxylase [EC:4.1.1.37]
K01601	1	1	1	rbcL; ribulose-bisphosphate carboxylase large chain [EC:4.1.1.39]
K01609	1	1	1	trpC; indole-3-glycerol phosphate synthase [EC:4.1.1.48]
K01611	1	1	1	speD, AMD1; S-adenosylmethionine decarboxylase [EC:4.1.1.50]
K01613	1	1	1	psd, PISD; phosphatidylserine decarboxylase [EC:4.1.1.65]
K01624	1	1	1	FBA, fbaA; fructose-bisphosphate aldolase, class II [EC:4.1.2.13]
K01626	2	2	2	E2.5.1.54, aroF, aroG, aroH; 3-deoxy-7-phosphoheptulonate synthase [EC:2.5.1.54]
K01627	1	1	1	kdsA; 2-dehydro-3-deoxyphosphooctonate aldolase (KDO 8-P synthase) [EC:2.5.1.55]
K01633	1	1	1	folB; 7,8-dihydroneopterin aldolase/epimerase/oxygenase [EC:4.1.2.25 5.1.99.8 1.13.11.81]
K01647	1	1	1	CS, gltA; citrate synthase [EC:2.3.3.1]
K01649	2	2	2	leuA, IMS; 2-isopropylmalate synthase [EC:2.3.3.13]
K01652	1	1	1	E2.2.1.6L, ilvB, ilvG, ilvI; acetolactate synthase I/II/III large subunit [EC:2.2.1.6]
K01653	1	1	1	E2.2.1.6S, ilvH, ilvN; acetolactate synthase I/III small subunit [EC:2.2.1.6]
K01654	1	1	1	E2.5.1.56, neuB; N-acetylneuraminate synthase [EC:2.5.1.56]
K01657	1	1	1	trpE; anthranilate synthase component I [EC:4.1.3.27]
K01658	1	1	1	trpG; anthranilate synthase component II [EC:4.1.3.27]
K01662	1	1	1	dxs; 1-deoxy-D-xylulose-5-phosphate synthase [EC:2.2.1.7]
K01665	1	1	1	pabB; para-aminobenzoate synthetase component I [EC:2.6.1.85]
K01673	1	1	1	cynT, can; carbonic anhydrase [EC:4.2.1.1]
K01676	1	1	1	E4.2.1.2A, fumA, fumB; fumarate hydratase, class I [EC:4.2.1.2]
K01679	1	1	1	E4.2.1.2B, fumC, FH; fumarate hydratase, class II [EC:4.2.1.2]
K01681	1	1	1	ACO, acnA; aconitate hydratase [EC:4.2.1.3]
K01687	1	1	1	ilvD; dihydroxy-acid dehydratase [EC:4.2.1.9]
K01689	1	1	1	ENO, eno; enolase [EC:4.2.1.11]
K01693	1	1	1	hisB; imidazoleglycerol-phosphate dehydratase [EC:4.2.1.19]
K01695	1	1	1	trpA; tryptophan synthase alpha chain [EC:4.2.1.20]
K01696	1	1	1	trpB; tryptophan synthase beta chain [EC:4.2.1.20]
K01698	1	1	1	hemB, ALAD; porphobilinogen synthase [EC:4.2.1.24]
K01703	1	1	1	leuC, IPMI-L; 3-isopropylmalate/(R)-2-methylmalate dehydratase large subunit [EC:4.2.1.33 4.2.1.35]
K01704	1	1	1	leuD, IPMI-S; 3-isopropylmalate/(R)-2-methylmalate dehydratase small subunit [EC:4.2.1.33 4.2.1.35]
K01714	1	1	1	dapA; 4-hydroxy-tetrahydrodipicolinate synthase [EC:4.3.3.7]
K01716	1	1	1	fabA; 3-hydroxyacyl-[acyl-carrier protein] dehydratase / trans-2-decenoyl-[acyl-carrier protein] isomerase [EC:4.2.1.59 5.3.3.14]
K01719	1	1	1	hemD, UROS; uroporphyrinogen-III synthase [EC:4.2.1.75]
K01726	1	1	1	GAMMACA; gamma-carbonic anhydrase [EC:4.2.1.-]
K01733	1	1	1	thrC; threonine synthase [EC:4.2.3.1]
K01735	1	1	1	aroB; 3-dehydroquinate synthase [EC:4.2.3.4]
K01736	1	1	1	aroC; chorismate synthase [EC:4.2.3.5]
K01737	1	1	1	queD, ptpS, PTS; 6-pyruvoyltetrahydropterin/6-carboxytetrahydropterin synthase [EC:4.2.3.12 4.1.2.50]
K01749	1	1	1	hemC, HMBS; hydroxymethylbilane synthase [EC:2.5.1.61]
K01752	1	1	1	E4.3.1.17, sdaA, sdaB, tdcG; L-serine dehydratase [EC:4.3.1.17]
K01754	1	1	1	E4.3.1.19, ilvA, tdcB; threonine dehydratase [EC:4.3.1.19]
K01755	1	1	1	argH, ASL; argininosuccinate lyase [EC:4.3.2.1]
K01770	1	1	1	ispF; 2-C-methyl-D-erythritol 2,4-cyclodiphosphate synthase [EC:4.6.1.12]
K01772	1	1	1	hemH, FECH; protoporphyrin/coproporphyrin ferrochelatase [EC:4.99.1.1 4.99.1.9]
K01775	1	1	1	alr; alanine racemase [EC:5.1.1.1]
K01778	1	1	1	dapF; diaminopimelate epimerase [EC:5.1.1.7]
K01783	1	1	1	rpe, RPE; ribulose-phosphate 3-epimerase [EC:5.1.3.1]
K01791	1	1	1	wecB; UDP-N-acetylglucosamine 2-epimerase (non-hydrolysing) [EC:5.1.3.14]
K01803	1	1	1	TPI, tpiA; triosephosphate isomerase (TIM) [EC:5.3.1.1]
K01807	1	1	1	rpiA; ribose 5-phosphate isomerase A [EC:5.3.1.6]
K01810	1	1	1	GPI, pgi; glucose-6-phosphate isomerase [EC:5.3.1.9]
K01814	1	1	1	hisA; phosphoribosylformimino-5-aminoimidazole carboxamide ribotide isomerase [EC:5.3.1.16]
K01817	1	1	1	trpF; phosphoribosylanthranilate isomerase [EC:5.3.1.24]
K01835	1	1	1	pgm; phosphoglucomutase [EC:5.4.2.2]
K01840	1	1	1	manB; phosphomannomutase [EC:5.4.2.8]
K01845	1	1	1	hemL; glutamate-1-semialdehyde 2,1-aminomutase [EC:5.4.3.8]
K01866	1	1	1	YARS, tyrS; tyrosyl-tRNA synthetase [EC:6.1.1.1]
K01867	1	1	1	WARS, trpS; tryptophanyl-tRNA synthetase [EC:6.1.1.2]
K01868	1	1	1	TARS, thrS; threonyl-tRNA synthetase [EC:6.1.1.3]
K01869	1	1	1	LARS, leuS; leucyl-tRNA synthetase [EC:6.1.1.4]
K01870	1	1	1	IARS, ileS; isoleucyl-tRNA synthetase [EC:6.1.1.5]
K01872	1	1	1	AARS, alaS; alanyl-tRNA synthetase [EC:6.1.1.7]
K01873	1	1	1	VARS, valS; valyl-tRNA synthetase [EC:6.1.1.9]
K01874	1	1	1	MARS, metG; methionyl-tRNA synthetase [EC:6.1.1.10]
K01875	1	1	1	SARS, serS; seryl-tRNA synthetase [EC:6.1.1.11]
K01876	1	1	1	aspS; aspartyl-tRNA synthetase [EC:6.1.1.12]
K01878	1	1	1	glyQ; glycyl-tRNA synthetase alpha chain [EC:6.1.1.14]
K01879	1	1	1	glyS; glycyl-tRNA synthetase beta chain [EC:6.1.1.14]
K01881	1	1	1	PARS, proS; prolyl-tRNA synthetase [EC:6.1.1.15]
K01883	1	1	1	CARS, cysS; cysteinyl-tRNA synthetase [EC:6.1.1.16]
K01885	1	1	1	EARS, gltX; glutamyl-tRNA synthetase [EC:6.1.1.17]
K01886	1	1	1	QARS, glnS; glutaminyl-tRNA synthetase [EC:6.1.1.18]
K01887	1	1	1	RARS, argS; arginyl-tRNA synthetase [EC:6.1.1.19]
K01889	1	1	1	FARSA, pheS; phenylalanyl-tRNA synthetase alpha chain [EC:6.1.1.20]
K01890	1	1	1	FARSB, pheT; phenylalanyl-tRNA synthetase beta chain [EC:6.1.1.20]
K01892	1	1	1	HARS, hisS; histidyl-tRNA synthetase [EC:6.1.1.21]
K01894	1	1	1	gluQ; glutamyl-Q tRNA(Asp) synthetase [EC:6.1.1.-]
K01895	1	1	1	ACSS, acs; acetyl-CoA synthetase [EC:6.2.1.1]
K01902	1	1	1	sucD; succinyl-CoA synthetase alpha subunit [EC:6.2.1.5]
K01903	1	1	1	sucC; succinyl-CoA synthetase beta subunit [EC:6.2.1.5]
K01915	1	1	1	glnA, GLUL; glutamine synthetase [EC:6.3.1.2]
K01918	1	1	1	panC; pantoate--beta-alanine ligase [EC:6.3.2.1]
K01919	1	1	1	gshA; glutamate--cysteine ligase [EC:6.3.2.2]
K01920	1	1	1	gshB; glutathione synthase [EC:6.3.2.3]
K01921	2	2	2	ddl; D-alanine-D-alanine ligase [EC:6.3.2.4]
K01923	1	1	1	purC; phosphoribosylaminoimidazole-succinocarboxamide synthase [EC:6.3.2.6]
K01924	1	1	1	murC; UDP-N-acetylmuramate--alanine ligase [EC:6.3.2.8]
K01925	1	1	1	murD; UDP-N-acetylmuramoylalanine--D-glutamate ligase [EC:6.3.2.9]
K01928	1	1	1	murE; UDP-N-acetylmuramoyl-L-alanyl-D-glutamate--2,6-diaminopimelate ligase [EC:6.3.2.13]
K01929	1	1	1	murF; UDP-N-acetylmuramoyl-tripeptide--D-alanyl-D-alanine ligase [EC:6.3.2.10]
K01933	1	1	1	purM; phosphoribosylformylglycinamidine cyclo-ligase [EC:6.3.3.1]
K01934	1	1	1	MTHFS; 5-formyltetrahydrofolate cyclo-ligase [EC:6.3.3.2]
K01935	1	1	1	bioD; dethiobiotin synthetase [EC:6.3.3.3]
K01937	1	1	1	pyrG, CTPS; CTP synthase [EC:6.3.4.2]
K01939	1	1	1	purA, ADSS; adenylosuccinate synthase [EC:6.3.4.4]
K01940	1	1	1	argG, ASS1; argininosuccinate synthase [EC:6.3.4.5]
K01945	1	1	1	purD; phosphoribosylamine---glycine ligase [EC:6.3.4.13]
K01950	1	1	1	E6.3.5.1, NADSYN1, QNS1, nadE; NAD+ synthase (glutamine-hydrolysing) [EC:6.3.5.1]
K01951	1	1	1	guaA, GMPS; GMP synthase (glutamine-hydrolysing) [EC:6.3.5.2]
K01952	1	1	1	PFAS, purL; phosphoribosylformylglycinamidine synthase [EC:6.3.5.3]
K01953	1	1	1	asnB, ASNS; asparagine synthase (glutamine-hydrolysing) [EC:6.3.5.4]
K01955	1	1	1	carB, CPA2; carbamoyl-phosphate synthase large subunit [EC:6.3.5.5]
K01956	1	1	1	carA, CPA1; carbamoyl-phosphate synthase small subunit [EC:6.3.5.5]
K01961	1	1	1	accC; acetyl-CoA carboxylase, biotin carboxylase subunit [EC:6.4.1.2 6.3.4.14]
K01962	1	1	1	accA; acetyl-CoA carboxylase carboxyl transferase subunit alpha [EC:6.4.1.2 2.1.3.15]
K01963	1	1	1	accD; acetyl-CoA carboxylase carboxyl transferase subunit beta [EC:6.4.1.2 2.1.3.15]
K01972	1	1	1	E6.5.1.2, ligA, ligB; DNA ligase (NAD+) [EC:6.5.1.2]
K01990	3	3	3	ABC-2.A; ABC-2 type transport system ATP-binding protein
K01999	1	1	1	livK; branched-chain amino acid transport system substrate-binding protein
K02004	3	3	3	ABC.CD.P; putative ABC transport system permease protein
K02005	1	1	1	ABC.CD.TX; HlyD family secretion protein
K02013	1	1	1	ABC.FEV.A; iron complex transport system ATP-binding protein [EC:7.2.2.-]
K02015	1	1	1	ABC.FEV.P; iron complex transport system permease protein
K02016	1	1	1	ABC.FEV.S; iron complex transport system substrate-binding protein
K02017	1	1	1	modC; molybdate transport system ATP-binding protein [EC:7.3.2.5]
K02018	1	1	1	modB; molybdate transport system permease protein
K02020	1	1	1	modA; molybdate transport system substrate-binding protein
K02030	1	1	1	ABC.PA.S; polar amino acid transport system substrate-binding protein
K02036	1	1	1	pstB; phosphate transport system ATP-binding protein [EC:7.3.2.1]
K02037	1	1	1	pstC; phosphate transport system permease protein
K02038	1	1	1	pstA; phosphate transport system permease protein
K02039	1	1	1	phoU; phosphate transport system protein
K02040	1	1	1	pstS; phosphate transport system substrate-binding protein
K02065	1	1	1	mlaF, linL, mkl; phospholipid/cholesterol/gamma-HCH transport system ATP-binding protein
K02066	1	1	1	mlaE, linK; phospholipid/cholesterol/gamma-HCH transport system permease protein
K02067	1	1	1	mlaD, linM; phospholipid/cholesterol/gamma-HCH transport system substrate-binding protein
K02078	2	2	2	acpP; acyl carrier protein
K02108	1	1	1	ATPF0A, atpB; F-type H+-transporting ATPase subunit a
K02109	1	1	1	ATPF0B, atpF; F-type H+-transporting ATPase subunit b
K02110	1	1	1	ATPF0C, atpE; F-type H+-transporting ATPase subunit c
K02111	1	1	1	ATPF1A, atpA; F-type H+/Na+-transporting ATPase subunit alpha [EC:7.1.2.2 7.2.2.1]
K02112	1	1	1	ATPF1B, atpD; F-type H+/Na+-transporting ATPase subunit beta [EC:7.1.2.2 7.2.2.1]
K02113	1	1	1	ATPF1D, atpH; F-type H+-transporting ATPase subunit delta
K02114	1	1	1	ATPF1E, atpC; F-type H+-transporting ATPase subunit epsilon
K02115	1	1	1	ATPF1G, atpG; F-type H+-transporting ATPase subunit gamma
K02160	1	1	1	accB, bccP; acetyl-CoA carboxylase biotin carboxyl carrier protein
K02169	1	1	1	bioC; malonyl-CoA O-methyltransferase [EC:2.1.1.197]
K02170	1	1	1	bioH; pimeloyl-[acyl-carrier protein] methyl ester esterase [EC:3.1.1.85]
K02193	1	1	1	ccmA; heme exporter protein A [EC:7.6.2.5]
K02194	1	1	1	ccmB; heme exporter protein B
K02195	1	1	1	ccmC; heme exporter protein C
K02196	1	1	1	ccmD; heme exporter protein D
K02197	1	1	1	ccmE; cytochrome c-type biogenesis protein CcmE
K02198	1	1	1	ccmF; cytochrome c-type biogenesis protein CcmF
K02199	4	4	4	ccmG, dsbE; cytochrome c biogenesis protein CcmG, thiol:disulfide interchange protein DsbE
K02200	2	2	2	ccmH; cytochrome c-type biogenesis protein CcmH
K02203	1	1	1	thrH; phosphoserine / homoserine phosphotransferase [EC:3.1.3.3 2.7.1.39]
K02221	1	1	1	yggT; YggT family protein
K02224	1	1	1	cobB-cbiA; cobyrinic acid a,c-diamide synthase [EC:6.3.5.9 6.3.5.11]
K02237	1	1	1	comEA; competence protein ComEA
K02238	3	3	3	comEC; competence protein ComEC
K02242	1	1	1	comFC; competence protein ComFC
K02302	1	1	1	cysG; uroporphyrin-III C-methyltransferase / precorrin-2 dehydrogenase / sirohydrochlorin ferrochelatase [EC:2.1.1.107 1.3.1.76 4.99.1.4]
K02313	1	1	1	dnaA; chromosomal replication initiator protein
K02314	1	1	1	dnaB; replicative DNA helicase [EC:3.6.4.12]
K02316	1	1	1	dnaG; DNA primase [EC:2.7.7.101]
K02335	1	1	1	polA; DNA polymerase I [EC:2.7.7.7]
K02336	1	1	1	polB; DNA polymerase II [EC:2.7.7.7]
K02337	1	1	1	dnaE; DNA polymerase III subunit alpha [EC:2.7.7.7]
K02338	1	1	1	dnaN; DNA polymerase III subunit beta [EC:2.7.7.7]
K02339	1	1	1	holC; DNA polymerase III subunit chi [EC:2.7.7.7]
K02340	1	1	1	holA; DNA polymerase III subunit delta [EC:2.7.7.7]
K02341	1	1	1	holB; DNA polymerase III subunit delta' [EC:2.7.7.7]
K02342	1	1	1	dnaQ; DNA polymerase III subunit epsilon [EC:2.7.7.7]
K02343	1	1	1	dnaX; DNA polymerase III subunit gamma/tau [EC:2.7.7.7]
K02355	2	2	2	fusA, GFM, EFG; elongation factor G
K02356	2	2	2	efp; elongation factor P
K02357	1	1	1	tsf, TSFM; elongation factor Ts
K02358	2	2	2	tuf, TUFM; elongation factor Tu
K02372	1	1	1	fabZ; 3-hydroxyacyl-[acyl-carrier-protein] dehydratase [EC:4.2.1.59]
K02427	1	1	1	rlmE, rrmJ, ftsJ; 23S rRNA (uridine2552-2'-O)-methyltransferase [EC:2.1.1.166]
K02428	1	1	1	rdgB; XTP/dITP diphosphohydrolase [EC:3.6.1.66]
K02433	1	1	1	gatA, QRSL1; aspartyl-tRNA(Asn)/glutamyl-tRNA(Gln) amidotransferase subunit A [EC:6.3.5.6 6.3.5.7]
K02434	1	1	1	gatB, PET112; aspartyl-tRNA(Asn)/glutamyl-tRNA(Gln) amidotransferase subunit B [EC:6.3.5.6 6.3.5.7]
K02435	1	1	1	gatC, GATC; aspartyl-tRNA(Asn)/glutamyl-tRNA(Gln) amidotransferase subunit C [EC:6.3.5.6 6.3.5.7]
K02437	1	1	1	gcvH, GCSH; glycine cleavage system H protein
K02448	1	1	1	norD; nitric oxide reductase NorD protein
K02469	1	1	1	gyrA; DNA gyrase subunit A [EC:5.6.2.2]
K02470	1	1	1	gyrB; DNA gyrase subunit B [EC:5.6.2.2]
K02492	1	1	1	hemA; glutamyl-tRNA reductase [EC:1.2.1.70]
K02493	1	1	1	hemK, prmC, HEMK; release factor glutamine methyltransferase [EC:2.1.1.297]
K02495	2	2	2	hemN, hemZ; oxygen-independent coproporphyrinogen III oxidase [EC:1.3.98.3]
K02496	1	1	1	hemX; uroporphyrin-III C-methyltransferase [EC:2.1.1.107]
K02498	1	1	1	hemY; HemY protein
K02500	1	1	1	hisF; imidazole glycerol-phosphate synthase subunit HisF [EC:4.3.2.10]
K02501	1	1	1	hisH; imidazole glycerol-phosphate synthase subunit HisH [EC:4.3.2.10]
K02502	1	1	1	hisZ; ATP phosphoribosyltransferase regulatory subunit
K02503	1	1	1	HINT1, hinT, hit; histidine triad (HIT) family protein
K02517	2	2	2	lpxL, htrB; Kdo2-lipid IVA lauroyltransferase/acyltransferase [EC:2.3.1.241 2.3.1.-]
K02518	1	1	1	infA; translation initiation factor IF-1
K02519	1	1	1	infB, MTIF2; translation initiation factor IF-2
K02520	1	1	1	infC, MTIF3; translation initiation factor IF-3
K02523	1	1	1	ispB; octaprenyl-diphosphate synthase [EC:2.5.1.90]
K02527	1	1	1	kdtA, waaA; 3-deoxy-D-manno-octulosonic-acid transferase [EC:2.4.99.12 2.4.99.13 2.4.99.14 2.4.99.15]
K02528	1	1	1	ksgA; 16S rRNA (adenine1518-N6/adenine1519-N6)-dimethyltransferase [EC:2.1.1.182]
K02535	1	1	1	lpxC; UDP-3-O-[3-hydroxymyristoyl] N-acetylglucosamine deacetylase [EC:3.5.1.108]
K02536	1	1	1	lpxD; UDP-3-O-[3-hydroxymyristoyl] glucosamine N-acyltransferase [EC:2.3.1.191]
K02548	1	1	1	menA; 1,4-dihydroxy-2-naphthoate polyprenyltransferase [EC:2.5.1.74]
K02556	1	1	1	motA; chemotaxis protein MotA
K02558	1	1	1	mpl; UDP-N-acetylmuramate: L-alanyl-gamma-D-glutamyl-meso-diaminopimelate ligase [EC:6.3.2.45]
K02563	1	1	1	murG; UDP-N-acetylglucosamine--N-acetylmuramyl-(pentapeptide) pyrophosphoryl-undecaprenol N-acetylglucosamine transferase [EC:2.4.1.227]
K02567	1	1	1	napA; periplasmic nitrate reductase NapA [EC:1.7.99.-]
K02568	1	1	1	napB; cytochrome c-type protein NapB
K02570	1	1	1	napD; periplasmic nitrate reductase NapD
K02572	1	1	1	napF; ferredoxin-type protein NapF
K02573	1	1	1	napG; ferredoxin-type protein NapG
K02574	1	1	1	napH; ferredoxin-type protein NapH
K02600	1	1	1	nusA; transcription termination/antitermination protein NusA
K02601	1	1	1	nusG; transcription termination/antitermination protein NusG
K02614	1	1	1	paaI; acyl-CoA thioesterase [EC:3.1.2.-]
K02619	1	1	1	pabC; 4-amino-4-deoxychorismate lyase [EC:4.1.3.38]
K02621	1	1	1	parC; topoisomerase IV subunit A [EC:5.6.2.2]
K02622	1	1	1	parE; topoisomerase IV subunit B [EC:5.6.2.2]
K02650	1	1	1	pilA; type IV pilus assembly protein PilA
K02652	1	1	1	pilB; type IV pilus assembly protein PilB
K02653	1	1	1	pilC; type IV pilus assembly protein PilC
K02654	1	1	1	pilD, pppA; leader peptidase (prepilin peptidase) / N-methyltransferase [EC:3.4.23.43 2.1.1.-]
K02655	2	2	2	pilE; type IV pilus assembly protein PilE
K02656	1	1	1	pilF; type IV pilus assembly protein PilF
K02657	1	1	1	pilG; twitching motility two-component system response regulator PilG
K02658	1	1	1	pilH; twitching motility two-component system response regulator PilH
K02659	1	1	1	pilI; twitching motility protein PilI
K02660	1	1	1	pilJ; twitching motility protein PilJ
K02662	1	1	1	pilM; type IV pilus assembly protein PilM
K02663	1	1	1	pilN; type IV pilus assembly protein PilN
K02664	1	1	1	pilO; type IV pilus assembly protein PilO
K02665	1	1	1	pilP; type IV pilus assembly protein PilP
K02666	1	1	1	pilQ; type IV pilus assembly protein PilQ
K02669	1	1	1	pilT; twitching motility protein PilT
K02670	1	1	1	pilU; twitching motility protein PilU
K02671	2	2	2	pilV; type IV pilus assembly protein PilV
K02672	3	3	3	pilW; type IV pilus assembly protein PilW
K02673	2	2	2	pilX; type IV pilus assembly protein PilX
K02674	3	3	3	pilY1; type IV pilus assembly protein PilY1
K02676	1	1	1	pilZ; type IV pilus assembly protein PilZ
K02687	1	1	1	prmA; ribosomal protein L11 methyltransferase [EC:2.1.1.-]
K02742	1	1	1	sprT; SprT protein
K02784	1	1	1	PTS-HPR.PTSH, ptsH; phosphocarrier protein HPr
K02806	1	1	1	PTS-Ntr-EIIA, ptsN; PTS system, nitrogen regulatory IIA component [EC:2.7.1.-]
K02823	1	1	1	pyrDII; dihydroorotate dehydrogenase electron transfer subunit
K02825	1	1	1	pyrR; pyrimidine operon attenuation protein / uracil phosphoribosyltransferase [EC:2.4.2.9]
K02834	1	1	1	rbfA; ribosome-binding factor A
K02835	1	1	1	prfA, MTRF1, MRF1; peptide chain release factor 1
K02836	1	1	1	prfB; peptide chain release factor 2
K02837	1	1	1	prfC; peptide chain release factor 3
K02838	1	1	1	frr, MRRF, RRF; ribosome recycling factor
K02860	1	1	1	rimM; 16S rRNA processing protein RimM
K02863	1	1	1	RP-L1, MRPL1, rplA; large subunit ribosomal protein L1
K02864	1	1	1	RP-L10, MRPL10, rplJ; large subunit ribosomal protein L10
K02867	1	1	1	RP-L11, MRPL11, rplK; large subunit ribosomal protein L11
K02871	1	1	1	RP-L13, MRPL13, rplM; large subunit ribosomal protein L13
K02874	1	1	1	RP-L14, MRPL14, rplN; large subunit ribosomal protein L14
K02876	1	1	1	RP-L15, MRPL15, rplO; large subunit ribosomal protein L15
K02878	1	1	1	RP-L16, MRPL16, rplP; large subunit ribosomal protein L16
K02879	1	1	1	RP-L17, MRPL17, rplQ; large subunit ribosomal protein L17
K02881	1	1	1	RP-L18, MRPL18, rplR; large subunit ribosomal protein L18
K02884	1	1	1	RP-L19, MRPL19, rplS; large subunit ribosomal protein L19
K02886	1	1	1	RP-L2, MRPL2, rplB; large subunit ribosomal protein L2
K02887	1	1	1	RP-L20, MRPL20, rplT; large subunit ribosomal protein L20
K02888	1	1	1	RP-L21, MRPL21, rplU; large subunit ribosomal protein L21
K02890	1	1	1	RP-L22, MRPL22, rplV; large subunit ribosomal protein L22
K02892	1	1	1	RP-L23, MRPL23, rplW; large subunit ribosomal protein L23
K02895	1	1	1	RP-L24, MRPL24, rplX; large subunit ribosomal protein L24
K02897	1	1	1	RP-L25, rplY; large subunit ribosomal protein L25
K02899	1	1	1	RP-L27, MRPL27, rpmA; large subunit ribosomal protein L27
K02902	1	1	1	RP-L28, MRPL28, rpmB; large subunit ribosomal protein L28
K02904	1	1	1	RP-L29, rpmC; large subunit ribosomal protein L29
K02906	1	1	1	RP-L3, MRPL3, rplC; large subunit ribosomal protein L3
K02907	1	1	1	RP-L30, MRPL30, rpmD; large subunit ribosomal protein L30
K02909	1	1	1	RP-L31, rpmE; large subunit ribosomal protein L31
K02911	1	1	1	RP-L32, MRPL32, rpmF; large subunit ribosomal protein L32
K02913	1	1	1	RP-L33, MRPL33, rpmG; large subunit ribosomal protein L33
K02916	1	1	1	RP-L35, MRPL35, rpmI; large subunit ribosomal protein L35
K02919	1	1	1	RP-L36, MRPL36, rpmJ; large subunit ribosomal protein L36
K02926	1	1	1	RP-L4, MRPL4, rplD; large subunit ribosomal protein L4
K02931	1	1	1	RP-L5, MRPL5, rplE; large subunit ribosomal protein L5
K02933	1	1	1	RP-L6, MRPL6, rplF; large subunit ribosomal protein L6
K02935	1	1	1	RP-L7, MRPL12, rplL; large subunit ribosomal protein L7/L12
K02939	1	1	1	RP-L9, MRPL9, rplI; large subunit ribosomal protein L9
K02945	1	1	1	RP-S1, rpsA; small subunit ribosomal protein S1
K02946	1	1	1	RP-S10, MRPS10, rpsJ; small subunit ribosomal protein S10
K02948	1	1	1	RP-S11, MRPS11, rpsK; small subunit ribosomal protein S11
K02950	1	1	1	RP-S12, MRPS12, rpsL; small subunit ribosomal protein S12
K02952	1	1	1	RP-S13, rpsM; small subunit ribosomal protein S13
K02954	1	1	1	RP-S14, MRPS14, rpsN; small subunit ribosomal protein S14
K02956	1	1	1	RP-S15, MRPS15, rpsO; small subunit ribosomal protein S15
K02959	1	1	1	RP-S16, MRPS16, rpsP; small subunit ribosomal protein S16
K02961	1	1	1	RP-S17, MRPS17, rpsQ; small subunit ribosomal protein S17
K02963	1	1	1	RP-S18, MRPS18, rpsR; small subunit ribosomal protein S18
K02965	1	1	1	RP-S19, rpsS; small subunit ribosomal protein S19
K02967	1	1	1	RP-S2, MRPS2, rpsB; small subunit ribosomal protein S2
K02968	1	1	1	RP-S20, rpsT; small subunit ribosomal protein S20
K02970	1	1	1	RP-S21, MRPS21, rpsU; small subunit ribosomal protein S21
K02982	1	1	1	RP-S3, rpsC; small subunit ribosomal protein S3
K02986	1	1	1	RP-S4, rpsD; small subunit ribosomal protein S4
K02988	1	1	1	RP-S5, MRPS5, rpsE; small subunit ribosomal protein S5
K02990	1	1	1	RP-S6, MRPS6, rpsF; small subunit ribosomal protein S6
K02992	1	1	1	RP-S7, MRPS7, rpsG; small subunit ribosomal protein S7
K02994	1	1	1	RP-S8, rpsH; small subunit ribosomal protein S8
K02996	1	1	1	RP-S9, MRPS9, rpsI; small subunit ribosomal protein S9
K03040	1	1	1	rpoA; DNA-directed RNA polymerase subunit alpha [EC:2.7.7.6]
K03043	1	1	1	rpoB; DNA-directed RNA polymerase subunit beta [EC:2.7.7.6]
K03046	1	1	1	rpoC; DNA-directed RNA polymerase subunit beta' [EC:2.7.7.6]
K03060	1	1	1	rpoZ; DNA-directed RNA polymerase subunit omega [EC:2.7.7.6]
K03070	1	1	1	secA; preprotein translocase subunit SecA [EC:7.4.2.8]
K03071	1	1	1	secB; preprotein translocase subunit SecB
K03072	1	1	1	secD; preprotein translocase subunit SecD
K03074	1	1	1	secF; preprotein translocase subunit SecF
K03075	1	1	1	secG; preprotein translocase subunit SecG
K03076	1	1	1	secY; preprotein translocase subunit SecY
K03086	1	1	1	rpoD; RNA polymerase primary sigma factor
K03087	1	1	1	rpoS; RNA polymerase nonessential primary-like sigma factor
K03088	1	1	1	rpoE; RNA polymerase sigma-70 factor, ECF subfamily
K03089	1	1	1	rpoH; RNA polymerase sigma-32 factor
K03092	1	1	1	rpoN; RNA polymerase sigma-54 factor
K03100	1	1	1	lepB; signal peptidase I [EC:3.4.21.89]
K03101	1	1	1	lspA; signal peptidase II [EC:3.4.23.36]
K03106	1	1	1	SRP54, ffh; signal recognition particle subunit SRP54 [EC:3.6.5.4]
K03110	1	1	1	ftsY; fused signal recognition particle receptor
K03111	1	1	1	ssb; single-strand DNA-binding protein
K03116	1	1	1	tatA; sec-independent protein translocase protein TatA
K03117	1	1	1	tatB; sec-independent protein translocase protein TatB
K03118	1	1	1	tatC; sec-independent protein translocase protein TatC
K03147	1	1	1	thiC; phosphomethylpyrimidine synthase [EC:4.1.99.17]
K03149	1	1	1	thiG; thiazole synthase [EC:2.8.1.10]
K03153	1	1	1	thiO; glycine oxidase [EC:1.4.3.19]
K03154	1	1	1	thiS; sulfur carrier protein
K03168	2	2	2	topA; DNA topoisomerase I [EC:5.6.2.1]
K03177	1	1	1	truB, PUS4, TRUB1; tRNA pseudouridine55 synthase [EC:5.4.99.25]
K03179	1	1	1	ubiA; 4-hydroxybenzoate polyprenyltransferase [EC:2.5.1.39]
K03181	1	1	1	ubiC; chorismate--pyruvate lyase [EC:4.1.3.40]
K03182	1	1	1	ubiD; 4-hydroxy-3-polyprenylbenzoate decarboxylase [EC:4.1.1.98]
K03183	1	1	1	ubiE; demethylmenaquinone methyltransferase / 2-methoxy-6-polyprenyl-1,4-benzoquinol methylase [EC:2.1.1.163 2.1.1.201]
K03185	1	1	1	ubiH; 2-octaprenyl-6-methoxyphenol hydroxylase [EC:1.14.13.-]
K03186	1	1	1	ubiX, bsdB, PAD1; flavin prenyltransferase [EC:2.5.1.129]
K03201	1	1	1	virB6, lvhB6; type IV secretion system protein VirB6
K03205	1	1	1	virD4, lvhD4; type IV secretion system protein VirD4 [EC:7.4.2.8]
K03210	1	1	1	yajC; preprotein translocase subunit YajC
K03215	1	1	1	rumA; 23S rRNA (uracil1939-C5)-methyltransferase [EC:2.1.1.190]
K03216	1	1	1	trmL, cspR; tRNA (cytidine/uridine-2'-O-)-methyltransferase [EC:2.1.1.207]
K03217	1	1	1	yidC, spoIIIJ, OXA1, ccfA; YidC/Oxa1 family membrane protein insertase
K03218	1	1	1	rlmB; 23S rRNA (guanosine2251-2'-O)-methyltransferase [EC:2.1.1.185]
K03269	1	1	1	lpxH; UDP-2,3-diacylglucosamine hydrolase [EC:3.6.1.54]
K03270	1	1	1	kdsC; 3-deoxy-D-manno-octulosonate 8-phosphate phosphatase (KDO 8-P phosphatase) [EC:3.1.3.45]
K03271	1	1	1	gmhA, lpcA; D-sedoheptulose 7-phosphate isomerase [EC:5.3.1.28]
K03286	2	2	2	TC.OOP; OmpA-OmpF porin, OOP family
K03306	1	1	1	TC.PIT; inorganic phosphate transporter, PiT family
K03308	1	1	1	TC.NSS; neurotransmitter:Na+ symporter, NSS family
K03320	2	2	2	amt, AMT, MEP; ammonium transporter, Amt family
K03321	1	1	1	TC.SULP; sulfate permease, SulP family
K03386	2	2	2	PRDX2_4, ahpC; peroxiredoxin (alkyl hydroperoxide reductase subunit C) [EC:1.11.1.15]
K03406	1	1	1	mcp; methyl-accepting chemotaxis protein
K03424	1	1	1	tatD; TatD DNase family protein [EC:3.1.21.-]
K03426	1	1	1	E3.6.1.22, NUDT12, nudC; NAD+ diphosphatase [EC:3.6.1.22]
K03431	1	1	1	glmM; phosphoglucosamine mutase [EC:5.4.2.10]
K03438	1	1	1	mraW, rsmH; 16S rRNA (cytosine1402-N4)-methyltransferase [EC:2.1.1.199]
K03439	1	1	1	trmB, METTL1, TRM8; tRNA (guanine-N7-)-methyltransferase [EC:2.1.1.33]
K03466	1	1	1	ftsK, spoIIIE; DNA segregation ATPase FtsK/SpoIIIE, S-DNA-T family
K03469	1	1	1	rnhA, RNASEH1; ribonuclease HI [EC:3.1.26.4]
K03470	1	1	1	rnhB; ribonuclease HII [EC:3.1.26.4]
K03474	1	1	1	pdxJ; pyridoxine 5-phosphate synthase [EC:2.6.99.2]
K03495	1	1	1	gidA, mnmG, MTO1; tRNA uridine 5-carboxymethylaminomethyl modification enzyme
K03496	2	2	2	parA, soj; chromosome partitioning protein
K03497	1	1	1	parB, spo0J; ParB family transcriptional regulator, chromosome partitioning protein
K03498	1	1	1	trkH, trkG, ktrB; trk system potassium uptake protein
K03499	1	1	1	trkA, ktrA; trk system potassium uptake protein
K03500	1	1	1	rsmB, sun; 16S rRNA (cytosine967-C5)-methyltransferase [EC:2.1.1.176]
K03501	1	1	1	gidB, rsmG; 16S rRNA (guanine527-N7)-methyltransferase [EC:2.1.1.170]
K03517	1	1	1	nadA; quinolinate synthase [EC:2.5.1.72]
K03524	1	1	1	birA; BirA family transcriptional regulator, biotin operon repressor / biotin---[acetyl-CoA-carboxylase] ligase [EC:6.3.4.15]
K03525	1	1	1	coaX; type III pantothenate kinase [EC:2.7.1.33]
K03526	1	1	1	gcpE, ispG; (E)-4-hydroxy-3-methylbut-2-enyl-diphosphate synthase [EC:1.17.7.1 1.17.7.3]
K03527	1	1	1	ispH, lytB; 4-hydroxy-3-methylbut-2-en-1-yl diphosphate reductase [EC:1.17.7.4]
K03528	1	1	1	zipA; cell division protein ZipA
K03529	1	1	1	smc; chromosome segregation protein
K03530	1	1	1	hupB; DNA-binding protein HU-beta
K03531	1	1	1	ftsZ; cell division protein FtsZ
K03544	1	1	1	clpX, CLPX; ATP-dependent Clp protease ATP-binding subunit ClpX
K03545	1	1	1	tig; trigger factor
K03550	1	1	1	ruvA; holliday junction DNA helicase RuvA [EC:3.6.4.12]
K03551	1	1	1	ruvB; holliday junction DNA helicase RuvB [EC:3.6.4.12]
K03553	1	1	1	recA; recombination protein RecA
K03554	1	1	1	rdgC; recombination associated protein RdgC
K03555	1	1	1	mutS; DNA mismatch repair protein MutS
K03557	1	1	1	fis; Fis family transcriptional regulator, factor for inversion stimulation protein
K03558	1	1	1	cvpA; membrane protein required for colicin V production
K03559	2	2	2	exbD; biopolymer transport protein ExbD
K03560	1	1	1	tolR; biopolymer transport protein TolR
K03561	1	1	1	exbB; biopolymer transport protein ExbB
K03562	1	1	1	tolQ; biopolymer transport protein TolQ
K03564	1	1	1	BCP, PRXQ, DOT5; peroxiredoxin Q/BCP [EC:1.11.1.15]
K03565	1	1	1	recX; regulatory protein
K03567	2	2	2	gcvR; glycine cleavage system transcriptional repressor
K03568	1	1	1	tldD; TldD protein
K03569	1	1	1	mreB; rod shape-determining protein MreB and related proteins
K03570	1	1	1	mreC; rod shape-determining protein MreC
K03571	1	1	1	mreD; rod shape-determining protein MreD
K03572	1	1	1	mutL; DNA mismatch repair protein MutL
K03574	2	2	2	mutT, NUDT15, MTH2; 8-oxo-dGTP diphosphatase [EC:3.6.1.55]
K03575	1	1	1	mutY; A/G-specific adenine glycosylase [EC:3.2.2.31]
K03578	1	1	1	hrpA; ATP-dependent helicase HrpA [EC:3.6.4.13]
K03579	1	1	1	hrpB; ATP-dependent helicase HrpB [EC:3.6.4.13]
K03580	1	1	1	hepA; ATP-dependent helicase HepA [EC:3.6.4.-]
K03581	1	1	1	recD; exodeoxyribonuclease V alpha subunit [EC:3.1.11.5]
K03582	1	1	1	recB; exodeoxyribonuclease V beta subunit [EC:3.1.11.5]
K03583	1	1	1	recC; exodeoxyribonuclease V gamma subunit [EC:3.1.11.5]
K03584	1	1	1	recO; DNA repair protein RecO (recombination protein O)
K03585	1	1	1	acrA, mexA, adeI, smeD, mtrC, cmeA; membrane fusion protein, multidrug efflux system
K03586	1	1	1	ftsL; cell division protein FtsL
K03587	1	1	1	ftsI; cell division protein FtsI (penicillin-binding protein 3) [EC:3.4.16.4]
K03588	1	1	1	ftsW, spoVE; cell division protein FtsW
K03589	1	1	1	ftsQ; cell division protein FtsQ
K03590	1	1	1	ftsA; cell division protein FtsA
K03592	1	1	1	pmbA; PmbA protein
K03593	1	1	1	mrp, NUBPL; ATP-binding protein involved in chromosome partitioning
K03595	1	1	1	era, ERAL1; GTPase
K03596	1	1	1	lepA; GTP-binding protein LepA
K03597	1	1	1	rseA; sigma-E factor negative regulatory protein RseA
K03598	1	1	1	rseB; sigma-E factor negative regulatory protein RseB
K03599	1	1	1	sspA, mglA; stringent starvation protein A
K03600	1	1	1	sspB; stringent starvation protein B
K03601	1	1	1	xseA; exodeoxyribonuclease VII large subunit [EC:3.1.11.6]
K03602	1	1	1	xseB; exodeoxyribonuclease VII small subunit [EC:3.1.11.6]
K03612	3	3	3	rnfG; Na+-translocating ferredoxin:NAD+ oxidoreductase subunit G
K03613	3	3	3	rnfE; Na+-translocating ferredoxin:NAD+ oxidoreductase subunit E
K03614	3	3	3	rnfD; Na+-translocating ferredoxin:NAD+ oxidoreductase subunit D [EC:7.2.1.2]
K03615	3	3	3	rnfC; Na+-translocating ferredoxin:NAD+ oxidoreductase subunit C [EC:7.2.1.2]
K03616	3	3	3	rnfB; Na+-translocating ferredoxin:NAD+ oxidoreductase subunit B [EC:7.2.1.2]
K03617	3	3	3	rnfA; Na+-translocating ferredoxin:NAD+ oxidoreductase subunit A
K03621	1	1	1	plsX; phosphate acyltransferase [EC:2.3.1.274]
K03624	1	1	1	greA; transcription elongation factor GreA
K03625	1	1	1	nusB; transcription antitermination protein NusB
K03628	1	1	1	rho; transcription termination factor Rho
K03630	1	1	1	radC; DNA repair protein RadC
K03631	1	1	1	recN; DNA repair protein RecN (Recombination protein N)
K03634	1	1	1	lolA; outer membrane lipoprotein carrier protein
K03635	1	1	1	MOCS2B, moaE; molybdopterin synthase catalytic subunit [EC:2.8.1.12]
K03636	1	1	1	moaD, cysO; sulfur-carrier protein
K03637	1	1	1	moaC, CNX3; cyclic pyranopterin monophosphate synthase [EC:4.6.1.17]
K03638	1	1	1	moaB; molybdopterin adenylyltransferase [EC:2.7.7.75]
K03639	1	1	1	moaA, CNX2; GTP 3',8-cyclase [EC:4.1.99.22]
K03640	1	1	1	pal; peptidoglycan-associated lipoprotein
K03641	1	1	1	tolB; TolB protein
K03642	1	1	1	rlpA; rare lipoprotein A
K03643	1	1	1	lptE, rlpB; LPS-assembly lipoprotein
K03644	1	1	1	lipA; lipoyl synthase [EC:2.8.1.8]
K03646	1	1	1	tolA; colicin import membrane protein
K03650	1	1	1	mnmE, trmE, MSS1; tRNA modification GTPase [EC:3.6.-.-]
K03651	1	1	1	cpdA; 3',5'-cyclic-AMP phosphodiesterase [EC:3.1.4.53]
K03654	1	1	1	recQ; ATP-dependent DNA helicase RecQ [EC:3.6.4.12]
K03655	1	1	1	recG; ATP-dependent DNA helicase RecG [EC:3.6.4.12]
K03656	1	1	1	rep; ATP-dependent DNA helicase Rep [EC:3.6.4.12]
K03657	2	2	2	uvrD, pcrA; DNA helicase II / ATP-dependent DNA helicase PcrA [EC:3.6.4.12]
K03664	1	1	1	smpB; SsrA-binding protein
K03665	1	1	1	hflX; GTPase
K03666	1	1	1	hfq; host factor-I protein
K03667	1	1	1	hslU; ATP-dependent HslUV protease ATP-binding subunit HslU
K03671	2	2	2	trxA; thioredoxin 1
K03673	1	1	1	dsbA; thiol:disulfide interchange protein DsbA
K03676	1	1	1	grxC, GLRX, GLRX2; glutaredoxin 3
K03683	1	1	1	rnt; ribonuclease T [EC:3.1.13.-]
K03684	1	1	1	rnd; ribonuclease D [EC:3.1.13.5]
K03685	1	1	1	rnc, DROSHA, RNT1; ribonuclease III [EC:3.1.26.3]
K03686	1	1	1	dnaJ; molecular chaperone DnaJ
K03687	1	1	1	GRPE; molecular chaperone GrpE
K03688	1	1	1	ubiB, aarF; ubiquinone biosynthesis protein
K03690	1	1	1	ubiJ; ubiquinone biosynthesis protein UbiJ
K03694	1	1	1	clpA; ATP-dependent Clp protease ATP-binding subunit ClpA
K03695	1	1	1	clpB; ATP-dependent Clp protease ATP-binding subunit ClpB
K03699	3	3	3	tlyC; putative hemolysin
K03701	1	1	1	uvrA; excinuclease ABC subunit A
K03702	1	1	1	uvrB; excinuclease ABC subunit B
K03703	1	1	1	uvrC; excinuclease ABC subunit C
K03704	3	3	3	cspA; cold shock protein
K03711	1	1	1	fur, zur, furB; Fur family transcriptional regulator, ferric uptake regulator
K03719	1	1	1	lrp; Lrp/AsnC family transcriptional regulator, leucine-responsive regulatory protein
K03722	1	1	1	dinG; ATP-dependent DNA helicase DinG [EC:3.6.4.12]
K03723	1	1	1	mfd; transcription-repair coupling factor (superfamily II helicase) [EC:3.6.4.-]
K03732	1	1	1	rhlB; ATP-dependent RNA helicase RhlB [EC:3.6.4.13]
K03733	1	1	1	xerC; integrase/recombinase XerC
K03734	1	1	1	apbE; FAD:protein FMN transferase [EC:2.7.1.180]
K03737	2	2	2	por, nifJ; pyruvate-ferredoxin/flavodoxin oxidoreductase [EC:1.2.7.1 1.2.7.-]
K03743	1	1	1	pncC; nicotinamide-nucleotide amidase [EC:3.5.1.42]
K03744	1	1	1	lemA; LemA protein
K03745	1	1	1	slyX; SlyX protein
K03747	1	1	1	smg; Smg protein
K03749	1	1	1	dedD; DedD protein
K03750	1	1	1	moeA; molybdopterin molybdotransferase [EC:2.10.1.1]
K03752	1	1	1	mobA; molybdenum cofactor guanylyltransferase [EC:2.7.7.77]
K03760	1	1	1	eptA, pmrC; lipid A ethanolaminephosphotransferase [EC:2.7.8.43]
K03770	1	1	1	ppiD; peptidyl-prolyl cis-trans isomerase D [EC:5.2.1.8]
K03771	1	1	1	surA; peptidyl-prolyl cis-trans isomerase SurA [EC:5.2.1.8]
K03774	1	1	1	slpA; FKBP-type peptidyl-prolyl cis-trans isomerase SlpA [EC:5.2.1.8]
K03786	1	1	1	aroQ, qutE; 3-dehydroquinate dehydratase II [EC:4.2.1.10]
K03787	1	1	1	surE; 5'-nucleotidase [EC:3.1.3.5]
K03789	1	1	1	rimI; [ribosomal protein S18]-alanine N-acetyltransferase [EC:2.3.1.266]
K03793	1	1	1	PTR1; pteridine reductase [EC:1.5.1.33]
K03797	2	2	2	E3.4.21.102, prc, ctpA; carboxyl-terminal processing protease [EC:3.4.21.102]
K03798	1	1	1	ftsH, hflB; cell division protease FtsH [EC:3.4.24.-]
K03801	1	1	1	lipB; lipoyl(octanoyl) transferase [EC:2.3.1.181]
K03803	1	1	1	rseC; sigma-E factor negative regulatory protein RseC
K03806	1	1	1	ampD; N-acetyl-anhydromuramoyl-L-alanine amidase [EC:3.5.1.28]
K03808	1	1	1	pqiA; paraquat-inducible protein A
K03809	1	1	1	wrbA; NAD(P)H dehydrogenase (quinone) [EC:1.6.5.2]
K03820	1	1	1	lnt; apolipoprotein N-acyltransferase [EC:2.3.1.269]
K03832	2	2	2	tonB; periplasmic protein TonB
K03893	1	1	1	arsB; arsenical pump membrane protein
K03924	3	3	3	moxR; MoxR-like ATPase [EC:3.6.3.-]
K03925	1	1	1	mraZ; MraZ protein
K03926	1	1	1	cutA; periplasmic divalent cation tolerance protein
K03976	1	1	1	ybaK, ebsC; Cys-tRNA(Pro)/Cys-tRNA(Cys) deacylase [EC:3.1.1.-]
K03977	1	1	1	engA, der; GTPase
K03978	1	1	1	engB; GTP-binding protein
K03979	1	1	1	obgE, cgtA, MTG2; GTPase [EC:3.6.5.-]
K03980	1	1	1	murJ, mviN; putative peptidoglycan lipid II flippase
K03981	1	1	1	dsbC; thiol:disulfide interchange protein DsbC [EC:5.3.4.1]
K04042	1	1	1	glmU; bifunctional UDP-N-acetylglucosamine pyrophosphorylase / Glucosamine-1-phosphate N-acetyltransferase [EC:2.7.7.23 2.3.1.157]
K04043	1	1	1	dnaK, HSPA9; molecular chaperone DnaK
K04044	1	1	1	hscA; molecular chaperone HscA
K04065	1	1	1	osmY; hyperosmotically inducible periplasmic protein
K04066	1	1	1	priA; primosomal protein N' (replication factor Y) (superfamily II helicase) [EC:3.6.4.-]
K04075	1	1	1	tilS, mesJ; tRNA(Ile)-lysidine synthase [EC:6.3.4.19]
K04077	1	1	1	groEL, HSPD1; chaperonin GroEL
K04078	1	1	1	groES, HSPE1; chaperonin GroES
K04079	1	1	1	HSP90A, htpG; molecular chaperone HtpG
K04082	1	1	1	hscB, HSCB, HSC20; molecular chaperone HscB
K04084	1	1	1	dsbD; thiol:disulfide interchange protein DsbD [EC:1.8.1.8]
K04085	3	3	3	tusA, sirA; tRNA 2-thiouridine synthesizing protein A [EC:2.8.1.-]
K04087	1	1	1	hflC; membrane protease subunit HflC [EC:3.4.-.-]
K04088	1	1	1	hflK; membrane protease subunit HflK [EC:3.4.-.-]
K04096	4	4	4	smf; DNA processing protein
K04485	1	1	1	radA, sms; DNA repair protein RadA/Sms
K04487	1	1	1	iscS, NFS1; cysteine desulfurase [EC:2.8.1.7]
K04488	1	1	1	iscU, nifU; nitrogen fixation protein NifU and related proteins
K04517	1	1	1	tyrA2; prephenate dehydrogenase [EC:1.3.1.12]
K04564	1	1	1	SOD2; superoxide dismutase, Fe-Mn family [EC:1.15.1.1]
K04567	1	1	1	KARS, lysS; lysyl-tRNA synthetase, class II [EC:6.1.1.6]
K04568	1	1	1	epmA, poxA; elongation factor P--(R)-beta-lysine ligase [EC:6.3.1.-]
K04651	1	1	1	hypA, hybF; hydrogenase nickel incorporation protein HypA/HybF
K04652	1	1	1	hypB; hydrogenase nickel incorporation protein HypB
K04653	1	1	1	hypC; hydrogenase expression/formation protein HypC
K04654	1	1	1	hypD; hydrogenase expression/formation protein HypD
K04655	1	1	1	hypE; hydrogenase expression/formation protein HypE
K04656	2	2	2	hypF; hydrogenase maturation protein HypF
K04744	1	1	1	lptD, imp, ostA; LPS-assembly protein
K04748	1	1	1	norQ; nitric oxide reductase NorQ protein
K04751	1	1	1	glnB; nitrogen regulatory protein P-II 1
K04752	1	1	1	glnK; nitrogen regulatory protein P-II 2
K04754	1	1	1	mlaA, vacJ; phospholipid-binding lipoprotein MlaA
K04755	1	1	1	fdx; ferredoxin, 2Fe-2S
K04758	2	2	2	feoA; ferrous iron transport protein A
K04759	1	1	1	feoB; ferrous iron transport protein B
K04760	1	1	1	greB; transcription elongation factor GreB
K04762	1	1	1	hslR; ribosome-associated heat shock protein Hsp15
K04763	1	1	1	xerD; integrase/recombinase XerD
K04764	1	1	1	ihfA, himA; integration host factor subunit alpha
K04771	2	2	2	degP, htrA; serine protease Do [EC:3.4.21.107]
K04773	1	1	1	sppA; protease IV [EC:3.4.21.-]
K05365	1	1	1	mrcB; penicillin-binding protein 1B [EC:2.4.1.129 3.4.16.4]
K05366	1	1	1	mrcA; penicillin-binding protein 1A [EC:2.4.1.129 3.4.16.4]
K05501	1	1	1	slmA, ttk; TetR/AcrR family transcriptional regulator
K05515	1	1	1	mrdA; penicillin-binding protein 2 [EC:3.4.16.4]
K05527	1	1	1	bolA; BolA family transcriptional regulator, general stress-responsive regulator
K05539	1	1	1	dusA; tRNA-dihydrouridine synthase A [EC:1.-.-.-]
K05589	1	1	1	ftsB; cell division protein FtsB
K05592	1	1	1	deaD, cshA; ATP-dependent RNA helicase DeaD [EC:3.6.4.13]
K05606	1	1	1	MCEE, epi; methylmalonyl-CoA/ethylmalonyl-CoA epimerase [EC:5.1.99.1]
K05788	1	1	1	ihfB, himD; integration host factor subunit beta
K05801	1	1	1	djlA; DnaJ like chaperone protein
K05802	1	1	1	mscK, kefA, aefA; potassium-dependent mechanosensitive channel
K05807	1	1	1	bamD; outer membrane protein assembly factor BamD
K05808	1	1	1	yhbH; putative sigma-54 modulation protein
K05810	1	1	1	yfiH; polyphenol oxidase [EC:1.10.3.-]
K05820	1	1	1	hcaT; MFS transporter, PPP family, 3-phenylpropionic acid transporter
K05825	1	1	1	LYSN; 2-aminoadipate transaminase [EC:2.6.1.-]
K05837	1	1	1	rodA, mrdB; rod shape determining protein RodA
K05838	1	1	1	ybbN; putative thioredoxin
K05896	1	1	1	scpA; segregation and condensation protein A
K06013	1	1	1	STE24; STE24 endopeptidase [EC:3.4.24.84]
K06020	1	1	1	ettA; energy-dependent translational throttle protein EttA
K06023	1	1	1	hprK, ptsK; HPr kinase/phosphorylase [EC:2.7.11.- 2.7.4.-]
K06024	1	1	1	scpB; segregation and condensation protein B
K06041	1	1	1	kdsD, kpsF; arabinose-5-phosphate isomerase [EC:5.3.1.13]
K06076	1	1	1	fadL; long-chain fatty acid transport protein
K06077	1	1	1	slyB; outer membrane lipoprotein SlyB
K06078	1	1	1	lpp; murein lipoprotein
K06133	1	1	1	LYS5, acpT; 4'-phosphopantetheinyl transferase [EC:2.7.8.-]
K06134	1	1	1	COQ7; 3-demethoxyubiquinol 3-hydroxylase [EC:1.14.99.60]
K06142	1	1	1	hlpA, ompH; outer membrane protein
K06147	1	1	1	ABCB-BAC; ATP-binding cassette, subfamily B, bacterial
K06149	1	1	1	uspA; universal stress protein A
K06158	1	1	1	ABCF3; ATP-binding cassette, subfamily F, member 3
K06168	1	1	1	miaB; tRNA-2-methylthio-N6-dimethylallyladenosine synthase [EC:2.8.4.3]
K06173	1	1	1	truA, PUS1; tRNA pseudouridine38-40 synthase [EC:5.4.99.12]
K06176	1	1	1	truD, PUS7; tRNA pseudouridine13 synthase [EC:5.4.99.27]
K06178	1	1	1	rluB; 23S rRNA pseudouridine2605 synthase [EC:5.4.99.22]
K06179	1	1	1	rluC; 23S rRNA pseudouridine955/2504/2580 synthase [EC:5.4.99.24]
K06180	1	1	1	rluD; 23S rRNA pseudouridine1911/1915/1917 synthase [EC:5.4.99.23]
K06186	1	1	1	bamE, smpA; outer membrane protein assembly factor BamE
K06187	1	1	1	recR; recombination protein RecR
K06189	1	1	1	corC; magnesium and cobalt transporter
K06190	1	1	1	ispZ; intracellular septation protein
K06194	1	1	1	nlpD; lipoprotein NlpD
K06195	1	1	1	apaG; ApaG protein
K06199	1	1	1	crcB, FEX; fluoride exporter
K06203	1	1	1	cysZ; CysZ protein
K06204	1	1	1	dksA; DnaK suppressor protein
K06206	1	1	1	sfsA; sugar fermentation stimulation protein A
K06207	1	1	1	typA, bipA; GTP-binding protein
K06217	1	1	1	phoH, phoL; phosphate starvation-inducible protein PhoH and related proteins
K06223	4	4	4	dam; DNA adenine methylase [EC:2.1.1.72]
K06400	1	1	1	spoIVCA; site-specific DNA recombinase
K06596	1	1	1	chpA; chemosensory pili system protein ChpA (sensor histidine kinase/response regulator)
K06598	1	1	1	chpC; chemosensory pili system protein ChpC
K06861	1	1	1	lptB; lipopolysaccharide export system ATP-binding protein [EC:3.6.3.-]
K06867	1	1	1	K06867; uncharacterized protein
K06888	3	3	3	K06888; uncharacterized protein
K06891	1	1	1	clpS; ATP-dependent Clp protease adaptor protein ClpS
K06903	2	2	2	K06903; uncharacterized protein
K06906	2	2	2	K06906; uncharacterized protein
K06907	2	2	2	K06907; uncharacterized protein
K06908	1	1	1	K06908; uncharacterized protein
K06916	1	1	1	zapE; cell division protein ZapE
K06919	1	1	1	K06919; putative DNA primase/helicase
K06920	1	1	1	queC; 7-cyano-7-deazaguanine synthase [EC:6.3.4.20]
K06925	1	1	1	tsaE; tRNA threonylcarbamoyladenosine biosynthesis protein TsaE
K06940	2	2	2	K06940; uncharacterized protein
K06941	1	1	1	rlmN; 23S rRNA (adenine2503-C2)-methyltransferase [EC:2.1.1.192]
K06942	1	1	1	ychF; ribosome-binding ATPase
K06945	1	1	1	K06945; uncharacterized protein
K06949	1	1	1	rsgA, engC; ribosome biogenesis GTPase / thiamine phosphate phosphatase [EC:3.6.1.- 3.1.3.100]
K06958	1	1	1	rapZ; RNase adapter protein RapZ
K06959	1	1	1	tex; protein Tex
K06969	1	1	1	rlmI; 23S rRNA (cytosine1962-C5)-methyltransferase [EC:2.1.1.191]
K06980	1	1	1	ygfZ; tRNA-modifying protein YgfZ
K06985	2	2	2	K06985; aspartyl protease family protein
K06997	1	1	1	yggS, PROSC; PLP dependent protein
K07040	1	1	1	K07040; uncharacterized protein
K07042	1	1	1	ybeY, yqfG; probable rRNA maturation factor
K07043	1	1	1	K07043; uncharacterized protein
K07053	1	1	1	E3.1.3.97; 3',5'-nucleoside bisphosphate phosphatase [EC:3.1.3.97]
K07056	1	1	1	rsmI; 16S rRNA (cytidine1402-2'-O)-methyltransferase [EC:2.1.1.198]
K07058	1	1	1	K07058; membrane protein
K07080	3	3	3	K07080; uncharacterized protein
K07082	1	1	1	K07082; UPF0755 protein
K07088	1	1	1	K07088; uncharacterized protein
K07090	1	1	1	K07090; uncharacterized protein
K07091	1	1	1	lptF; lipopolysaccharide export system permease protein
K07092	1	1	1	K07092; uncharacterized protein
K07095	1	1	1	K07095; uncharacterized protein
K07102	1	1	1	amgK; N-acetylmuramate 1-kinase [EC:2.7.1.221]
K07107	1	1	1	ybgC; acyl-CoA thioester hydrolase [EC:3.1.2.-]
K07112	1	1	1	K07112; uncharacterized protein
K07113	1	1	1	fxsA; UPF0716 protein FxsA
K07114	2	2	2	yfbK; Ca-activated chloride channel homolog
K07121	1	1	1	K07121; uncharacterized protein
K07122	1	1	1	mlaB; phospholipid transport system transporter-binding protein
K07126	1	1	1	K07126; uncharacterized protein
K07131	1	1	1	K07131; uncharacterized protein
K07139	1	1	1	K07139; uncharacterized protein
K07172	1	1	1	mazE, chpAI; antitoxin MazE
K07175	1	1	1	phoH2; PhoH-like ATPase
K07184	2	2	2	ygiM; SH3 domain protein
K07220	1	1	1	K07220; uncharacterized protein
K07226	1	1	1	hugZ, hutZ; heme iron utilization protein
K07235	1	1	1	tusD, dsrE; tRNA 2-thiouridine synthesizing protein D [EC:2.8.1.-]
K07236	1	1	1	tusC, dsrF; tRNA 2-thiouridine synthesizing protein C
K07237	1	1	1	tusB, dsrH; tRNA 2-thiouridine synthesizing protein B
K07258	1	1	1	dacC, dacA, dacD; serine-type D-Ala-D-Ala carboxypeptidase (penicillin-binding protein 5/6) [EC:3.4.16.4]
K07263	2	2	2	pqqL; zinc protease [EC:3.4.24.-]
K07276	1	1	1	K07276; uncharacterized protein
K07277	1	1	1	SAM50, TOB55, bamA; outer membrane protein insertion porin family
K07278	1	1	1	tamA; translocation and assembly module TamA
K07284	1	1	1	srtA; sortase A [EC:3.4.22.70]
K07287	1	1	1	bamC; outer membrane protein assembly factor BamC
K07289	1	1	1	asmA; AsmA protein
K07301	1	1	1	yrbG; cation:H+ antiporter
K07304	1	1	1	msrA; peptide-methionine (S)-S-oxide reductase [EC:1.8.4.11]
K07320	1	1	1	prmB; ribosomal protein L3 glutamine methyltransferase [EC:2.1.1.298]
K07323	1	1	1	mlaC; phospholipid transport system substrate-binding protein
K07340	1	1	1	ybbJ; inner membrane protein
K07390	1	1	1	grxD, GLRX5; monothiol glutaredoxin
K07391	1	1	1	comM; magnesium chelatase family protein
K07397	1	1	1	yhfA; putative redox protein
K07447	1	1	1	ruvX; putative holliday junction resolvase [EC:3.1.-.-]
K07448	1	1	1	mrr; restriction system protein
K07457	1	1	1	K07457; endonuclease III related protein
K07459	1	1	1	ybjD; putative ATP-dependent endonuclease of the OLD family
K07460	1	1	1	yraN; putative endonuclease
K07461	1	1	1	K07461; putative endonuclease
K07462	1	1	1	recJ; single-stranded-DNA-specific exonuclease [EC:3.1.-.-]
K07478	1	1	1	ycaJ; putative ATPase
K07491	1	1	1	K07491; putative transposase
K07492	3	3	3	K07492; putative transposase
K07552	1	1	1	bcr, tcaB; MFS transporter, DHA1 family, multidrug resistance protein
K07560	2	2	2	dtd, DTD; D-aminoacyl-tRNA deacylase [EC:3.1.1.96]
K07566	2	2	2	tsaC, rimN, SUA5; L-threonylcarbamoyladenylate synthase [EC:2.7.7.87]
K07568	1	1	1	queA; S-adenosylmethionine:tRNA ribosyltransferase-isomerase [EC:2.4.99.17]
K07574	1	1	1	yhbY; RNA-binding protein
K07636	1	1	1	phoR; two-component system, OmpR family, phosphate regulon sensor histidine kinase PhoR [EC:2.7.13.3]
K07637	1	1	1	phoQ; two-component system, OmpR family, sensor histidine kinase PhoQ [EC:2.7.13.3]
K07640	1	1	1	cpxA; two-component system, OmpR family, sensor histidine kinase CpxA [EC:2.7.13.3]
K07657	1	1	1	phoB; two-component system, OmpR family, phosphate regulon response regulator PhoB
K07660	1	1	1	phoP; two-component system, OmpR family, response regulator PhoP
K07689	1	1	1	uvrY, gacA, varA; two-component system, NarL family, invasion response regulator UvrY
K07708	1	1	1	glnL, ntrB; two-component system, NtrC family, nitrogen regulation sensor histidine kinase GlnL [EC:2.7.13.3]
K07712	1	1	1	glnG, ntrC; two-component system, NtrC family, nitrogen regulation response regulator GlnG
K07726	1	1	1	K07726; putative transcriptional regulator
K07735	1	1	1	algH; putative transcriptional regulator
K07738	1	1	1	nrdR; transcriptional repressor NrdR
K07740	1	1	1	rsd; regulator of sigma D
K07741	1	1	1	antB; anti-repressor protein
K08082	1	1	1	algZ; two-component system, LytTR family, sensor histidine kinase AlgZ [EC:2.7.13.3]
K08083	1	1	1	algR; two-component system, LytTR family, response regulator AlgR
K08084	3	3	3	fimT; type IV fimbrial biogenesis protein FimT
K08086	1	1	1	fimV; pilus assembly protein FimV
K08218	1	1	1	ampG; MFS transporter, PAT family, beta-lactamase induction signal transducer AmpG
K08300	1	1	1	rne; ribonuclease E [EC:3.1.26.12]
K08301	1	1	1	rng, cafA; ribonuclease G [EC:3.1.26.-]
K08303	2	2	2	K08303; putative protease [EC:3.4.-.-]
K08305	1	1	1	mltB; membrane-bound lytic murein transglycosylase B [EC:4.2.2.-]
K08307	1	1	1	mltD, dniR; membrane-bound lytic murein transglycosylase D [EC:4.2.2.-]
K08309	1	1	1	slt; soluble lytic murein transglycosylase [EC:4.2.2.-]
K08311	1	1	1	nudH; putative (di)nucleoside polyphosphate hydrolase [EC:3.6.1.-]
K08312	1	1	1	nudE; ADP-ribose diphosphatase [EC:3.6.1.-]
K08316	1	1	1	rsmD; 16S rRNA (guanine966-N2)-methyltransferase [EC:2.1.1.171]
K08354	1	1	1	phsC; thiosulfate reductase cytochrome b subunit
K08484	1	1	1	PTS-EI.PTSP, ptsP; phosphotransferase system, enzyme I, PtsP [EC:2.7.3.9]
K08591	1	1	1	plsY; acyl phosphate:glycerol-3-phosphate acyltransferase [EC:2.3.1.275]
K08640	1	1	1	E3.4.17.14; zinc D-Ala-D-Ala carboxypeptidase [EC:3.4.17.14]
K08678	1	1	1	UXS1, uxs; UDP-glucuronate decarboxylase [EC:4.1.1.35]
K08744	2	2	2	CRLS; cardiolipin synthase (CMP-forming) [EC:2.7.8.41]
K08963	1	1	1	mtnA; methylthioribose-1-phosphate isomerase [EC:5.3.1.23]
K08970	1	1	1	rcnA; nickel/cobalt transporter (NicO) family protein
K08973	1	1	1	K08973; putative membrane protein
K08984	1	1	1	yjdF; putative membrane protein
K08992	1	1	1	lapA; lipopolysaccharide assembly protein A
K08998	1	1	1	K08998; uncharacterized protein
K09001	1	1	1	anmK; anhydro-N-acetylmuramic acid kinase [EC:2.7.1.170]
K09007	1	1	1	folE2; GTP cyclohydrolase IB [EC:3.5.4.16]
K09008	1	1	1	NDUFAF3; NADH dehydrogenase [ubiquinone] 1 alpha subcomplex assembly factor 3
K09011	1	1	1	cimA; (R)-citramalate synthase [EC:2.3.1.182]
K09019	1	1	1	rutE; 3-hydroxypropanoate dehydrogenase [EC:1.1.1.-]
K09022	1	1	1	ridA, tdcF, RIDA; 2-iminobutanoate/2-iminopropanoate deaminase [EC:3.5.99.10]
K09117	1	1	1	K09117; uncharacterized protein
K09131	1	1	1	K09131; uncharacterized protein
K09137	1	1	1	K09137; uncharacterized protein
K09144	1	1	1	K09144; uncharacterized protein
K09158	1	1	1	K09158; uncharacterized protein
K09159	1	1	1	cptB; antitoxin CptB
K09160	1	1	1	K09160; uncharacterized protein
K09165	1	1	1	K09165; dodecin
K09457	1	1	1	queF; 7-cyano-7-deazaguanine reductase [EC:1.7.1.13]
K09458	1	1	1	fabF, OXSM, CEM1; 3-oxoacyl-[acyl-carrier-protein] synthase II [EC:2.3.1.179]
K09710	1	1	1	ybeB; ribosome-associated protein
K09747	1	1	1	K09747; uncharacterized protein
K09748	1	1	1	rimP; ribosome maturation factor RimP
K09760	1	1	1	rmuC; DNA recombination protein RmuC
K09767	1	1	1	yajQ; cyclic-di-GMP-binding protein
K09768	1	1	1	K09768; uncharacterized protein
K09773	1	1	1	ppsR; [pyruvate, water dikinase]-phosphate phosphotransferase / [pyruvate, water dikinase] kinase [EC:2.7.4.28 2.7.11.33]
K09774	1	1	1	lptA; lipopolysaccharide export system protein LptA
K09780	1	1	1	K09780; uncharacterized protein
K09791	1	1	1	K09791; uncharacterized protein
K09792	3	3	3	K09792; uncharacterized protein
K09794	1	1	1	K09794; uncharacterized protein
K09796	1	1	1	pccA; periplasmic copper chaperone A
K09800	1	1	1	tamB; translocation and assembly module TamB
K09801	1	1	1	K09801; uncharacterized protein
K09806	1	1	1	K09806; uncharacterized protein
K09808	1	1	1	lolC_E; lipoprotein-releasing system permease protein
K09810	1	1	1	lolD; lipoprotein-releasing system ATP-binding protein [EC:3.6.3.-]
K09811	1	1	1	ftsX; cell division transport system permease protein
K09812	1	1	1	ftsE; cell division transport system ATP-binding protein
K09815	1	1	1	znuA; zinc transport system substrate-binding protein
K09816	1	1	1	znuB; zinc transport system permease protein
K09817	1	1	1	znuC; zinc transport system ATP-binding protein [EC:7.2.2.-]
K09823	1	1	1	zur; Fur family transcriptional regulator, zinc uptake regulator
K09826	1	1	1	irr; Fur family transcriptional regulator, iron response regulator
K09861	1	1	1	K09861; uncharacterized protein
K09888	1	1	1	zapA; cell division protein ZapA
K09889	1	1	1	yjgA; ribosome-associated protein
K09892	1	1	1	zapB; cell division protein ZapB
K09895	1	1	1	K09895; uncharacterized protein
K09902	1	1	1	K09902; uncharacterized protein
K09903	1	1	1	pyrH; uridylate kinase [EC:2.7.4.22]
K09921	1	1	1	K09921; uncharacterized protein
K09926	1	1	1	K09926; uncharacterized protein
K09928	1	1	1	K09928; uncharacterized protein
K09931	1	1	1	K09931; uncharacterized protein
K09932	1	1	1	K09932; uncharacterized protein
K09937	1	1	1	K09937; uncharacterized protein
K09938	1	1	1	K09938; uncharacterized protein
K09941	1	1	1	K09941; uncharacterized protein
K09950	1	1	1	K09950; uncharacterized protein
K09978	1	1	1	K09978; uncharacterized protein
K10026	1	1	1	queE; 7-carboxy-7-deazaguanine synthase [EC:4.3.99.3]
K10123	1	1	1	feoC; putative ferrous iron transport protein C
K10206	1	1	1	E2.6.1.83; LL-diaminopimelate aminotransferase [EC:2.6.1.83]
K10563	1	1	1	mutM, fpg; formamidopyrimidine-DNA glycosylase [EC:3.2.2.23 4.2.99.18]
K10763	1	1	1	hda; DnaA-homolog protein
K10764	1	1	1	metZ; O-succinylhomoserine sulfhydrylase [EC:2.5.1.-]
K10773	1	1	1	NTH; endonuclease III [EC:4.2.99.18]
K10804	1	1	1	tesA; acyl-CoA thioesterase I [EC:3.1.2.- 3.1.2.2 3.1.1.2 3.1.1.5]
K10914	1	1	1	crp; CRP/FNR family transcriptional regulator, cyclic AMP receptor protein
K11068	1	1	1	hlyIII; hemolysin III
K11085	1	1	1	msbA; ATP-binding cassette, subfamily B, bacterial MsbA [EC:3.6.3.-]
K11175	1	1	1	purN; phosphoribosylglycinamide formyltransferase 1 [EC:2.1.2.2]
K11179	1	1	1	tusE, dsrC; tRNA 2-thiouridine synthesizing protein E [EC:2.8.1.-]
K11180	1	1	1	dsrA; dissimilatory sulfite reductase alpha subunit [EC:1.8.99.5]
K11181	1	1	1	dsrB; dissimilatory sulfite reductase beta subunit [EC:1.8.99.5]
K11206	1	1	1	NIT1, ybeM; deaminated glutathione amidase [EC:3.5.1.128]
K11473	1	1	1	glcF; glycolate oxidase iron-sulfur subunit
K11477	1	1	1	glcG; glc operon protein GlcG
K11719	1	1	1	lptC; lipopolysaccharide export system protein LptC
K11720	1	1	1	lptG; lipopolysaccharide export system permease protein
K11744	1	1	1	tqsA; AI-2 transport protein TqsA
K11749	1	1	1	rseP; regulator of sigma E protease [EC:3.4.24.-]
K11752	1	1	1	ribD; diaminohydroxyphosphoribosylaminopyrimidine deaminase / 5-amino-6-(5-phosphoribosylamino)uracil reductase [EC:3.5.4.26 1.1.1.193]
K11753	1	1	1	ribF; riboflavin kinase / FMN adenylyltransferase [EC:2.7.1.26 2.7.7.2]
K11754	1	1	1	folC; dihydrofolate synthase / folylpolyglutamate synthase [EC:6.3.2.12 6.3.2.17]
K11891	1	1	1	impL, vasK, icmF; type VI secretion system protein ImpL
K11900	1	1	1	impC; type VI secretion system protein ImpC
K11901	1	1	1	impB; type VI secretion system protein ImpB
K11903	1	1	1	hcp; type VI secretion system secreted protein Hcp
K11905	1	1	1	K11905; type VI secretion system protein
K11909	1	1	1	vasI; type VI secretion system protein VasI
K11927	1	1	1	rhlE; ATP-dependent RNA helicase RhlE [EC:3.6.4.13]
K11991	1	1	1	tadA; tRNA(adenine34) deaminase [EC:3.5.4.33]
K12071	1	1	1	traD; conjugal transfer pilus assembly protein TraD
K12267	1	1	1	msrAB; peptide methionine sulfoxide reductase msrA/msrB [EC:1.8.4.11 1.8.4.12]
K12339	1	1	1	cysM; S-sulfo-L-cysteine synthase (O-acetyl-L-serine-dependent) [EC:2.5.1.144]
K12340	1	1	1	tolC; outer membrane protein
K12573	1	1	1	rnr, vacB; ribonuclease R [EC:3.1.13.1]
K12953	1	1	1	ctpF; cation-transporting P-type ATPase F [EC:7.2.2.-]
K12984	1	1	1	waaE, kdtX; (heptosyl)LPS beta-1,4-glucosyltransferase [EC:2.4.1.-]
K13012	1	1	1	wbqP; O-antigen biosynthesis protein WbqP
K13014	1	1	1	arnD; undecaprenyl phosphate-alpha-L-ara4FN deformylase [EC:3.5.1.-]
K13015	1	1	1	wbpA; UDP-N-acetyl-D-glucosamine dehydrogenase [EC:1.1.1.136]
K13017	1	1	1	wbpE, wlbC; UDP-2-acetamido-2-deoxy-ribo-hexuluronate aminotransferase [EC:2.6.1.98]
K13038	1	1	1	coaBC, dfp; phosphopantothenoylcysteine decarboxylase / phosphopantothenate---cysteine ligase [EC:4.1.1.36 6.3.2.5]
K13040	1	1	1	ttrS; two-component system, LuxR family, sensor histidine kinase TtrS [EC:2.7.13.3]
K13283	1	1	1	fieF; ferrous-iron efflux pump FieF
K13288	1	1	1	orn, REX2, REXO2; oligoribonuclease [EC:3.1.-.-]
K13292	1	1	1	lgt, umpA; phosphatidylglycerol---prolipoprotein diacylglyceryl transferase [EC:2.5.1.145]
K13444	1	1	1	SUMF1, FGE; formylglycine-generating enzyme [EC:1.8.3.7]
K13587	1	1	1	cckA; two-component system, cell cycle sensor histidine kinase and response regulator CckA [EC:2.7.13.3]
K13598	1	1	1	ntrY; two-component system, NtrC family, nitrogen regulation sensor histidine kinase NtrY [EC:2.7.13.3]
K13599	1	1	1	ntrX; two-component system, NtrC family, nitrogen regulation response regulator NtrX
K13628	1	1	1	iscA; iron-sulfur cluster assembly protein
K13643	2	2	2	iscR; Rrf2 family transcriptional regulator, iron-sulfur cluster assembly transcription factor
K13652	1	1	1	K13652; AraC family transcriptional regulator
K13775	1	1	1	atuG; citronellol/citronellal dehydrogenase
K13893	1	1	1	yejA; microcin C transport system substrate-binding protein
K13894	1	1	1	yejB; microcin C transport system permease protein
K13895	1	1	1	yejE; microcin C transport system permease protein
K13896	1	1	1	yejF; microcin C transport system ATP-binding protein
K14058	1	1	1	ttcA; tRNA 2-thiocytidine biosynthesis protein TtcA
K14170	1	1	1	pheA; chorismate mutase / prephenate dehydratase [EC:5.4.99.5 4.2.1.51]
K14261	1	1	1	alaC; alanine-synthesizing transaminase [EC:2.6.1.-]
K14652	1	1	1	ribBA; 3,4-dihydroxy 2-butanone 4-phosphate synthase / GTP cyclohydrolase II [EC:4.1.99.12 3.5.4.25]
K14682	1	1	1	argAB; amino-acid N-acetyltransferase [EC:2.3.1.1]
K14742	1	1	1	tsaB; tRNA threonylcarbamoyladenosine biosynthesis protein TsaB
K14980	1	1	1	chvG; two-component system, OmpR family, sensor histidine kinase ChvG [EC:2.7.13.3]
K14986	1	1	1	fixL; two-component system, LuxR family, sensor kinase FixL [EC:2.7.13.3]
K14987	2	2	2	fixJ; two-component system, LuxR family, response regulator FixJ
K15034	1	1	1	yaeJ; ribosome-associated protein
K15125	2	2	2	fhaB; filamentous hemagglutinin
K15256	1	1	1	cmoA; tRNA (cmo5U34)-methyltransferase [EC:2.1.1.-]
K15257	1	1	1	cmoB; tRNA (mo5U34)-methyltransferase [EC:2.1.1.-]
K15371	1	1	1	GDH2; glutamate dehydrogenase [EC:1.4.1.2]
K15396	1	1	1	trmJ; tRNA (cytidine32/uridine32-2'-O)-methyltransferase [EC:2.1.1.200]
K15539	1	1	1	rodZ; cytoskeleton protein RodZ
K15633	1	1	1	gpmI; 2,3-bisphosphoglycerate-independent phosphoglycerate mutase [EC:5.4.2.12]
K15635	1	1	1	apgM; 2,3-bisphosphoglycerate-independent phosphoglycerate mutase [EC:5.4.2.12]
K15724	1	1	1	erpA; iron-sulfur cluster insertion protein
K15738	1	1	1	uup; ABC transport system ATP-binding/permease protein
K15984	1	1	1	rsmJ; 16S rRNA (guanine1516-N2)-methyltransferase [EC:2.1.1.242]
K15987	1	1	1	hppA; K(+)-stimulated pyrophosphate-energized sodium pump
K16011	1	1	1	algA, xanB, rfbA, wbpW, pslB; mannose-1-phosphate guanylyltransferase / mannose-6-phosphate isomerase [EC:2.7.7.13 5.3.1.8]
K16052	1	1	1	ynaI, mscMJ; MscS family membrane protein
K16092	1	1	1	btuB; vitamin B12 transporter
K16137	1	1	1	nemR; TetR/AcrR family transcriptional regulator, transcriptional repressor for nem operon
K16291	1	1	1	erfK; L,D-transpeptidase ErfK/SrfK
K16698	1	1	1	tuaG; teichuronic acid biosynthesis glycosyltransferase TuaG [EC:2.4.-.-]
K16885	1	1	1	qmoA; quinone-modifying oxidoreductase, subunit QmoA
K16886	1	1	1	qmoB; quinone-modifying oxidoreductase, subunit QmoB
K16904	1	1	1	DCTPP1; dCTP diphosphatase [EC:3.6.1.12]
K17103	1	1	1	CHO1, pssA; CDP-diacylglycerol---serine O-phosphatidyltransferase [EC:2.7.8.8]
K17218	2	2	2	sqr; sulfide:quinone oxidoreductase [EC:1.8.5.4]
K17222	1	1	1	soxA; L-cysteine S-thiosulfotransferase [EC:2.8.5.2]
K17223	1	1	1	soxX; L-cysteine S-thiosulfotransferase [EC:2.8.5.2]
K17224	1	1	1	soxB; S-sulfosulfanyl-L-cysteine sulfohydrolase [EC:3.1.6.20]
K17226	1	1	1	soxY; sulfur-oxidizing protein SoxY
K17227	1	1	1	soxZ; sulfur-oxidizing protein SoxZ
K17229	1	1	1	fccB; sulfide dehydrogenase [flavocytochrome c] flavoprotein chain [EC:1.8.2.3]
K17230	2	2	2	fccA; cytochrome subunit of sulfide dehydrogenase
K17686	1	1	1	copA, ctpA, ATP7; P-type Cu+ transporter [EC:7.2.2.8]
K17713	1	1	1	bamB; outer membrane protein assembly factor BamB
K17725	1	1	1	ETHE1; sulfur dioxygenase [EC:1.13.11.18]
K17733	1	1	1	cwlK; peptidoglycan LD-endopeptidase CwlK [EC:3.4.-.-]
K17828	1	1	1	pyrDI; dihydroorotate dehydrogenase (NAD+) catalytic subunit [EC:1.3.1.14]
K18005	1	1	1	hoxF; [NiFe] hydrogenase diaphorase moiety large subunit [EC:1.12.1.2]
K18006	1	1	1	hoxU; [NiFe] hydrogenase diaphorase moiety small subunit [EC:1.12.1.2]
K18007	1	1	1	hoxY; NAD-reducing hydrogenase small subunit [EC:1.12.1.2]
K18122	1	1	1	cat2, abfT; 4-hydroxybutyrate CoA-transferase [EC:2.8.3.-]
K18189	1	1	1	TACO1; translational activator of cytochrome c oxidase 1
K18588	1	1	1	COQ10; coenzyme Q-binding protein COQ10
K18691	1	1	1	mltF; membrane-bound lytic murein transglycosylase F [EC:4.2.2.-]
K18707	1	1	1	mtaB; threonylcarbamoyladenosine tRNA methylthiotransferase MtaB [EC:2.8.4.5]
K18800	1	1	1	ubiI; 2-polyprenylphenol 6-hydroxylase [EC:1.14.13.240]
K18828	1	1	1	mvpA, vapC; tRNA(fMet)-specific endonuclease VapC [EC:3.1.-.-]
K18829	1	1	1	mvpT, vapB; antitoxin VapB
K18843	1	1	1	hicB; antitoxin HicB
K18979	1	1	1	queG; epoxyqueuosine reductase [EC:1.17.99.6]
K19092	2	2	2	parE1_3_4; toxin ParE1/3/4
K19168	1	1	1	cptA; toxin CptA
K19304	1	1	1	mepM; murein DD-endopeptidase [EC:3.4.24.-]
K19342	2	2	2	nosL; copper chaperone NosL
K19416	1	1	1	yccA; modulator of FtsH protease
K19803	2	2	2	lpxT; Kdo2-lipid A phosphotransferase [EC:2.7.4.29]
K19804	1	1	1	lapB; lipopolysaccharide assembly protein B
K19810	1	1	1	epmB; L-lysine 2,3-aminomutase [EC:5.4.3.-]
K20074	1	1	1	prpC, phpP; PPM family protein phosphatase [EC:3.1.3.16]
K20509	1	1	1	madB, oadB, gcdB, mmdB; carboxybiotin decarboxylase [EC:7.2.4.1]
K20881	1	1	1	yrfG; 5'-nucleotidase [EC:3.1.3.5]
K21025	1	1	1	fimX; multidomain signaling protein FimX
K21029	1	1	1	moeB; molybdopterin-synthase adenylyltransferase [EC:2.7.7.80]
K21071	2	2	2	pfk, pfp; ATP-dependent phosphofructokinase / diphosphate-dependent phosphofructokinase [EC:2.7.1.11 2.7.1.90]
K21307	1	1	1	soeA; sulfite dehydrogenase (quinone) subunit SoeA [EC:1.8.5.6]
K21308	1	1	1	soeB; sulfite dehydrogenase (quinone) subunit SoeB
K21309	1	1	1	soeC; sulfite dehydrogenase (quinone) subunit SoeC
K21511	2	2	2	GPC; capsid assembly protease [EC:3.4.21.-]
K21512	2	2	2	gpA; terminase, large subunit [EC:3.1.21.4]
K21636	2	2	2	nrdD; ribonucleoside-triphosphate reductase (formate) [EC:1.1.98.6]
K21686	1	1	1	prpR; XRE family transcriptional regulator, fatty acid utilization regulator
K21703	1	1	1	cbbR, cmpR, ndhR; LysR family transcriptional regulator, low CO2-responsive transcriptional regulator
K21900	1	1	1	cysL; LysR family transcriptional regulator, transcriptional activator of the cysJI operon
K21929	2	2	2	udg; uracil-DNA glycosylase [EC:3.2.2.27]
K22042	2	2	2	hlyU; ArsR family transcriptional regulator, virulence genes transcriptional regulator
K22292	1	1	1	mupP; N-acetyl-D-muramate 6-phosphate phosphatase [EC:3.1.3.105]
K22300	1	1	1	dicA; HTH-type transcriptional regulator, cell division transcriptional repressor
K22452	2	2	2	tgpA; protein-glutamine gamma-glutamyltransferase [EC:2.3.2.13]
K22468	2	2	2	ppk2; polyphosphate kinase [EC:2.7.4.1]
K22719	1	1	1	envC; murein hydrolase activator
K22900	1	1	1	TRMO, trmO; tRNA (adenine37-N6)-methyltransferase [EC:2.1.1.-]
K23518	1	1	1	MACROD, ymdB; O-acetyl-ADP-ribose deacetylase [EC:3.1.1.106]
