# Supplementary material for: Early genome erosion and internal phage-symbiont-host interaction in the endosymbionts of a cold-seep tubeworm
Source: iScience. 2023 Jun 7;26(7):107033. doi: 10.1016/j.isci.2023.107033 (PMC10300362; doi:10.1016/j.isci.2023.107033)
Supplement: Table S22. Functional comparisons of three genomic bins of the Sclerolinum annulatum endosymbionts based on annotation against the COG database, related to STAR Methods [file mmc23.xlsx]

## Sheet: Sheet1
Table S22 Functional comparisons of three genomic bins of the Sclerolinum annulatum endosymbionts based on annotation against the COG database, related to STAR Methods.
IDs	HMS1	BinC	BinI	Function
Functions with differences
COG3328	365	336	214	transposase activity
COG2801	161	135	55	Transposase and inactivated derivatives
COG2963	106	97	33	transposase activity
COG4644	70	32	2	lycopene metabolic process
COG3039	176	161	119	Transposase
COG3385	64	60	47	transposase activity
COG2826	38	38	26	transposase and inactivated derivatives, IS30 family
COG3464	73	73	66	Transposase
COG3677	34	32	28	Transposase
COG1484	14	14	9	DNA-dependent DNA replication
COG3177	11	5	5	Filamentation induced by cAMP protein fic
COG4584	10	10	7	PFAM Integrase catalytic
COG0424	6	2	2	maF-like protein
COG3293	10	10	6	Transposase
COG3676	6	3	2	manually curated
COG0286	14	13	11	site-specific DNA-methyltransferase (adenine-specific) activity
COG3547	5	6	3	Transposase (IS116 IS110 IS902 family)
COG3423	5	5	3	Transcriptional regulator
COG3093	4	4	2	addiction module antidote protein HigA
COG0582	20	19	18	viral genome integration into host DNA
COG0610	12	10	10	Subunit R is required for both nuclease and ATPase activities, but not for modification
COG2189	4	3	2	Belongs to the N(4) N(6)-methyltransferase family
COG3451	4	2	2	type IV secretory pathway VirB4
COG3704	3	2	1	protein secretion by the type IV secretion system
COG3209	9	9	8	COG3209 Rhs family protein
COG2932	6	6	5	Transcriptional regulator
COG2226	5	5	4	methyltransferase
COG0402	4	4	3	S-adenosylhomocysteine deaminase activity
COG0741	4	4	3	lytic transglycosylase activity
COG1708	4	2	3	protein C-terminal S-isoprenylcysteine carboxyl O-methyltransferase activity
COG4379	4	4	3	tail protein
COG4384	4	4	3	Bacteriophage Mu Gp45 protein
COG4733	4	4	3	cellulase activity
COG0042	3	3	2	Catalyzes the synthesis of 5,6-dihydrouridine (D), a modified base found in the D-loop of most tRNAs, via the reduction of the C5-C6 double bond in target uridines
COG1075	3	3	2	acetyltransferases and hydrolases with the alpha beta hydrolase fold
COG1551	3	3	2	Could accelerate the degradation of some genes transcripts potentially through selective RNA binding
COG2161	3	3	2	toxin-antitoxin pair type II binding
COG2842	3	3	2	Transposition protein
COG0288	1	1	2	reversible hydration of carbon dioxide
COG1716	2	2	1	ATPase activity
COG3549	2	2	1	Plasmid maintenance system killer
COG3608	2	2	1	succinylglutamate desuccinylase aspartoacylase
COG3864	2	2	1	Putative metallopeptidase domain
COG4115	2	2	1	mRNA cleavage
COG4185	2	2	1	zeta toxin
COG1366	1	1	0	Belongs to the anti-sigma-factor antagonist family
COG0358	6	5	5	DNA primase activity
COG0515	6	6	5	serine threonine protein kinase
COG4104	5	5	4	PAAR repeat-containing protein
COG4381	5	5	4	Mu-like prophage protein gp46
COG0697	4	4	4	spore germination
COG3468	4	4	3	outer membrane autotransporter barrel domain protein
COG0482	3	2	2	sulfurtransferase activity
COG1253	2	3	2	flavin adenine dinucleotide binding
COG2911	2	3	2	Protein conserved in bacteria
COG3501	2	3	2	Rhs element vgr protein
COG5527	3	2	3	Initiator Replication protein
COG0015	2	1	1	Belongs to the lyase 1 family. Adenylosuccinate lyase subfamily
COG1525	2	1	2	nuclease
COG2020	2	2	1	methyltransferase activity
COG2915	2	1	1	High frequency lysogenization protein hflD homolog
COG3072	2	1	1	Adenylate cyclase
COG4540	2	1	1	Baseplate assembly protein
COG5314	2	1	1	conjugation
COG1345	1	0	1	Required for morphogenesis and for the elongation of the flagellar filament by facilitating polymerization of the flagellin monomers at the tip of growing filament. Forms a capping structure, which prevents flagellin subunits (transported through the central channel of the flagellum) from leaking out without polymerization at the distal end
COG1420	0	1	0	regulation of RNA biosynthetic process
COG1511	0	1	0	domain protein
COG1672	1	1	0	PFAM Archaeal ATPase
COG1917	0	1	0	Cupin 2, conserved barrel domain protein
COG2948	1	1	0	multi-organism process
COG3325	1	1	0	Belongs to the glycosyl hydrolase 18 family
COG3591	1	1	0	Belongs to the peptidase S1B family
COG4249	1	0	1	Peptidase C14 caspase catalytic subunit p20
COG4637	1	1	0	Psort location Cytoplasmic, score
COG4664	1	1	0	Tripartite ATP-independent periplasmic transporter, DctM component
COG5394	1	1	0	Polyhydroxyalkanoate synthesis repressor PhaR
Comprehensive view of COG annotations
COG0845	12	12	12	Belongs to the membrane fusion protein (MFP) (TC 8.A.1) family
COG0745	11	11	11	RESPONSE REGULATOR receiver
COG2205	10	10	10	protein histidine kinase activity
COG0841	9	9	9	Belongs to the resistance-nodulation-cell division (RND) (TC 2.A.6) family
COG0526	8	8	8	COG0526, thiol-disulfide isomerase and thioredoxins
COG2814	8	8	8	Major facilitator Superfamily
COG0338	7	7	7	D12 class N6 adenine-specific DNA methyltransferase
COG0517	7	7	7	IMP dehydrogenase activity
COG0732	7	7	7	type I restriction modification DNA specificity domain
COG1249	7	7	7	Belongs to the class-I pyridine nucleotide-disulfide oxidoreductase family
COG3210	7	7	7	domain, Protein
COG3299	7	7	7	homolog of phage Mu protein gp47
COG4191	7	7	7	Histidine kinase
COG5283	7	7	7	actin binding
COG0436	6	6	6	Aminotransferase
COG0583	6	6	6	DNA-binding transcription factor activity
COG0840	6	6	6	transmembrane signaling receptor activity
COG1192	6	6	6	Involved in chromosome partitioning
COG1396	6	6	6	sequence-specific DNA binding
COG2204	6	6	6	response regulator
COG0247	5	5	5	lactate metabolic process
COG0265	5	5	5	Trypsin-like serine proteases, typically periplasmic, contain C-terminal PDZ domain
COG0277	5	5	5	FAD linked oxidase domain protein
COG0318	5	5	5	PFAM AMP-dependent synthetase and ligase
COG0491	5	5	5	Thiolesterase that catalyzes the hydrolysis of S-D- lactoyl-glutathione to form glutathione and D-lactic acid
COG0607	5	5	5	Catalyzes the ATP-dependent transfer of a sulfur to tRNA to produce 4-thiouridine in position 8 of tRNAs, which functions as a near-UV photosensor. Also catalyzes the transfer of sulfur to the sulfur carrier protein ThiS, forming ThiS-thiocarboxylate. This is a step in the synthesis of thiazole, in the thiamine biosynthesis pathway. The sulfur is donated as persulfide by IscS
COG0679	5	5	5	Auxin Efflux Carrier
COG0758	5	5	5	DNA mediated transformation
COG1013	5	5	5	pyruvate-flavodoxin oxidoreductase activity
COG1028	5	5	5	Short-chain dehydrogenase reductase Sdr
COG1109	5	5	5	Catalyzes the conversion of glucosamine-6-phosphate to glucosamine-1-phosphate
COG1136	5	5	5	(ABC) transporter
COG2304	5	5	5	oxidoreductase activity
COG2863	5	5	5	cytochrome
COG2885	5	5	5	chlorophyll binding
COG3335	5	5	5	DDE superfamily endonuclease
COG3778	5	5	5	Protein conserved in bacteria
COG4228	5	5	5	DNA circulation
COG4666	5	5	5	Tripartite ATP-independent periplasmic transporter, DctM component
COG0204	4	4	4	Acyl-transferase
COG0316	4	4	4	Belongs to the HesB IscA family
COG0330	4	4	4	HflC and HflK could
COG0398	4	4	4	Pfam SNARE associated Golgi protein
COG0451	4	4	4	ADP-glyceromanno-heptose 6-epimerase activity
COG0488	4	4	4	(ABC) transporter
COG0640	4	4	4	Transcriptional regulator
COG0642	4	4	4	Histidine kinase
COG0674	4	4	4	pyruvate-flavodoxin oxidoreductase activity
COG0695	4	4	4	Has a glutathione-disulfide oxidoreductase activity in the presence of NADPH and glutathione reductase. Reduces low molecular weight disulfides and proteins
COG0714	4	4	4	Associated with various cellular activities
COG0735	4	4	4	belongs to the Fur family
COG0739	4	4	4	heme binding
COG0776	4	4	4	regulation of translation
COG1080	4	4	4	General (non sugar-specific) component of the phosphoenolpyruvate-dependent sugar phosphotransferase system (sugar PTS). This major carbohydrate active-transport system catalyzes the phosphorylation of incoming sugar substrates concomitantly with their translocation across the cell membrane. Enzyme I transfers the phosphoryl group from phosphoenolpyruvate (PEP) to the phosphoryl carrier protein (…
COG1106	4	4	4	Psort location Cytoplasmic, score
COG1328	4	4	4	CTP reductase activity
COG1331	4	4	4	Highly conserved protein containing a thioredoxin domain
COG1639	4	4	4	'signal transduction protein
COG1721	4	4	4	protein (some members contain a von Willebrand factor type A (vWA) domain
COG1961	4	4	4	COG1961 Site-specific recombinases, DNA invertase Pin homologs
COG2010	4	4	4	Cytochrome c
COG2217	4	4	4	Heavy metal translocating P-type atpase
COG3500	4	4	4	Late control gene D protein
COG4373	4	4	4	Mu-like prophage FluMu protein gp28
COG4397	4	4	4	Mu-like prophage major head subunit gpT
COG4675	4	4	4	tail collar domain protein
COG4970	4	4	4	Tfp pilus assembly protein FimT
COG5002	4	4	4	protein histidine kinase activity
COG0004	3	3	3	ammonium transporteR
COG0008	3	3	3	Catalyzes the attachment of glutamate to tRNA(Glu) in a two-step reaction glutamate is first activated by ATP to form Glu-AMP and then transferred to the acceptor end of tRNA(Glu)
COG0084	3	3	3	hydrolase, TatD family'
COG0115	3	3	3	Belongs to the class-IV pyridoxal-phosphate-dependent aminotransferase family
COG0119	3	3	3	Catalyzes the condensation of the acetyl group of acetyl-CoA with 3-methyl-2-oxobutanoate (2-oxoisovalerate) to form 3-carboxy-3-hydroxy-4-methylpentanoate (2-isopropylmalate)
COG0167	3	3	3	dihydroorotate dehydrogenase activity
COG0210	3	3	3	DNA helicase
COG0225	3	3	3	Has an important function as a repair enzyme for proteins that have been inactivated by oxidation. Catalyzes the reversible oxidation-reduction of methionine sulfoxide in proteins to methionine
COG0243	3	3	3	molybdopterin cofactor binding
COG0304	3	3	3	beta-ketoacyl-acyl-carrier-protein synthase II activity
COG0308	3	3	3	aminopeptidase N
COG0347	3	3	3	Belongs to the P(II) protein family
COG0348	3	3	3	domain, Protein
COG0425	3	3	3	Belongs to the sulfur carrier protein TusA family
COG0433	3	3	3	COG0433 Predicted ATPase
COG0437	3	3	3	4 iron, 4 sulfur cluster binding
COG0446	3	3	3	pyridine nucleotide-disulphide oxidoreductase
COG0457	3	3	3	Tetratricopeptide repeat
COG0513	3	3	3	Belongs to the DEAD box helicase family
COG0546	3	3	3	phosphoglycolate phosphatase activity
COG0559	3	3	3	Belongs to the binding-protein-dependent transport system permease family
COG0560	3	3	3	Phosphoserine phosphatase
COG0568	3	3	3	sigma factors are initiation factors that promote the attachment of RNA polymerase to specific initiation sites and are then released
COG0577	3	3	3	efflux transmembrane transporter activity
COG0612	3	3	3	Peptidase, M16
COG0616	3	3	3	signal peptide processing
COG0617	3	3	3	tRNA 3'-terminal CCA addition
COG0621	3	3	3	Catalyzes the methylthiolation of N6- (dimethylallyl)adenosine (i(6)A), leading to the formation of 2- methylthio-N6-(dimethylallyl)adenosine (ms(2)i(6)A) at position 37 in tRNAs that read codons beginning with uridine
COG0639	3	3	3	Hydrolyzes diadenosine 5',5'''-P1,P4-tetraphosphate to yield ADP
COG0658	3	3	3	competence protein
COG0664	3	3	3	#NAME?
COG0671	3	3	3	phosphoesterase, PA-phosphatase related
COG0810	3	3	3	Interacts with outer membrane receptor proteins that carry out high-affinity binding and energy dependent uptake into the periplasmic space of specific substrates. It could act to transduce energy from the cytoplasmic membrane to specific energy- requiring processes in the outer membrane, resulting in the release into the periplasm of ligands bound by these outer membrane proteins
COG0811	3	3	3	peptide transport
COG0826	3	3	3	peptidase U32
COG0848	3	3	3	biopolymer transport protein
COG1001	3	3	3	Belongs to the metallo-dependent hydrolases superfamily. Adenine deaminase family
COG1011	3	3	3	Hydrolase
COG1012	3	3	3	belongs to the aldehyde dehydrogenase family
COG1014	3	3	3	Oxidoreductase required for the transfer of electrons from pyruvate to flavodoxin
COG1024	3	3	3	Enoyl-CoA hydratase
COG1040	3	3	3	competence protein
COG1053	3	3	3	succinate dehydrogenase
COG1055	3	3	3	Involved in arsenical resistance. Thought to form the channel of an arsenite pump
COG1131	3	3	3	(ABC) transporter
COG1132	3	3	3	(ABC) transporter
COG1145	3	3	3	4fe-4S ferredoxin, iron-sulfur binding domain protein
COG1146	3	3	3	Ferredoxins are iron-sulfur proteins that transfer electrons in a wide variety of metabolic reactions
COG1196	3	3	3	nuclear chromosome segregation
COG1278	3	3	3	Cold shock
COG1309	3	3	3	transcriptional regulator
COG1538	3	3	3	Outer membrane efflux protein
COG1714	3	3	3	RDD family
COG1894	3	3	3	NDH-1 shuttles electrons from NADH, via FMN and iron- sulfur (Fe-S) centers, to quinones in the respiratory chain
COG1974	3	3	3	Represses a number of genes involved in the response to DNA damage (SOS response), including recA and lexA. In the presence of single-stranded DNA, RecA interacts with LexA causing an autocatalytic cleavage which disrupts the DNA-binding part of LexA, leading to derepression of the SOS regulon and eventually DNA repair
COG2199	3	3	3	diguanylate cyclase activity
COG2203	3	3	3	Gaf domain
COG2333	3	3	3	competence protein COMEC
COG2358	3	3	3	TRAP transporter, solute receptor (TAXI family
COG2836	3	3	3	Biogenesis protein
COG2878	3	3	3	Part of a membrane complex involved in electron transport
COG2890	3	3	3	protein-(glutamine-N5) methyltransferase activity
COG2920	3	3	3	part of a sulfur-relay system
COG2931	3	3	3	calcium- and calmodulin-responsive adenylate cyclase activity
COG3005	3	3	3	denitrification pathway
COG3108	3	3	3	Peptidase M15
COG3118	3	3	3	belongs to the thioredoxin family
COG3127	3	3	3	ABC-type transport system involved in lysophospholipase L1, biosynthesis, permease component
COG3170	3	3	3	Tfp pilus assembly protein FimV
COG3415	3	3	3	Transposase
COG3419	3	3	3	Tfp pilus assembly protein tip-associated adhesin
COG3434	3	3	3	signal transduction protein containing EAL and modified HD-GYP domains
COG3497	3	3	3	tail sheath protein
COG3515	3	3	3	Protein conserved in bacteria
COG3593	3	3	3	DNA synthesis involved in DNA repair
COG3706	3	3	3	GGDEF domain
COG3948	3	3	3	Baseplate J-like protein
COG4382	3	3	3	Mu-like prophage protein Gp16
COG4548	3	3	3	von Willebrand factor, type A
COG4656	3	3	3	Part of a membrane complex involved in electron transport
COG4657	3	3	3	Part of a membrane complex involved in electron transport
COG4658	3	3	3	electron transport chain
COG4659	3	3	3	FMN binding
COG4660	3	3	3	Part of a membrane complex involved in electron transport
COG4695	3	3	3	Portal protein
COG4719	3	3	3	TIGRFAM conserved repeat domain
COG4942	3	3	3	peptidase
COG4966	3	3	3	pilus assembly protein PilW
COG4974	3	3	3	Belongs to the 'phage' integrase family
COG5000	3	3	3	phosphorelay sensor kinase activity
COG5001	3	3	3	Diguanylate cyclase
COG5301	3	3	3	cellulose 1,4-beta-cellobiosidase activity
COG0009	2	2	2	L-threonylcarbamoyladenylate synthase
COG0029	2	2	2	Catalyzes the oxidation of L-aspartate to iminoaspartate
COG0033	2	2	2	Phosphoglucomutase
COG0037	2	2	2	tRNA processing
COG0039	2	2	2	L-malate dehydrogenase activity
COG0040	2	2	2	Catalyzes the condensation of ATP and 5-phosphoribose 1- diphosphate to form N'-(5'-phosphoribosyl)-ATP (PR-ATP). Has a crucial role in the pathway because the rate of histidine biosynthesis seems to be controlled primarily by regulation of hisG enzymatic activity
COG0044	2	2	2	hydrolase activity, acting on carbon-nitrogen (but not peptide) bonds, in cyclic amides
COG0045	2	2	2	succinate-CoA ligase (ADP-forming) activity
COG0050	2	2	2	This protein promotes the GTP-dependent binding of aminoacyl-tRNA to the A-site of ribosomes during protein biosynthesis
COG0058	2	2	2	SHG alpha-glucan phosphorylase activity
COG0068	2	2	2	Along with HypE, it catalyzes the synthesis of the CN ligands of the active site iron of NiFe -hydrogenases using carbamoylphosphate as a substrate. It functions as a carbamoyl transferase using carbamoylphosphate as a substrate and transferring the carboxamido moiety in an ATP-dependent reaction to the thiolate of the C-terminal cysteine of HypE yielding a protein-S-carboxamide
COG0071	2	2	2	Belongs to the small heat shock protein (HSP20) family
COG0074	2	2	2	Succinyl-CoA synthetase functions in the citric acid cycle (TCA), coupling the hydrolysis of succinyl-CoA to the synthesis of either ATP or GTP and thus represents the only step of substrate-level phosphorylation in the TCA. The alpha subunit of the enzyme binds the substrates coenzyme A and phosphate, while succinate binding and nucleotide specificity is provided by the beta subunit
COG0079	2	2	2	Belongs to the class-II pyridoxal-phosphate-dependent aminotransferase family. Histidinol-phosphate aminotransferase subfamily
COG0132	2	2	2	Catalyzes a mechanistically unusual reaction, the ATP- dependent insertion of CO2 between the N7 and N8 nitrogen atoms of 7,8-diaminopelargonic acid (DAPA) to form an ureido ring
COG0142	2	2	2	geranyltranstransferase activity
COG0147	2	2	2	Part of a heterotetrameric complex that catalyzes the two-step biosynthesis of anthranilate, an intermediate in the biosynthesis of L-tryptophan. In the first step, the glutamine- binding beta subunit (TrpG) of anthranilate synthase (AS) provides the glutamine amidotransferase activity which generates ammonia as a substrate that, along with chorismate, is used in the second step, catalyzed by the…
COG0187	2	2	2	DNA topoisomerase II activity
COG0188	2	2	2	A type II topoisomerase that negatively supercoils closed circular double-stranded (ds) DNA in an ATP-dependent manner to modulate DNA topology and maintain chromosomes in an underwound state. Negative supercoiling favors strand separation, and DNA replication, transcription, recombination and repair, all of which involve strand separation. Also able to catalyze the interconversion of other topol…
COG0205	2	2	2	6-phosphofructokinase activity
COG0209	2	2	2	Provides the precursors necessary for DNA synthesis. Catalyzes the biosynthesis of deoxyribonucleotides from the corresponding ribonucleotides
COG0223	2	2	2	Attaches a formyl group to the free amino group of methionyl-tRNA(fMet). The formyl group appears to play a dual role in the initiator identity of N-formylmethionyl-tRNA by promoting its recognition by IF2 and preventing the misappropriation of this tRNA by the elongation apparatus
COG0229	2	2	2	Has an important function as a repair enzyme for proteins that have been inactivated by oxidation. Catalyzes the reversible oxidation-reduction of methionine sulfoxide in proteins to methionine
COG0231	2	2	2	Involved in peptide bond synthesis. Stimulates efficient translation and peptide-bond synthesis on native or reconstituted 70S ribosomes in vitro. Probably functions indirectly by altering the affinity of the ribosome for aminoacyl-tRNA, thus increasing their reactivity as acceptors for peptidyl transferase
COG0236	2	2	2	Carrier of the growing fatty acid chain in fatty acid biosynthesis
COG0242	2	2	2	peptide deformylase activity
COG0272	2	2	2	DNA ligase that catalyzes the formation of phosphodiester linkages between 5'-phosphoryl and 3'-hydroxyl groups in double-stranded DNA using NAD as a coenzyme and as the energy source for the reaction. It is essential for DNA replication and repair of damaged DNA
COG0287	2	2	2	Prephenate dehydrogenase
COG0305	2	2	2	Participates in initiation and elongation during chromosome replication
COG0309	2	2	2	Hydrogenase expression formation protein (HypE)
COG0312	2	2	2	modulator of DNA gyrase
COG0317	2	2	2	In eubacteria ppGpp (guanosine 3'-diphosphate 5-' diphosphate) is a mediator of the stringent response that coordinates a variety of cellular activities in response to changes in nutritional abundance
COG0352	2	2	2	thiamine-phosphate diphosphorylase activity
COG0365	2	2	2	Catalyzes the conversion of acetate into acetyl-CoA (AcCoA), an essential intermediate at the junction of anabolic and catabolic pathways. AcsA undergoes a two-step reaction. In the first half reaction, AcsA combines acetate with ATP to form acetyl-adenylate (AcAMP) intermediate. In the second half reaction, it can then transfer the acetyl group from AcAMP to the sulfhydryl group of CoA, forming …
COG0369	2	2	2	Component of the sulfite reductase complex that catalyzes the 6-electron reduction of sulfite to sulfide. This is one of several activities required for the biosynthesis of L- cysteine from sulfate. The flavoprotein component catalyzes the electron flow from NADPH - FAD - FMN to the hemoprotein component
COG0388	2	2	2	Catalyzes the ATP-dependent amidation of deamido-NAD to form NAD. Uses L-glutamine as a nitrogen source
COG0409	2	2	2	Hydrogenase expression formation protein
COG0410	2	2	2	ABC transporter
COG0411	2	2	2	ABC transporter
COG0438	2	2	2	transferase activity, transferring glycosyl groups
COG0443	2	2	2	Heat shock 70 kDa protein
COG0450	2	2	2	alkyl hydroperoxide reductase
COG0456	2	2	2	acetyltransferase
COG0463	2	2	2	Glycosyl transferase, family 2
COG0464	2	2	2	growth
COG0466	2	2	2	ATP-dependent serine protease that mediates the selective degradation of mutant and abnormal proteins as well as certain short-lived regulatory proteins. Required for cellular homeostasis and for survival from DNA damage and developmental changes induced by stress. Degrades polypeptides processively to yield small peptide fragments that are 5 to 10 amino acids long. Binds to DNA in a double-stran…
COG0471	2	2	2	metal ion transport
COG0479	2	2	2	Belongs to the succinate dehydrogenase fumarate reductase iron-sulfur protein family
COG0480	2	2	2	Catalyzes the GTP-dependent ribosomal translocation step during translation elongation. During this step, the ribosome changes from the pre-translocational (PRE) to the post- translocational (POST) state as the newly formed A-site-bound peptidyl-tRNA and P-site-bound deacylated tRNA move to the P and E sites, respectively. Catalyzes the coordinated movement of the two tRNA molecules, the mRNA and…
COG0493	2	2	2	'glutamate synthase
COG0494	2	2	2	nUDIX hydrolase
COG0497	2	2	2	DNA recombination
COG0500	2	2	2	methyltransferase
COG0508	2	2	2	dehydrogenase complex catalyzes the overall conversion of
COG0511	2	2	2	ligase activity, forming carbon-carbon bonds
COG0514	2	2	2	ATP-dependent DNA helicase (RecQ)
COG0535	2	2	2	radical SAM domain protein
COG0537	2	2	2	adenosine 5'-monophosphoramidase activity
COG0542	2	2	2	response to heat
COG0543	2	2	2	2 iron, 2 sulfur cluster binding
COG0545	2	2	2	Peptidyl-prolyl cis-trans isomerase
COG0548	2	2	2	Belongs to the acetylglutamate kinase family. ArgB subfamily
COG0550	2	2	2	Releases the supercoiling and torsional tension of DNA, which is introduced during the DNA replication and transcription, by transiently cleaving and rejoining one strand of the DNA duplex. Introduces a single-strand break via transesterification at a target site in duplex DNA. The scissile phosphodiester is attacked by the catalytic tyrosine of the enzyme, resulting in the formation of a DNA-(5'…
COG0553	2	2	2	Transcription regulator that activates transcription by stimulating RNA polymerase (RNAP) recycling in case of stress conditions such as supercoiled DNA or high salt concentrations. Probably acts by releasing the RNAP, when it is trapped or immobilized on tightly supercoiled DNA. Does not activate transcription on linear DNA. Probably not involved in DNA repair
COG0557	2	2	2	exoribonuclease II activity
COG0558	2	2	2	Belongs to the CDP-alcohol phosphatidyltransferase class-I family
COG0564	2	2	2	pseudouridine synthase activity
COG0574	2	2	2	Belongs to the PEP-utilizing enzyme family
COG0585	2	2	2	pseudouridine synthase activity
COG0589	2	2	2	response to stress
COG0590	2	2	2	tRNA wobble adenosine to inosine editing
COG0593	2	2	2	it binds specifically double-stranded DNA at a 9 bp consensus (dnaA box) 5'-TTATC CA A CA A-3'. DnaA binds to ATP and to acidic phospholipids
COG0596	2	2	2	Alpha beta hydrolase
COG0606	2	2	2	chelatase, subunit chli
COG0614	2	2	2	abc-type fe3 -hydroxamate transport system, periplasmic component
COG0624	2	2	2	Catalyzes the hydrolysis of N-succinyl-L,L- diaminopimelic acid (SDAP), forming succinate and LL-2,6- diaminoheptanedioate (DAP), an intermediate involved in the bacterial biosynthesis of lysine and meso-diaminopimelic acid, an essential component of bacterial cell walls
COG0633	2	2	2	Ferredoxin
COG0635	2	2	2	Involved in the biosynthesis of porphyrin-containing compound
COG0644	2	2	2	oxidoreductase
COG0652	2	2	2	PPIases accelerate the folding of proteins. It catalyzes the cis-trans isomerization of proline imidic peptide bonds in oligopeptides
COG0654	2	2	2	COG0654 2-polyprenyl-6-methoxyphenol hydroxylase and related FAD-dependent oxidoreductases
COG0662	2	2	2	Cupin 2, conserved barrel domain protein
COG0668	2	2	2	transmembrane transport
COG0686	2	2	2	Belongs to the AlaDH PNT family
COG0727	2	2	2	PFAM Uncharacterised protein family (UPF0153)
COG0740	2	2	2	serine-type endopeptidase activity
COG0742	2	2	2	ribosomal rna small subunit methyltransferase
COG0760	2	2	2	Chaperone involved in the correct folding and assembly of outer membrane proteins. Recognizes specific patterns of aromatic residues and the orientation of their side chains, which are found more frequently in integral outer membrane proteins. May act in both early periplasmic and late outer membrane-associated steps of protein maturation
COG0764	2	2	2	3-hydroxyoctanoyl-[acyl-carrier-protein] dehydratase activity
COG0768	2	2	2	penicillin binding
COG0772	2	2	2	Belongs to the SEDS family
COG0773	2	2	2	UDP-N-acetylmuramate-L-alanine ligase activity
COG0778	2	2	2	Nitroreductase
COG0782	2	2	2	Necessary for efficient RNA polymerase transcription elongation past template-encoded arresting sites. The arresting sites in DNA have the property of trapping a certain fraction of elongating RNA polymerases that pass through, resulting in locked ternary complexes. Cleavage of the nascent transcript by cleavage factors such as GreA or GreB allows the resumption of elongation from the new 3'termi…
COG0793	2	2	2	Belongs to the peptidase S41A family
COG0795	2	2	2	lipopolysaccharide-transporting ATPase activity
COG0801	2	2	2	2-amino-4-hydroxy-6-hydroxymethyldihydropteridine pyrophosphokinase
COG0817	2	2	2	Nuclease that resolves Holliday junction intermediates in genetic recombination. Cleaves the cruciform structure in supercoiled DNA by nicking to strands with the same polarity at sites symmetrically opposed at the junction in the homologous arms and leaves a 5'-terminal phosphate and a 3'-terminal hydroxyl group
COG0834	2	2	2	ABC-type amino acid transport signal transduction systems periplasmic component domain
COG0835	2	2	2	chemotaxis
COG0842	2	2	2	Transport permease protein
COG0847	2	2	2	DNA polymerase III is a complex, multichain enzyme responsible for most of the replicative synthesis in bacteria. The epsilon subunit contain the editing function and is a proofreading 3'-5' exonuclease
COG1022	2	2	2	Amp-dependent synthetase and ligase
COG1034	2	2	2	ATP synthesis coupled electron transport
COG1043	2	2	2	involved in the biosynthesis of lipid A, a phosphorylated glycolipid that anchors the lipopolysaccharide to the outer membrane of the cell
COG1047	2	2	2	Peptidyl-prolyl cis-trans
COG1048	2	2	2	Catalyzes the isomerization of citrate to isocitrate via cis-aconitate
COG1051	2	2	2	belongs to the nudix hydrolase family
COG1076	2	2	2	Co-chaperone involved in the maturation of iron-sulfur cluster-containing proteins. Seems to help targeting proteins to be folded toward HscA
COG1100	2	2	2	Small GTP-binding protein
COG1121	2	2	2	(ABC) transporter
COG1126	2	2	2	abc transporter atp-binding protein
COG1143	2	2	2	NDH-1 shuttles electrons from NADH, via FMN and iron- sulfur (Fe-S) centers, to quinones in the respiratory chain. The immediate electron acceptor for the enzyme in this species is believed to be ubiquinone. Couples the redox reaction to proton translocation (for every two electrons transferred, four hydrogen ions are translocated across the cytoplasmic membrane), and thus conserves the redox ene…
COG1144	2	2	2	Oxidoreductase
COG1148	2	2	2	4fe-4S ferredoxin, iron-sulfur binding domain protein
COG1171	2	2	2	Catalyzes the anaerobic formation of alpha-ketobutyrate and ammonia from threonine in a two-step reaction. The first step involved a dehydration of threonine and a production of enamine intermediates (aminocrotonate), which tautomerizes to its imine form (iminobutyrate). Both intermediates are unstable and short- lived. The second step is the nonenzymatic hydrolysis of the enamine imine intermedi…
COG1181	2	2	2	Belongs to the D-alanine--D-alanine ligase family
COG1186	2	2	2	Peptide chain release factor 2 directs the termination of translation in response to the peptide chain termination codons UGA and UAA
COG1195	2	2	2	it is required for DNA replication and normal SOS inducibility. RecF binds preferentially to single-stranded, linear DNA. It also seems to bind ATP
COG1225	2	2	2	Alkyl hydroperoxide reductase Thiol specific antioxidant Mal allergen
COG1226	2	2	2	(belongs to the monovalent cation proton antiporter 2 (CPA2) transporter (TC 2.A.37) family)
COG1262	2	2	2	PFAM Formylglycine-generating sulfatase enzyme
COG1300	2	2	2	Membrane
COG1305	2	2	2	Transglutaminase-like
COG1361	2	2	2	Conserved repeat domain
COG1376	2	2	2	ErfK ybiS ycfS ynhG family protein
COG1388	2	2	2	LysM domain
COG1393	2	2	2	Belongs to the ArsC family
COG1426	2	2	2	Protein conserved in bacteria
COG1433	2	2	2	Dinitrogenase iron-molybdenum cofactor
COG1443	2	2	2	Catalyzes the 1,3-allylic rearrangement of the homoallylic substrate isopentenyl (IPP) to its highly electrophilic allylic isomer, dimethylallyl diphosphate (DMAPP)
COG1490	2	2	2	D-aminoacyl-tRNA deacylase activity
COG1493	2	2	2	Catalyzes the ATP- as well as the pyrophosphate- dependent phosphorylation of a specific serine residue in HPr, a phosphocarrier protein of the phosphoenolpyruvate-dependent sugar phosphotransferase system (PTS). HprK P also catalyzes the pyrophosphate-producing, inorganic phosphate-dependent dephosphorylation (phosphorolysis) of seryl-phosphorylated HPr (P- Ser-HPr). The two antagonistic activit…
COG1530	2	2	2	ribonuclease E activity
COG1560	2	2	2	Kdo2-lipid A biosynthetic process
COG1573	2	2	2	uracil-dna glycosylase
COG1605	2	2	2	Chorismate mutase
COG1643	2	2	2	Atp-dependent helicase
COG1651	2	2	2	Required for disulfide bond formation in some periplasmic proteins. Acts by transferring its disulfide bond to other proteins and is reduced in the process
COG1669	2	2	2	hydrolase activity, acting on ester bonds
COG1702	2	2	2	phosphate starvation-inducible protein PhoH
COG1704	2	2	2	LemA family
COG1760	2	2	2	l-serine dehydratase
COG1765	2	2	2	OsmC-like protein
COG1778	2	2	2	Involved in the biosynthesis of lipopolysaccharides (LPSs). Catalyzes the hydrolysis of 3-deoxy-D-manno-octulosonate 8-phosphate (KDO 8-P) to 3-deoxy-D-manno-octulosonate (KDO) and inorganic phosphate
COG1826	2	2	2	Part of the twin-arginine translocation (Tat) system that transports large folded proteins containing a characteristic twin-arginine motif in their signal peptide across membranes
COG1875	2	2	2	ATPase related to phosphate starvation-inducible protein PhoH
COG1918	2	2	2	ferrous iron import across plasma membrane
COG1940	2	2	2	carbohydrate kinase activity
COG1959	2	2	2	2 iron, 2 sulfur cluster binding
COG1977	2	2	2	Involved in sulfur transfer in the conversion of molybdopterin precursor Z to molybdopterin
COG1999	2	2	2	signal sequence binding
COG2048	2	2	2	Heterodisulfide reductase, subunit B
COG2067	2	2	2	long-chain fatty acid transport protein
COG2146	2	2	2	nitrite reductase [NAD(P)H] activity
COG2194	2	2	2	sulfuric ester hydrolase activity
COG2197	2	2	2	response regulator
COG2198	2	2	2	Histidine kinase
COG2202	2	2	2	Pas domain
COG2221	2	2	2	Nitrite and sulphite reductase 4Fe-4S
COG2229	2	2	2	Conserved hypothetical ATP binding protein
COG2234	2	2	2	aminopeptidase activity
COG2253	2	2	2	Psort location Cytoplasmic, score
COG2264	2	2	2	protein methyltransferase activity
COG2274	2	2	2	protein secretion by the type I secretion system
COG2326	2	2	2	polyphosphate kinase activity
COG2327	2	2	2	Polysaccharide pyruvyl transferase
COG2369	2	2	2	cell adhesion
COG2440	2	2	2	electron transfer flavoprotein-ubiquinone oxidoreductase
COG2518	2	2	2	Catalyzes the methyl esterification of L-isoaspartyl residues in peptides and proteins that result from spontaneous decomposition of normal L-aspartyl and L-asparaginyl residues. It plays a role in the repair and or degradation of damaged proteins
COG2716	2	2	2	regulation of RNA biosynthetic process
COG2831	2	2	2	hemolysin activation secretion protein
COG3026	2	2	2	antisigma factor binding
COG3221	2	2	2	ABC-type phosphate phosphonate transport system periplasmic component
COG3259	2	2	2	Nickel-dependent hydrogenase
COG3279	2	2	2	Response regulator of the LytR AlgR family
COG3499	2	2	2	P2 GpU family protein
COG3505	2	2	2	Type IV secretory pathway VirD4
COG3519	2	2	2	Type VI secretion system, TssF
COG3536	2	2	2	Protein conserved in bacteria
COG3568	2	2	2	Endonuclease Exonuclease Phosphatase
COG3577	2	2	2	Aspartyl protease
COG3800	2	2	2	Transcriptional regulator
COG3850	2	2	2	Histidine kinase
COG3945	2	2	2	hemerythrin HHE cation binding domain
COG4220	2	2	2	transposase activity
COG4223	2	2	2	transferase activity, transferring acyl groups other than amino-acyl groups
COG4314	2	2	2	lipoprotein involved in nitrous oxide reduction
COG4386	2	2	2	tail sheath protein
COG4387	2	2	2	Mu-like prophage protein GP36
COG4388	2	2	2	Caudovirus prohead serine protease
COG4566	2	2	2	intracellular signal transduction
COG4591	2	2	2	ABC-type transport system involved in lipoprotein release permease component
COG4726	2	2	2	Pilus assembly protein PilX
COG4772	2	2	2	TonB-dependent receptor
COG4783	2	2	2	chaperone-mediated protein folding
COG4967	2	2	2	type IV pilus modification protein PilV
COG4968	2	2	2	Prepilin-type N-terminal cleavage methylation domain
COG4969	2	2	2	Belongs to the N-Me-Phe pilin family
COG5003	2	2	2
COG5008	2	2	2	twitching motility protein
COG5340	2	2	2	Psort location Cytoplasmic, score
COG5484	2	2	2	DNA packaging
COG5501	2	2	2
COG5511	2	2	2	Phage portal protein, lambda family
COG5525	2	2	2	Phage terminase large subunit (GpA)
COG5566	2	2	2	PFAM Mor transcription activator
COG0001	1	1	1	glutamate-1-semialdehyde 2,1-aminomutase activity
COG0002	1	1	1	Catalyzes the NADPH-dependent reduction of N-acetyl-5- glutamyl phosphate to yield N-acetyl-L-glutamate 5-semialdehyde
COG0006	1	1	1	proline dipeptidase activity
COG0007	1	1	1	Multifunctional enzyme that catalyzes the SAM-dependent methylations of uroporphyrinogen III at position C-2 and C-7 to form precorrin-2 via precorrin-1. Then it catalyzes the NAD- dependent ring dehydrogenation of precorrin-2 to yield sirohydrochlorin. Finally, it catalyzes the ferrochelation of sirohydrochlorin to yield siroheme
COG0011	1	1	1	TIGRFAM Protein of
COG0012	1	1	1	GTP binding
COG0013	1	1	1	Catalyzes the attachment of alanine to tRNA(Ala) in a two-step reaction alanine is first activated by ATP to form Ala- AMP and then transferred to the acceptor end of tRNA(Ala). Also edits incorrectly charged Ser-tRNA(Ala) and Gly-tRNA(Ala) via its editing domain
COG0014	1	1	1	Catalyzes the NADPH-dependent reduction of L-glutamate 5-phosphate into L-glutamate 5-semialdehyde and phosphate. The product spontaneously undergoes cyclization to form 1-pyrroline-5- carboxylate
COG0016	1	1	1	Belongs to the class-II aminoacyl-tRNA synthetase family. Phe-tRNA synthetase alpha subunit type 1 subfamily
COG0018	1	1	1	arginyl-trna synthetase
COG0019	1	1	1	diaminopimelate decarboxylase activity
COG0020	1	1	1	Catalyzes the condensation of isopentenyl diphosphate (IPP) with allylic pyrophosphates generating different type of terpenoids
COG0021	1	1	1	Catalyzes the transfer of a two-carbon ketol group from a ketose donor to an aldose acceptor, via a covalent intermediate with the cofactor thiamine pyrophosphate
COG0024	1	1	1	Methionine aminopeptidase
COG0028	1	1	1	Belongs to the TPP enzyme family
COG0030	1	1	1	16S rRNA (adenine(1518)-N(6)/adenine(1519)-N(6))-dimethyltransferase activity
COG0031	1	1	1	Belongs to the cysteine synthase cystathionine beta- synthase family
COG0034	1	1	1	Catalyzes the formation of phosphoribosylamine from phosphoribosylpyrophosphate (PRPP) and glutamine
COG0036	1	1	1	Belongs to the ribulose-phosphate 3-epimerase family
COG0038	1	1	1	chloride channel
COG0041	1	1	1	Catalyzes the conversion of N5-carboxyaminoimidazole ribonucleotide (N5-CAIR) to 4-carboxy-5-aminoimidazole ribonucleotide (CAIR)
COG0043	1	1	1	3-octaprenyl-4-hydroxybenzoate carboxy-lyase activity
COG0046	1	1	1	Part of the phosphoribosylformylglycinamidine synthase complex involved in the purines biosynthetic pathway. Catalyzes the ATP-dependent conversion of formylglycinamide ribonucleotide (FGAR) and glutamine to yield formylglycinamidine ribonucleotide (FGAM) and glutamate. The FGAM synthase complex is composed of three subunits. PurQ produces an ammonia molecule by converting glutamine to glutamate.…
COG0047	1	1	1	phosphoribosylformylglycinamidine synthase activity
COG0048	1	1	1	Interacts with and stabilizes bases of the 16S rRNA that are involved in tRNA selection in the A site and with the mRNA backbone. Located at the interface of the 30S and 50S subunits, it traverses the body of the 30S subunit contacting proteins on the other side and probably holding the rRNA structure together. The combined cluster of proteins S8, S12 and S17 appears to hold together the shoulder…
COG0049	1	1	1	tRNA binding
COG0051	1	1	1	transcription antitermination factor activity, RNA binding
COG0052	1	1	1	Belongs to the universal ribosomal protein uS2 family
COG0053	1	1	1	Belongs to the cation diffusion facilitator (CDF) transporter (TC 2.A.4) family
COG0054	1	1	1	6,7-dimethyl-8-ribityllumazine synthase activity
COG0055	1	1	1	Produces ATP from ADP in the presence of a proton gradient across the membrane. The catalytic sites are hosted primarily by the beta subunits
COG0056	1	1	1	Produces ATP from ADP in the presence of a proton gradient across the membrane. The alpha chain is a regulatory subunit
COG0057	1	1	1	glyceraldehyde-3-phosphate dehydrogenase (NAD+) (phosphorylating) activity
COG0059	1	1	1	Involved in the biosynthesis of branched-chain amino acids (BCAA). Catalyzes an alkyl-migration followed by a ketol- acid reduction of (S)-2-acetolactate (S2AL) to yield (R)-2,3- dihydroxy-isovalerate. In the isomerase reaction, S2AL is rearranged via a Mg-dependent methyl migration to produce 3- hydroxy-3-methyl-2-ketobutyrate (HMKB). In the reductase reaction, this 2-ketoacid undergoes a metal-…
COG0060	1	1	1	amino acids such as valine, to avoid such errors it has two additional distinct tRNA(Ile)-dependent editing activities. One activity is designated as 'pretransfer' editing and involves the hydrolysis of activated Val-AMP. The other activity is designated 'posttransfer' editing and involves deacylation of mischarged Val-tRNA(Ile)
COG0061	1	1	1	Involved in the regulation of the intracellular balance of NAD and NADP, and is a key enzyme in the biosynthesis of NADP. Catalyzes specifically the phosphorylation on 2'-hydroxyl of the adenosine moiety of NAD to yield NADP
COG0062	1	1	1	Bifunctional enzyme that catalyzes the epimerization of the S- and R-forms of NAD(P)HX and the dehydration of the S-form of NAD(P)HX at the expense of ADP, which is converted to AMP. This allows the repair of both epimers of NAD(P)HX, a damaged form of NAD(P)H that is a result of enzymatic or heat-dependent hydration
COG0063	1	1	1	ADP-dependent NAD(P)H-hydrate dehydratase activity
COG0064	1	1	1	Allows the formation of correctly charged Asn-tRNA(Asn) or Gln-tRNA(Gln) through the transamidation of misacylated Asp- tRNA(Asn) or Glu-tRNA(Gln) in organisms which lack either or both of asparaginyl-tRNA or glutaminyl-tRNA synthetases. The reaction takes place in the presence of glutamine and ATP through an activated phospho-Asp-tRNA(Asn) or phospho-Glu-tRNA(Gln)
COG0065	1	1	1	Catalyzes the isomerization between 2-isopropylmalate and 3-isopropylmalate, via the formation of 2-isopropylmaleate
COG0066	1	1	1	3-isopropylmalate dehydratase activity
COG0067	1	1	1	glutamate synthase
COG0069	1	1	1	glutamate synthase activity
COG0070	1	1	1	glutamate synthase
COG0072	1	1	1	phenylalanine-tRNA ligase activity
COG0073	1	1	1	Is required not only for elongation of protein synthesis but also for the initiation of all mRNA translation through initiator tRNA(fMet) aminoacylation
COG0075	1	1	1	2-aminoethylphosphonate-pyruvate transaminase activity
COG0077	1	1	1	Prephenate dehydratase
COG0078	1	1	1	Reversibly catalyzes the transfer of the carbamoyl group from carbamoyl phosphate (CP) to the N(epsilon) atom of ornithine (ORN) to produce L-citrulline
COG0080	1	1	1	Forms part of the ribosomal stalk which helps the ribosome interact with GTP-bound translation factors
COG0081	1	1	1	regulation of translation
COG0082	1	1	1	Catalyzes the anti-1,4-elimination of the C-3 phosphate and the C-6 proR hydrogen from 5-enolpyruvylshikimate-3-phosphate (EPSP) to yield chorismate, which is the branch point compound that serves as the starting substrate for the three terminal pathways of aromatic amino acid biosynthesis. This reaction introduces a second double bond into the aromatic ring system
COG0085	1	1	1	RNA polymerase activity
COG0086	1	1	1	DNA-dependent RNA polymerase catalyzes the transcription of DNA into RNA using the four ribonucleoside triphosphates as substrates
COG0087	1	1	1	One of the primary rRNA binding proteins, it binds directly near the 3'-end of the 23S rRNA, where it nucleates assembly of the 50S subunit
COG0088	1	1	1	Forms part of the polypeptide exit tunnel
COG0089	1	1	1	rRNA binding
COG0090	1	1	1	One of the primary rRNA binding proteins. Required for association of the 30S and 50S subunits to form the 70S ribosome, for tRNA binding and peptide bond formation. It has been suggested to have peptidyltransferase activity
COG0091	1	1	1	The globular domain of the protein is located near the polypeptide exit tunnel on the outside of the subunit, while an extended beta-hairpin is found that lines the wall of the exit tunnel in the center of the 70S ribosome
COG0092	1	1	1	Binds the lower part of the 30S subunit head. Binds mRNA in the 70S ribosome, positioning it for translation
COG0093	1	1	1	Binds to 23S rRNA. Forms part of two intersubunit bridges in the 70S ribosome
COG0094	1	1	1	This is 1 of the proteins that binds and probably mediates the attachment of the 5S RNA into the large ribosomal subunit, where it forms part of the central protuberance. In the 70S ribosome it contacts protein S13 of the 30S subunit (bridge B1b), connecting the 2 subunits
COG0096	1	1	1	One of the primary rRNA binding proteins, it binds directly to 16S rRNA central domain where it helps coordinate assembly of the platform of the 30S subunit
COG0097	1	1	1	This protein binds to the 23S rRNA, and is important in its secondary structure. It is located near the subunit interface in the base of the L7 L12 stalk, and near the tRNA binding site of the peptidyltransferase center
COG0098	1	1	1	Located at the back of the 30S subunit body where it stabilizes the conformation of the head with respect to the body
COG0099	1	1	1	Located at the top of the head of the 30S subunit, it contacts several helices of the 16S rRNA. In the 70S ribosome it contacts the 23S rRNA (bridge B1a) and protein L5 of the 50S subunit (bridge B1b), connecting the 2 subunits
COG0100	1	1	1	Located on the platform of the 30S subunit, it bridges several disparate RNA helices of the 16S rRNA. Forms part of the Shine-Dalgarno cleft in the 70S ribosome
COG0101	1	1	1	tRNA pseudouridine synthase activity
COG0102	1	1	1	This protein is one of the early assembly proteins of the 50S ribosomal subunit, although it is not seen to bind rRNA by itself. It is important during the early stages of 50S assembly
COG0103	1	1	1	maturation of SSU-rRNA from tricistronic rRNA transcript (SSU-rRNA, 5.8S rRNA, LSU-rRNA)
COG0104	1	1	1	Plays an important role in the de novo pathway of purine nucleotide biosynthesis. Catalyzes the first committed step in the biosynthesis of AMP from IMP
COG0105	1	1	1	UTP biosynthetic process
COG0106	1	1	1	1-(5-phosphoribosyl)-5- 5-phosphoribosylamino)methylideneamino imidazole-4-carboxamide isomerase
COG0107	1	1	1	imidazoleglycerol-phosphate synthase activity
COG0108	1	1	1	Catalyzes the conversion of D-ribulose 5-phosphate to formate and 3,4-dihydroxy-2-butanone 4-phosphate
COG0111	1	1	1	D-isomer specific 2-hydroxyacid dehydrogenase
COG0112	1	1	1	Catalyzes the reversible interconversion of serine and glycine with tetrahydrofolate (THF) serving as the one-carbon carrier. This reaction serves as the major source of one-carbon groups required for the biosynthesis of purines, thymidylate, methionine, and other important biomolecules. Also exhibits THF- independent aldolase activity toward beta-hydroxyamino acids, producing glycine and aldehyd…
COG0113	1	1	1	porphobilinogen synthase activity
COG0114	1	1	1	fumarate hydratase activity
COG0117	1	1	1	Converts 2,5-diamino-6-(ribosylamino)-4(3h)-pyrimidinone 5'-phosphate into 5-amino-6-(ribosylamino)-2,4(1h,3h)- pyrimidinedione 5'-phosphate
COG0118	1	1	1	IGPS catalyzes the conversion of PRFAR and glutamine to IGP, AICAR and glutamate. The HisH subunit provides the glutamine amidotransferase activity that produces the ammonia necessary to HisF for the synthesis of IGP and AICAR
COG0120	1	1	1	Catalyzes the reversible conversion of ribose-5- phosphate to ribulose 5-phosphate
COG0123	1	1	1	including yeast histone deacetylase and acetoin utilization protein
COG0124	1	1	1	histidyl-tRNA synthetase
COG0125	1	1	1	Phosphorylation of dTMP to form dTDP in both de novo and salvage pathways of dTTP synthesis
COG0126	1	1	1	phosphoglycerate kinase activity
COG0127	1	1	1	Pyrophosphatase that catalyzes the hydrolysis of nucleoside triphosphates to their monophosphate derivatives, with a high preference for the non-canonical purine nucleotides XTP (xanthosine triphosphate), dITP (deoxyinosine triphosphate) and ITP. Seems to function as a house-cleaning enzyme that removes non-canonical purine nucleotides from the nucleotide pool, thus preventing their incorporation…
COG0128	1	1	1	3-phosphoshikimate 1-carboxyvinyltransferase activity
COG0129	1	1	1	dihydroxy-acid dehydratase activity
COG0130	1	1	1	Responsible for synthesis of pseudouridine from uracil- 55 in the psi GC loop of transfer RNAs
COG0131	1	1	1	Imidazoleglycerol-phosphate dehydratase
COG0133	1	1	1	tryptophan synthase activity
COG0134	1	1	1	indole-3-glycerol-phosphate synthase activity
COG0135	1	1	1	phosphoribosylanthranilate isomerase activity
COG0136	1	1	1	Catalyzes the NADPH-dependent formation of L-aspartate- semialdehyde (L-ASA) by the reductive dephosphorylation of L- aspartyl-4-phosphate
COG0137	1	1	1	argininosuccinate synthase activity
COG0138	1	1	1	bifunctional purine biosynthesis protein purh
COG0139	1	1	1	Catalyzes the hydrolysis of the adenine ring of phosphoribosyl-AMP
COG0140	1	1	1	phosphoribosyl-ATP diphosphatase activity
COG0141	1	1	1	Catalyzes the sequential NAD-dependent oxidations of L- histidinol to L-histidinaldehyde and then to L-histidine
COG0143	1	1	1	Is required not only for elongation of protein synthesis but also for the initiation of all mRNA translation through initiator tRNA(fMet) aminoacylation
COG0144	1	1	1	Specifically methylates the cytosine at position 967 (m5C967) of 16S rRNA
COG0148	1	1	1	phosphopyruvate hydratase activity
COG0149	1	1	1	triose-phosphate isomerase activity
COG0150	1	1	1	phosphoribosylformylglycinamidine cyclo-ligase activity
COG0151	1	1	1	Belongs to the GarS family
COG0152	1	1	1	phosphoribosylaminoimidazolesuccinocarboxamide synthase activity
COG0154	1	1	1	amidase activity
COG0155	1	1	1	Belongs to the nitrite and sulfite reductase 4Fe-4S domain family
COG0156	1	1	1	8-amino-7-oxononanoate synthase activity
COG0157	1	1	1	Belongs to the NadC ModD family
COG0159	1	1	1	tryptophan synthase activity
COG0161	1	1	1	adenosylmethionine-8-amino-7-oxononanoate transaminase activity
COG0162	1	1	1	Catalyzes the attachment of tyrosine to tRNA(Tyr) in a two-step reaction tyrosine is first activated by ATP to form Tyr- AMP and then transferred to the acceptor end of tRNA(Tyr)
COG0163	1	1	1	prenyltransferase activity
COG0164	1	1	1	Endonuclease that specifically degrades the RNA of RNA- DNA hybrids
COG0165	1	1	1	Argininosuccinate lyase
COG0166	1	1	1	Belongs to the GPI family
COG0168	1	1	1	Low-affinity potassium transport system. Interacts with trk system potassium uptake protein TrkA
COG0169	1	1	1	Involved in the biosynthesis of the chorismate, which leads to the biosynthesis of aromatic amino acids. Catalyzes the reversible NADPH linked reduction of 3-dehydroshikimate (DHSA) to yield shikimate (SA)
COG0171	1	1	1	NAD+ synthase (glutamine-hydrolyzing) activity
COG0172	1	1	1	Catalyzes the attachment of serine to tRNA(Ser). Is also able to aminoacylate tRNA(Sec) with serine, to form the misacylated tRNA L-seryl-tRNA(Sec), which will be further converted into selenocysteinyl-tRNA(Sec)
COG0173	1	1	1	Aspartyl-tRNA synthetase with relaxed tRNA specificity since it is able to aspartylate not only its cognate tRNA(Asp) but also tRNA(Asn). Reaction proceeds in two steps L-aspartate is first activated by ATP to form Asp-AMP and then transferred to the acceptor end of tRNA(Asp Asn)
COG0174	1	1	1	glutamine synthetase
COG0175	1	1	1	sulfate reduction
COG0177	1	1	1	DNA repair enzyme that has both DNA N-glycosylase activity and AP-lyase activity. The DNA N-glycosylase activity releases various damaged pyrimidines from DNA by cleaving the N- glycosidic bond, leaving an AP (apurinic apyrimidinic) site. The AP-lyase activity cleaves the phosphodiester bond 3' to the AP site by a beta-elimination, leaving a 3'-terminal unsaturated sugar and a product with a term…
COG0178	1	1	1	The UvrABC repair system catalyzes the recognition and processing of DNA lesions. UvrA is an ATPase and a DNA-binding protein. A damage recognition complex composed of 2 uvrA and 2 uvrB subunits scans DNA for abnormalities. When the presence of a lesion has been verified by uvrB, the uvrA molecules dissociate
COG0180	1	1	1	Tryptophanyl-tRNA synthetase
COG0181	1	1	1	hydroxymethylbilane synthase activity
COG0182	1	1	1	Catalyzes the interconversion of methylthioribose-1- phosphate (MTR-1-P) into methylthioribulose-1-phosphate (MTRu-1- P)
COG0184	1	1	1	Forms an intersubunit bridge (bridge B4) with the 23S rRNA of the 50S subunit in the ribosome
COG0185	1	1	1	Protein S19 forms a complex with S13 that binds strongly to the 16S ribosomal RNA
COG0186	1	1	1	One of the primary rRNA binding proteins, it binds specifically to the 5'-end of 16S ribosomal RNA
COG0189	1	1	1	ligase activity
COG0190	1	1	1	Catalyzes the oxidation of 5,10- methylenetetrahydrofolate to 5,10-methenyltetrahydrofolate and then the hydrolysis of 5,10-methenyltetrahydrofolate to 10- formyltetrahydrofolate
COG0191	1	1	1	fructose-bisphosphate aldolase activity
COG0192	1	1	1	Catalyzes the formation of S-adenosylmethionine (AdoMet) from methionine and ATP. The overall synthetic reaction is composed of two sequential steps, AdoMet formation and the subsequent tripolyphosphate hydrolysis which occurs prior to release of AdoMet from the enzyme
COG0193	1	1	1	aminoacyl-tRNA hydrolase activity
COG0194	1	1	1	GDP metabolic process
COG0195	1	1	1	Participates in both transcription termination and antitermination
COG0196	1	1	1	riboflavin kinase activity
COG0197	1	1	1	Binds 23S rRNA and is also seen to make contacts with the A and possibly P site tRNAs
COG0198	1	1	1	One of the proteins that surrounds the polypeptide exit tunnel on the outside of the subunit
COG0199	1	1	1	Binds 16S rRNA, required for the assembly of 30S particles and may also be responsible for determining the conformation of the 16S rRNA at the A site
COG0200	1	1	1	Binds to the 23S rRNA
COG0201	1	1	1	protein transport
COG0202	1	1	1	RNA polymerase activity
COG0203	1	1	1	ribosomal protein L17
COG0206	1	1	1	Essential cell division protein that forms a contractile ring structure (Z ring) at the future cell division site. The regulation of the ring assembly controls the timing and the location of cell division. One of the functions of the FtsZ ring is to recruit other cell division proteins to the septum to produce a new cell wall between the dividing cells. Binds GTP and shows GTPase activity
COG0207	1	1	1	Catalyzes the reductive methylation of 2'-deoxyuridine- 5'-monophosphate (dUMP) to 2'-deoxythymidine-5'-monophosphate (dTMP) while utilizing 5,10-methylenetetrahydrofolate (mTHF) as the methyl donor and reductant in the reaction, yielding dihydrofolate (DHF) as a by-product. This enzymatic reaction provides an intracellular de novo source of dTMP, an essential precursor for DNA biosynthesis
COG0211	1	1	1	Belongs to the bacterial ribosomal protein bL27 family
COG0212	1	1	1	Belongs to the 5-formyltetrahydrofolate cyclo-ligase family
COG0215	1	1	1	cysteine-tRNA ligase activity
COG0216	1	1	1	Peptide chain release factor 1 directs the termination of translation in response to the peptide chain termination codons UAG and UAA
COG0217	1	1	1	transcriptional regulatory protein
COG0218	1	1	1	Necessary for normal cell division and for the maintenance of normal septation
COG0219	1	1	1	Methylates the ribose at the nucleotide 34 wobble position in the two leucyl isoacceptors tRNA(Leu)(CmAA) and tRNA(Leu)(cmnm5UmAA). Catalyzes the methyl transfer from S- adenosyl-L-methionine to the 2'-OH of the wobble nucleotide
COG0220	1	1	1	tRNA (guanine-N7-)-methyltransferase activity
COG0221	1	1	1	Catalyzes the hydrolysis of inorganic pyrophosphate (PPi) forming two phosphate ions
COG0222	1	1	1	ribosome binding
COG0224	1	1	1	Produces ATP from ADP in the presence of a proton gradient across the membrane. The gamma chain is believed to be important in regulating ATPase activity and the flow of protons through the CF(0) complex
COG0226	1	1	1	Part of the ABC transporter complex PstSACB involved in phosphate import
COG0227	1	1	1	Belongs to the bacterial ribosomal protein bL28 family
COG0228	1	1	1	four-way junction DNA binding
COG0232	1	1	1	Belongs to the dGTPase family. Type 2 subfamily
COG0233	1	1	1	cytoplasmic translational termination
COG0234	1	1	1	Binds to Cpn60 in the presence of Mg-ATP and suppresses the ATPase activity of the latter
COG0237	1	1	1	dephospho-CoA kinase activity
COG0238	1	1	1	Binds as a heterodimer with protein S6 to the central domain of the 16S rRNA, where it helps stabilize the platform of the 30S subunit
COG0239	1	1	1	Important for reducing fluoride concentration in the cell, thus reducing its toxicity
COG0240	1	1	1	glycerol-3-phosphate dehydrogenase [NAD(P)+] activity
COG0244	1	1	1	Forms part of the ribosomal stalk, playing a central role in the interaction of the ribosome with GTP-bound translation factors
COG0245	1	1	1	2-C-methyl-D-erythritol 2,4-cyclodiphosphate synthase activity
COG0249	1	1	1	that it carries out the mismatch recognition step. This protein has a weak ATPase activity
COG0250	1	1	1	Participates in transcription elongation, termination and antitermination
COG0251	1	1	1	oxidation-reduction process
COG0253	1	1	1	Catalyzes the stereoinversion of LL-2,6- diaminoheptanedioate (L,L-DAP) to meso-diaminoheptanedioate (meso- DAP), a precursor of L-lysine and an essential component of the bacterial peptidoglycan
COG0254	1	1	1	rRNA binding
COG0255	1	1	1	Belongs to the universal ribosomal protein uL29 family
COG0256	1	1	1	This is one of the proteins that binds and probably mediates the attachment of the 5S RNA into the large ribosomal subunit, where it forms part of the central protuberance
COG0257	1	1	1	Belongs to the bacterial ribosomal protein bL36 family
COG0258	1	1	1	In addition to polymerase activity, this DNA polymerase exhibits 5'-3' exonuclease activity
COG0260	1	1	1	Presumably involved in the processing and regular turnover of intracellular proteins. Catalyzes the removal of unsubstituted N-terminal amino acids from various peptides
COG0261	1	1	1	This protein binds to 23S rRNA in the presence of protein L20
COG0262	1	1	1	Key enzyme in folate metabolism. Catalyzes an essential reaction for de novo glycine and purine synthesis, and for DNA precursor synthesis
COG0263	1	1	1	Catalyzes the transfer of a phosphate group to glutamate to form L-glutamate 5-phosphate
COG0264	1	1	1	Associates with the EF-Tu.GDP complex and induces the exchange of GDP to GTP. It remains bound to the aminoacyl-tRNA.EF- Tu.GTP complex up to the GTP hydrolysis stage on the ribosome
COG0266	1	1	1	class I DNA-(apurinic or apyrimidinic site) endonuclease activity
COG0267	1	1	1	Belongs to the bacterial ribosomal protein bL33 family
COG0268	1	1	1	Binds directly to 16S ribosomal RNA
COG0270	1	1	1	DNA (cytosine-5-)-methyltransferase activity
COG0271	1	1	1	Belongs to the BolA IbaG family
COG0275	1	1	1	rRNA processing
COG0276	1	1	1	Catalyzes the ferrous insertion into protoporphyrin IX
COG0278	1	1	1	Belongs to the glutaredoxin family. Monothiol subfamily
COG0279	1	1	1	D-glycero-D-manno-heptose 7-phosphate biosynthetic process
COG0280	1	1	1	phosphate acetyltransferase
COG0281	1	1	1	malic enzyme
COG0283	1	1	1	belongs to the cytidylate kinase family. Type 1 subfamily
COG0284	1	1	1	orotidine-5'-phosphate decarboxylase activity
COG0285	1	1	1	dihydrofolate synthase activity
COG0289	1	1	1	4-hydroxy-tetrahydrodipicolinate reductase
COG0290	1	1	1	IF-3 binds to the 30S ribosomal subunit and shifts the equilibrum between 70S ribosomes and their 50S and 30S subunits in favor of the free subunits, thus enhancing the availability of 30S subunits on which protein synthesis initiation begins
COG0291	1	1	1	Belongs to the bacterial ribosomal protein bL35 family
COG0292	1	1	1	Binds directly to 23S ribosomal RNA and is necessary for the in vitro assembly process of the 50S ribosomal subunit. It is not involved in the protein synthesizing functions of that subunit
COG0293	1	1	1	Specifically methylates the uridine in position 2552 of 23S rRNA at the 2'-O position of the ribose in the fully assembled 50S ribosomal subunit
COG0294	1	1	1	Catalyzes the condensation of para-aminobenzoate (pABA) with 6-hydroxymethyl-7,8-dihydropterin diphosphate (DHPt-PP) to form 7,8-dihydropteroate (H2Pte), the immediate precursor of folate derivatives
COG0296	1	1	1	Catalyzes the formation of the alpha-1,6-glucosidic linkages in glycogen by scission of a 1,4-alpha-linked oligosaccharide from growing alpha-1,4-glucan chains and the subsequent attachment of the oligosaccharide to the alpha-1,6 position
COG0297	1	1	1	glycogen (starch) synthase activity
COG0298	1	1	1	carbon dioxide binding
COG0299	1	1	1	Catalyzes the transfer of a formyl group from 10- formyltetrahydrofolate to 5-phospho-ribosyl-glycinamide (GAR), producing 5-phospho-ribosyl-N-formylglycinamide (FGAR) and tetrahydrofolate
COG0303	1	1	1	'Molybdopterin
COG0306	1	1	1	phosphate transporter
COG0307	1	1	1	riboflavin synthase, alpha
COG0313	1	1	1	Catalyzes the 2'-O-methylation of the ribose of cytidine 1402 (C1402) in 16S rRNA
COG0314	1	1	1	molybdopterin synthase activity
COG0315	1	1	1	cyclic pyranopterin monophosphate synthase activity
COG0319	1	1	1	Single strand-specific metallo-endoribonuclease involved in late-stage 70S ribosome quality control and in maturation of the 3' terminus of the 16S rRNA
COG0320	1	1	1	Catalyzes the radical-mediated insertion of two sulfur atoms into the C-6 and C-8 positions of the octanoyl moiety bound to the lipoyl domains of lipoate-dependent enzymes, thereby converting the octanoylated domains into lipoylated derivatives
COG0321	1	1	1	lipoyl(octanoyl) transferase activity
COG0322	1	1	1	excinuclease ABC activity
COG0323	1	1	1	This protein is involved in the repair of mismatches in DNA. It is required for dam-dependent methyl-directed DNA mismatch repair. May act as a molecular matchmaker , a protein that promotes the formation of a stable complex between two or more DNA-binding proteins in an ATP-dependent manner without itself being part of a final effector complex
COG0324	1	1	1	Catalyzes the transfer of a dimethylallyl group onto the adenine at position 37 in tRNAs that read codons beginning with uridine, leading to the formation of N6-(dimethylallyl)adenosine (i(6)A)
COG0325	1	1	1	Pyridoxal 5'-phosphate (PLP)-binding protein, which is involved in PLP homeostasis
COG0326	1	1	1	Molecular chaperone. Has ATPase activity
COG0327	1	1	1	Belongs to the GTP cyclohydrolase I type 2 NIF3 family
COG0328	1	1	1	RNA-DNA hybrid ribonuclease activity
COG0329	1	1	1	Catalyzes the condensation of (S)-aspartate-beta- semialdehyde (S)-ASA and pyruvate to 4-hydroxy- tetrahydrodipicolinate (HTPA)
COG0331	1	1	1	[acyl-carrier-protein] S-malonyltransferase activity
COG0332	1	1	1	Catalyzes the condensation reaction of fatty acid synthesis by the addition to an acyl acceptor of two carbons from malonyl-ACP. Catalyzes the first condensation reaction which initiates fatty acid synthesis and may therefore play a role in governing the total rate of fatty acid production. Possesses both acetoacetyl-ACP synthase and acetyl transacylase activities. Its substrate specificity deter…
COG0333	1	1	1	Belongs to the bacterial ribosomal protein bL32 family
COG0335	1	1	1	large ribosomal subunit rRNA binding
COG0336	1	1	1	Belongs to the RNA methyltransferase TrmD family
COG0337	1	1	1	Catalyzes the conversion of 3-deoxy-D-arabino- heptulosonate 7-phosphate (DAHP) to dehydroquinate (DHQ)
COG0339	1	1	1	signal peptide processing
COG0340	1	1	1	biotin-[acetyl-CoA-carboxylase] ligase activity
COG0341	1	1	1	Part of the Sec protein translocase complex. Interacts with the SecYEG preprotein conducting channel. SecDF uses the proton motive force (PMF) to complete protein translocation after the ATP-dependent function of SecA
COG0342	1	1	1	Part of the Sec protein translocase complex. Interacts with the SecYEG preprotein conducting channel. SecDF uses the proton motive force (PMF) to complete protein translocation after the ATP-dependent function of SecA
COG0343	1	1	1	queuine tRNA-ribosyltransferase activity
COG0344	1	1	1	acyl-phosphate glycerol-3-phosphate acyltransferase activity
COG0345	1	1	1	Catalyzes the reduction of 1-pyrroline-5-carboxylate (PCA) to L-proline
COG0346	1	1	1	lactoylglutathione lyase activity
COG0349	1	1	1	Exonuclease involved in the 3' processing of various precursor tRNAs. Initiates hydrolysis at the 3'-terminus of an RNA molecule and releases 5'-mononucleotides
COG0350	1	1	1	Involved in the cellular defense against the biological effects of O6-methylguanine (O6-MeG) and O4-methylthymine (O4-MeT) in DNA. Repairs the methylated nucleobase in DNA by stoichiometrically transferring the methyl group to a cysteine residue in the enzyme. This is a suicide reaction the enzyme is irreversibly inactivated
COG0351	1	1	1	phosphomethylpyrimidine kinase
COG0353	1	1	1	May play a role in DNA repair. It seems to be involved in an RecBC-independent recombinational process of DNA repair. It may act with RecF and RecO
COG0354	1	1	1	folic acid binding
COG0355	1	1	1	proton-transporting ATP synthase activity, rotational mechanism
COG0356	1	1	1	it plays a direct role in the translocation of protons across the membrane
COG0357	1	1	1	Ribosomal RNA small subunit methyltransferase G
COG0359	1	1	1	binds to the 23S rRNA
COG0360	1	1	1	Binds together with S18 to 16S ribosomal RNA
COG0361	1	1	1	One of the essential components for the initiation of protein synthesis. Stabilizes the binding of IF-2 and IF-3 on the 30S subunit to which N-formylmethionyl-tRNA(fMet) subsequently binds. Helps modulate mRNA selection, yielding the 30S pre- initiation complex (PIC). Upon addition of the 50S ribosomal subunit IF-1, IF-2 and IF-3 are released leaving the mature 70S translation initation complex
COG0362	1	1	1	Catalyzes the oxidative decarboxylation of 6- phosphogluconate to ribulose 5-phosphate and CO(2), with concomitant reduction of NADP to NADPH
COG0363	1	1	1	glucosamine-6-phosphate deaminase activity
COG0364	1	1	1	Catalyzes the oxidation of glucose 6-phosphate to 6- phosphogluconolactone
COG0367	1	1	1	asparagine synthase
COG0370	1	1	1	Transporter of a GTP-driven Fe(2 ) uptake system
COG0372	1	1	1	Belongs to the citrate synthase family
COG0373	1	1	1	Catalyzes the NADPH-dependent reduction of glutamyl- tRNA(Glu) to glutamate 1-semialdehyde (GSA)
COG0375	1	1	1	protein maturation
COG0377	1	1	1	NDH-1 shuttles electrons from NADH, via FMN and iron- sulfur (Fe-S) centers, to quinones in the respiratory chain. The immediate electron acceptor for the enzyme in this species is believed to be ubiquinone. Couples the redox reaction to proton translocation (for every two electrons transferred, four hydrogen ions are translocated across the cytoplasmic membrane), and thus conserves the redox ene…
COG0378	1	1	1	Facilitates the functional incorporation of the urease nickel metallocenter. This process requires GTP hydrolysis, probably effectuated by UreG
COG0379	1	1	1	Catalyzes the condensation of iminoaspartate with dihydroxyacetone phosphate to form quinolinate
COG0381	1	1	1	UDP-N-acetylglucosamine 2-epimerase activity
COG0382	1	1	1	Catalyzes the prenylation of para-hydroxybenzoate (PHB) with an all-trans polyprenyl group. Mediates the second step in the final reaction sequence of ubiquinone-8 (UQ-8) biosynthesis, which is the condensation of the polyisoprenoid side chain with PHB, generating the first membrane-bound Q intermediate 3- octaprenyl-4-hydroxybenzoate
COG0390	1	1	1	transport system, permease component
COG0399	1	1	1	UDP-4-amino-4-deoxy-L-arabinose aminotransferase
COG0403	1	1	1	The glycine cleavage system catalyzes the degradation of glycine. The P protein binds the alpha-amino group of glycine through its pyridoxal phosphate cofactor
COG0404	1	1	1	The glycine cleavage system catalyzes the degradation of glycine
COG0405	1	1	1	Gamma-glutamyltransferase
COG0407	1	1	1	Catalyzes the decarboxylation of four acetate groups of uroporphyrinogen-III to yield coproporphyrinogen-III
COG0408	1	1	1	coproporphyrinogen oxidase activity
COG0413	1	1	1	3-methyl-2-oxobutanoate hydroxymethyltransferase activity
COG0414	1	1	1	Catalyzes the condensation of pantoate with beta-alanine in an ATP-dependent reaction via a pantoyl-adenylate intermediate
COG0416	1	1	1	fatty acid biosynthetic process
COG0417	1	1	1	DNA replication proofreading
COG0419	1	1	1	ATPase involved in DNA repair
COG0422	1	1	1	Catalyzes the synthesis of the hydroxymethylpyrimidine phosphate (HMP-P) moiety of thiamine from aminoimidazole ribotide (AIR) in a radical S-adenosyl-L-methionine (SAM)-dependent reaction
COG0427	1	1	1	acetyl-CoA hydrolase
COG0429	1	1	1	hydrolase of the alpha beta-hydrolase fold
COG0439	1	1	1	Biotin carboxylase
COG0440	1	1	1	acetolactate synthase activity
COG0441	1	1	1	Catalyzes the attachment of threonine to tRNA(Thr) in a two-step reaction L-threonine is first activated by ATP to form Thr-AMP and then transferred to the acceptor end of tRNA(Thr)
COG0442	1	1	1	prolyl-tRNA aminoacylation
COG0445	1	1	1	tRNA wobble uridine modification
COG0448	1	1	1	Catalyzes the synthesis of ADP-glucose, a sugar donor used in elongation reactions on alpha-glucans
COG0449	1	1	1	glutamine-fructose-6-phosphate transaminase (isomerizing) activity
COG0452	1	1	1	Catalyzes two steps in the biosynthesis of coenzyme A. In the first step cysteine is conjugated to 4'-phosphopantothenate to form 4-phosphopantothenoylcysteine, in the latter compound is decarboxylated to form 4'-phosphopantotheine
COG0458	1	1	1	carbamoyl-phosphate synthase (glutamine-hydrolyzing) activity
COG0459	1	1	1	protein refolding
COG0460	1	1	1	homoserine dehydrogenase
COG0461	1	1	1	Catalyzes the transfer of a ribosyl phosphate group from 5-phosphoribose 1-diphosphate to orotate, leading to the formation of orotidine monophosphate (OMP)
COG0462	1	1	1	Involved in the biosynthesis of the central metabolite phospho-alpha-D-ribosyl-1-pyrophosphate (PRPP) via the transfer of pyrophosphoryl group from ATP to 1-hydroxyl of ribose-5-phosphate (Rib-5-P)
COG0465	1	1	1	Acts as a processive, ATP-dependent zinc metallopeptidase for both cytoplasmic and membrane proteins. Plays a role in the quality control of integral membrane proteins
COG0468	1	1	1	Can catalyze the hydrolysis of ATP in the presence of single-stranded DNA, the ATP-dependent uptake of single-stranded DNA by duplex DNA, and the ATP-dependent hybridization of homologous single-stranded DNAs. It interacts with LexA causing its activation and leading to its autocatalytic cleavage
COG0469	1	1	1	pyruvate kinase activity
COG0470	1	1	1	DNA polymerase III
COG0472	1	1	1	First step of the lipid cycle reactions in the biosynthesis of the cell wall peptidoglycan
COG0473	1	1	1	3-isopropylmalate dehydrogenase activity
COG0474	1	1	1	ATPase, P-type transporting, HAD superfamily, subfamily IC
COG0476	1	1	1	Involved in molybdopterin and thiamine biosynthesis, family 2
COG0481	1	1	1	GTPase activity
COG0483	1	1	1	inositol monophosphate 1-phosphatase activity
COG0484	1	1	1	heat shock protein binding
COG0486	1	1	1	Exhibits a very high intrinsic GTPase hydrolysis rate. Involved in the addition of a carboxymethylaminomethyl (cmnm) group at the wobble position (U34) of certain tRNAs, forming tRNA- cmnm(5)s(2)U34
COG0489	1	1	1	protein tyrosine kinase activity
COG0492	1	1	1	ferredoxin-NADP+ reductase activity
COG0495	1	1	1	leucyl-tRNA aminoacylation
COG0496	1	1	1	Nucleotidase that shows phosphatase activity on nucleoside 5'-monophosphates
COG0498	1	1	1	Catalyzes the gamma-elimination of phosphate from L- phosphohomoserine and the beta-addition of water to produce L- threonine
COG0499	1	1	1	May play a key role in the regulation of the intracellular concentration of adenosylhomocysteine
COG0501	1	1	1	Belongs to the peptidase M48B family
COG0502	1	1	1	Catalyzes the conversion of dethiobiotin (DTB) to biotin by the insertion of a sulfur atom into dethiobiotin via a radical- based mechanism
COG0504	1	1	1	CTP synthase activity
COG0505	1	1	1	Belongs to the CarA family
COG0507	1	1	1	A helicase nuclease that prepares dsDNA breaks (DSB) for recombinational DNA repair. Binds to DSBs and unwinds DNA via a highly rapid and processive ATP-dependent bidirectional helicase activity. Unwinds dsDNA until it encounters a Chi (crossover hotspot instigator) sequence from the 3' direction. Cuts ssDNA a few nucleotides 3' to the Chi site. The properties and activities of the enzyme are cha…
COG0509	1	1	1	glycine decarboxylation via glycine cleavage system
COG0512	1	1	1	Glutamine amidotransferase of anthranilate synthase
COG0516	1	1	1	GMP reductase activity
COG0519	1	1	1	Catalyzes the synthesis of GMP from XMP
COG0521	1	1	1	Mo-molybdopterin cofactor biosynthetic process
COG0522	1	1	1	One of the primary rRNA binding proteins, it binds directly to 16S rRNA where it nucleates assembly of the body of the 30S subunit
COG0524	1	1	1	Catalyzes the phosphorylation of ribose at O-5 in a reaction requiring ATP and magnesium. The resulting D-ribose-5- phosphate can then be used either for sythesis of nucleotides, histidine, and tryptophan, or as a component of the pentose phosphate pathway
COG0525	1	1	1	valine-tRNA ligase activity
COG0527	1	1	1	aspartate kinase activity
COG0528	1	1	1	UMP kinase activity
COG0529	1	1	1	Catalyzes the synthesis of activated sulfate
COG0530	1	1	1	calcium, potassium:sodium antiporter activity
COG0532	1	1	1	One of the essential components for the initiation of protein synthesis. Protects formylmethionyl-tRNA from spontaneous hydrolysis and promotes its binding to the 30S ribosomal subunits. Also involved in the hydrolysis of GTP during the formation of the 70S ribosomal complex
COG0533	1	1	1	Required for the formation of a threonylcarbamoyl group on adenosine at position 37 (t(6)A37) in tRNAs that read codons beginning with adenine. Is involved in the transfer of the threonylcarbamoyl moiety of threonylcarbamoyl-AMP (TC-AMP) to the N6 group of A37, together with TsaE and TsaB. TsaD likely plays a direct catalytic role in this reaction
COG0536	1	1	1	An essential GTPase which binds GTP, GDP and possibly (p)ppGpp with moderate affinity, with high nucleotide exchange rates and a fairly low GTP hydrolysis rate. Plays a role in control of the cell cycle, stress response, ribosome biogenesis and in those bacteria that undergo differentiation, in morphogenesis control
COG0539	1	1	1	negative regulation of cytoplasmic translation
COG0540	1	1	1	Belongs to the ATCase OTCase family
COG0541	1	1	1	Involved in targeting and insertion of nascent membrane proteins into the cytoplasmic membrane. Binds to the hydrophobic signal sequence of the ribosome-nascent chain (RNC) as it emerges from the ribosomes. The SRP-RNC complex is then targeted to the cytoplasmic membrane where it interacts with the SRP receptor FtsY
COG0544	1	1	1	peptidyl-prolyl cis-trans isomerase activity
COG0547	1	1	1	Catalyzes the transfer of the phosphoribosyl group of 5- phosphorylribose-1-pyrophosphate (PRPP) to anthranilate to yield N-(5'-phosphoribosyl)-anthranilate (PRA)
COG0552	1	1	1	protein localization to endoplasmic reticulum
COG0556	1	1	1	nucleotide-excision repair
COG0563	1	1	1	adenylate kinase activity
COG0565	1	1	1	Catalyzes the formation of 2'O-methylated cytidine (Cm32) or 2'O-methylated uridine (Um32) at position 32 in tRNA
COG0566	1	1	1	Belongs to the class IV-like SAM-binding methyltransferase superfamily. RNA methyltransferase TrmH family
COG0567	1	1	1	Dehydrogenase, E1 component
COG0569	1	1	1	domain protein
COG0571	1	1	1	ribonuclease III activity
COG0573	1	1	1	inorganic phosphate transmembrane transporter activity
COG0576	1	1	1	Participates actively in the response to hyperosmotic and heat shock by preventing the aggregation of stress-denatured proteins, in association with DnaK and GrpE. It is the nucleotide exchange factor for DnaK and may function as a thermosensor. Unfolded proteins bind initially to DnaJ
COG0581	1	1	1	inorganic phosphate transmembrane transporter activity
COG0586	1	1	1	Pfam SNARE associated Golgi protein
COG0587	1	1	1	DNA-directed DNA polymerase activity
COG0591	1	1	1	Belongs to the sodium solute symporter (SSF) (TC 2.A.21) family
COG0592	1	1	1	DNA-directed DNA polymerase activity
COG0597	1	1	1	This protein specifically catalyzes the removal of signal peptides from prolipoproteins
COG0599	1	1	1	Antioxidant protein with alkyl hydroperoxidase activity. Required for the reduction of the AhpC active site cysteine residues and for the regeneration of the AhpC enzyme activity
COG0602	1	1	1	queuosine metabolic process
COG0603	1	1	1	Catalyzes the ATP-dependent conversion of 7-carboxy-7- deazaguanine (CDG) to 7-cyano-7-deazaguanine (preQ(0))
COG0605	1	1	1	Destroys radicals which are normally produced within the cells and which are toxic to biological systems
COG0608	1	1	1	single-stranded DNA 5'-3' exodeoxyribonuclease activity
COG0609	1	1	1	Belongs to the binding-protein-dependent transport system permease family. FecCD subfamily
COG0611	1	1	1	Catalyzes the ATP-dependent phosphorylation of thiamine- monophosphate (TMP) to form thiamine-pyrophosphate (TPP), the active form of vitamin B1
COG0613	1	1	1	PHP domain protein
COG0622	1	1	1	Phosphoesterase
COG0623	1	1	1	enoyl-[acyl-carrier-protein] reductase (NADH) activity
COG0625	1	1	1	glutathione transferase activity
COG0626	1	1	1	cystathionine gamma-synthase activity
COG0628	1	1	1	permease
COG0629	1	1	1	single-stranded DNA binding
COG0631	1	1	1	protein serine/threonine phosphatase activity
COG0632	1	1	1	four-way junction helicase activity
COG0637	1	1	1	HAD-superfamily hydrolase subfamily IA, variant 3
COG0643	1	1	1	Histidine kinase
COG0645	1	1	1	Protein conserved in bacteria
COG0646	1	1	1	methionine synthase
COG0649	1	1	1	NAD binding
COG0653	1	1	1	protein targeting
COG0655	1	1	1	NAD(P)H dehydrogenase (quinone) activity
COG0659	1	1	1	secondary active sulfate transmembrane transporter activity
COG0661	1	1	1	Is probably a protein kinase regulator of UbiI activity which is involved in aerobic coenzyme Q (ubiquinone) biosynthesis
COG0663	1	1	1	COG0663 Carbonic anhydrases acetyltransferases, isoleucine patch superfamily
COG0665	1	1	1	tRNA (5-methylaminomethyl-2-thiouridylate)-methyltransferase activity
COG0666	1	1	1	response to abiotic stimulus
COG0669	1	1	1	Reversibly transfers an adenylyl group from ATP to 4'- phosphopantetheine, yielding dephospho-CoA (dPCoA) and pyrophosphate
COG0670	1	1	1	Belongs to the BI1 family
COG0673	1	1	1	inositol 2-dehydrogenase activity
COG0677	1	1	1	UDP-N-acetyl-D-mannosamine dehydrogenase activity
COG0680	1	1	1	Initiates the rapid degradation of small, acid-soluble proteins during spore germination
COG0681	1	1	1	Belongs to the peptidase S26 family
COG0682	1	1	1	Transfers the N-acyl diglyceride group on what will become the N-terminal cysteine of membrane lipoproteins
COG0683	1	1	1	leucine binding
COG0685	1	1	1	methylenetetrahydrofolate reductase (NAD(P)H) activity
COG0688	1	1	1	phosphatidylethanolamine metabolic process
COG0689	1	1	1	Phosphorolytic exoribonuclease that removes nucleotide residues following the -CCA terminus of tRNA and adds nucleotides to the ends of RNA molecules by using nucleoside diphosphates as substrates
COG0691	1	1	1	Required for rescue of stalled ribosomes mediated by trans-translation. Binds to transfer-messenger RNA (tmRNA), required for stable association of tmRNA with ribosomes. tmRNA and SmpB together mimic tRNA shape, replacing the anticodon stem-loop with SmpB. tmRNA is encoded by the ssrA gene
COG0693	1	1	1	protein deglycase activity
COG0696	1	1	1	Catalyzes the interconversion of 2-phosphoglycerate and 3-phosphoglycerate
COG0699	1	1	1	ATPase. Has a role at an early stage in the morphogenesis of the spore coat
COG0702	1	1	1	epimerase
COG0703	1	1	1	Catalyzes the specific phosphorylation of the 3-hydroxyl group of shikimic acid using ATP as a cosubstrate
COG0704	1	1	1	Plays a role in the regulation of phosphate uptake
COG0705	1	1	1	Rhomboid family
COG0706	1	1	1	membrane insertase activity
COG0707	1	1	1	Cell wall formation. Catalyzes the transfer of a GlcNAc subunit on undecaprenyl-pyrophosphoryl-MurNAc-pentapeptide (lipid intermediate I) to form undecaprenyl-pyrophosphoryl-MurNAc- (pentapeptide)GlcNAc (lipid intermediate II)
COG0708	1	1	1	Exodeoxyribonuclease III
COG0711	1	1	1	Component of the F(0) channel, it forms part of the peripheral stalk, linking F(1) to F(0)
COG0712	1	1	1	F(1)F(0) ATP synthase produces ATP from ADP in the presence of a proton or sodium gradient. F-type ATPases consist of two structural domains, F(1) containing the extramembraneous catalytic core and F(0) containing the membrane proton channel, linked together by a central stalk and a peripheral stalk. During catalysis, ATP synthesis in the catalytic domain of F(1) is coupled via a rotary mechanism…
COG0713	1	1	1	ATP synthesis coupled electron transport
COG0718	1	1	1	Binds to DNA and alters its conformation. May be involved in regulation of gene expression, nucleoid organization and DNA protection
COG0720	1	1	1	synthase
COG0721	1	1	1	Allows the formation of correctly charged Asn-tRNA(Asn) or Gln-tRNA(Gln) through the transamidation of misacylated Asp- tRNA(Asn) or Glu-tRNA(Gln) in organisms which lack either or both of asparaginyl-tRNA or glutaminyl-tRNA synthetases. The reaction takes place in the presence of glutamine and ATP through an activated phospho-Asp-tRNA(Asn) or phospho-Glu-tRNA(Gln)
COG0722	1	1	1	Stereospecific condensation of phosphoenolpyruvate (PEP) and D-erythrose-4-phosphate (E4P) giving rise to 3-deoxy-D- arabino-heptulosonate-7-phosphate (DAHP)
COG0723	1	1	1	plastoquinol--plastocyanin reductase activity
COG0725	1	1	1	ABC transporter, periplasmic molybdate-binding protein
COG0726	1	1	1	polysaccharide deacetylase
COG0728	1	1	1	peptidoglycan biosynthetic process
COG0729	1	1	1	surface antigen
COG0730	1	1	1	response to heat
COG0733	1	1	1	neurotransmitter:sodium symporter activity
COG0737	1	1	1	Belongs to the 5'-nucleotidase family
COG0743	1	1	1	1-deoxy-D-xylulose-5-phosphate reductoisomerase activity
COG0744	1	1	1	Peptidoglycan polymerase that catalyzes glycan chain elongation from lipid-linked precursors
COG0746	1	1	1	molybdenum cofactor guanylyltransferase activity
COG0748	1	1	1	coenzyme F420 binding
COG0749	1	1	1	In addition to polymerase activity, this DNA polymerase exhibits 5'-3' exonuclease activity
COG0750	1	1	1	zinc metalloprotease
COG0751	1	1	1	glycine-tRNA ligase activity
COG0752	1	1	1	glycyl-tRNA synthetase alpha subunit
COG0755	1	1	1	Required for the export of heme to the periplasm for the biogenesis of c-type cytochromes
COG0756	1	1	1	dUTP diphosphatase activity
COG0757	1	1	1	Catalyzes a trans-dehydration via an enolate intermediate
COG0759	1	1	1	Could be involved in insertion of integral membrane proteins into the membrane
COG0761	1	1	1	Catalyzes the conversion of 1-hydroxy-2-methyl-2-(E)- butenyl 4-diphosphate (HMBPP) into a mixture of isopentenyl diphosphate (IPP) and dimethylallyl diphosphate (DMAPP). Acts in the terminal step of the DOXP MEP pathway for isoprenoid precursor biosynthesis
COG0762	1	1	1	integral membrane protein
COG0763	1	1	1	Condensation of UDP-2,3-diacylglucosamine and 2,3- diacylglucosamine-1-phosphate to form lipid A disaccharide, a precursor of lipid A, a phosphorylated glycolipid that anchors the lipopolysaccharide to the outer membrane of the cell
COG0766	1	1	1	Cell wall formation. Adds enolpyruvyl to UDP-N- acetylglucosamine
COG0767	1	1	1	ABC-type transport system involved in resistance to organic solvents, permease component
COG0769	1	1	1	Catalyzes the addition of meso-diaminopimelic acid to the nucleotide precursor UDP-N-acetylmuramoyl-L-alanyl-D-glutamate (UMAG) in the biosynthesis of bacterial cell-wall peptidoglycan
COG0770	1	1	1	UDP-N-acetylmuramoyl-tripeptide-D-alanyl-D-alanine ligase activity
COG0771	1	1	1	Cell wall formation. Catalyzes the addition of glutamate to the nucleotide precursor UDP-N-acetylmuramoyl-L-alanine (UMA)
COG0774	1	1	1	UDP-3-O-[3-hydroxymyristoyl] N-acetylglucosamine deacetylase activity
COG0777	1	1	1	Component of the acetyl coenzyme A carboxylase (ACC) complex. Biotin carboxylase (BC) catalyzes the carboxylation of biotin on its carrier protein (BCCP) and then the CO(2) group is transferred by the transcarboxylase to acetyl-CoA to form malonyl- CoA
COG0779	1	1	1	Required for maturation of 30S ribosomal subunits
COG0780	1	1	1	Catalyzes the NADPH-dependent reduction of 7-cyano-7- deazaguanine (preQ0) to 7-aminomethyl-7-deazaguanine (preQ1)
COG0781	1	1	1	Involved in transcription antitermination. Required for transcription of ribosomal RNA (rRNA) genes. Binds specifically to the boxA antiterminator sequence of the ribosomal RNA (rrn) operons
COG0784	1	1	1	Response regulator, receiver
COG0787	1	1	1	Catalyzes the interconversion of L-alanine and D- alanine. May also act on other amino acids
COG0789	1	1	1	Transcriptional regulator
COG0790	1	1	1	COG0790 FOG TPR repeat, SEL1 subfamily
COG0792	1	1	1	nuclease activity
COG0794	1	1	1	Belongs to the SIS family. GutQ KpsF subfamily
COG0797	1	1	1	Lytic transglycosylase with a strong preference for naked glycan strands that lack stem peptides
COG0799	1	1	1	negative regulation of ribosome biogenesis
COG0802	1	1	1	atpase or kinase
COG0803	1	1	1	Belongs to the bacterial solute-binding protein 9 family
COG0805	1	1	1	protein transport
COG0806	1	1	1	An accessory protein needed during the final step in the assembly of 30S ribosomal subunit, possibly for assembly of the head region. Probably interacts with S19. Essential for efficient processing of 16S rRNA. May be needed both before and after RbfA during the maturation of 16S rRNA. It has affinity for free ribosomal 30S subunits but not for 70S ribosomes
COG0807	1	1	1	Catalyzes the conversion of D-ribulose 5-phosphate to formate and 3,4-dihydroxy-2-butanone 4-phosphate
COG0809	1	1	1	Transfers and isomerizes the ribose moiety from AdoMet to the 7-aminomethyl group of 7-deazaguanine (preQ1-tRNA) to give epoxyqueuosine (oQ-tRNA)
COG0812	1	1	1	UDP-N-acetylmuramate dehydrogenase activity
COG0815	1	1	1	Transfers the fatty acyl group on membrane lipoproteins
COG0816	1	1	1	Could be a nuclease involved in processing of the 5'-end of pre-16S rRNA
COG0818	1	1	1	Recycling of diacylglycerol produced during the turnover of membrane phospholipid
COG0820	1	1	1	rRNA (adenine-C2-)-methyltransferase activity
COG0821	1	1	1	Converts 2C-methyl-D-erythritol 2,4-cyclodiphosphate (ME-2,4cPP) into 1-hydroxy-2-methyl-2-(E)-butenyl 4-diphosphate
COG0823	1	1	1	Involved in the tonB-independent uptake of proteins
COG0824	1	1	1	Thioesterase
COG0825	1	1	1	malonyl-CoA metabolic process
COG0828	1	1	1	Belongs to the bacterial ribosomal protein bS21 family
COG0836	1	1	1	Belongs to the mannose-6-phosphate isomerase type 2 family
COG0838	1	1	1	NDH-1 shuttles electrons from NADH, via FMN and iron- sulfur (Fe-S) centers, to quinones in the respiratory chain. The immediate electron acceptor for the enzyme in this species is believed to be ubiquinone. Couples the redox reaction to proton translocation (for every two electrons transferred, four hydrogen ions are translocated across the cytoplasmic membrane), and thus conserves the redox ene…
COG0839	1	1	1	Belongs to the complex I subunit 6 family
COG0849	1	1	1	cell division
COG0852	1	1	1	NDH-1 shuttles electrons from NADH, via FMN and iron- sulfur (Fe-S) centers, to quinones in the respiratory chain. The immediate electron acceptor for the enzyme in this species is believed to be ubiquinone. Couples the redox reaction to proton translocation (for every two electrons transferred, four hydrogen ions are translocated across the cytoplasmic membrane), and thus conserves the redox ene…
COG0853	1	1	1	Catalyzes the pyruvoyl-dependent decarboxylation of aspartate to produce beta-alanine
COG0854	1	1	1	Catalyzes the complicated ring closure reaction between the two acyclic compounds 1-deoxy-D-xylulose-5-phosphate (DXP) and 3-amino-2-oxopropyl phosphate (1-amino-acetone-3-phosphate or AAP) to form pyridoxine 5'-phosphate (PNP) and inorganic phosphate
COG0858	1	1	1	One of several proteins that assist in the late maturation steps of the functional core of the 30S ribosomal subunit. Associates with free 30S ribosomal subunits (but not with 30S subunits that are part of 70S ribosomes or polysomes). Required for efficient processing of 16S rRNA. May interact with the 5'-terminal helix region of 16S rRNA
COG0860	1	1	1	N-Acetylmuramoyl-L-alanine amidase
COG1003	1	1	1	The glycine cleavage system catalyzes the degradation of glycine. The P protein binds the alpha-amino group of glycine through its pyridoxal phosphate cofactor
COG1004	1	1	1	Belongs to the UDP-glucose GDP-mannose dehydrogenase family
COG1005	1	1	1	NDH-1 shuttles electrons from NADH, via FMN and iron- sulfur (Fe-S) centers, to quinones in the respiratory chain. The immediate electron acceptor for the enzyme in this species is believed to be ubiquinone. Couples the redox reaction to proton translocation (for every two electrons transferred, four hydrogen ions are translocated across the cytoplasmic membrane), and thus conserves the redox ene…
COG1007	1	1	1	ATP synthesis coupled electron transport
COG1008	1	1	1	NDH-1 shuttles electrons from NAD(P)H, via FMN and iron- sulfur (Fe-S) centers, to quinones in the respiratory chain. The immediate electron acceptor for the enzyme in this species is believed to be plastoquinone. Couples the redox reaction to proton translocation (for every two electrons transferred, four hydrogen ions are translocated across the cytoplasmic membrane), and thus conserves the red…
COG1009	1	1	1	NADH ubiquinone oxidoreductase subunit 5 chain L Multisubunit Na H antiporter, MnhA subunit
COG1032	1	1	1	radical SAM domain protein
COG1044	1	1	1	Catalyzes the N-acylation of UDP-3-O-acylglucosamine using 3-hydroxyacyl-ACP as the acyl donor. Is involved in the biosynthesis of lipid A, a phosphorylated glycolipid that anchors the lipopolysaccharide to the outer membrane of the cell
COG1045	1	1	1	serine acetyltransferase
COG1057	1	1	1	Catalyzes the reversible adenylation of nicotinate mononucleotide (NaMN) to nicotinic acid adenine dinucleotide (NaAD)
COG1066	1	1	1	DNA-dependent ATPase involved in processing of recombination intermediates, plays a role in repairing DNA breaks. Stimulates the branch migration of RecA-mediated strand transfer reactions, allowing the 3' invading strand to extend heteroduplex DNA faster. Binds ssDNA in the presence of ADP but not other nucleotides, has ATPase activity that is stimulated by ssDNA and various branched DNA structu…
COG1074	1	1	1	ATP-dependent DNA helicase activity
COG1077	1	1	1	Cell shape determining protein MreB Mrl
COG1082	1	1	1	Xylose isomerase domain protein TIM barrel
COG1083	1	1	1	cytidylyl-transferase
COG1086	1	1	1	Polysaccharide biosynthesis protein
COG1092	1	1	1	Specifically methylates the guanine in position 2445 (m2G2445) and the guanine in position 2069 (m7G2069) of 23S rRNA
COG1104	1	1	1	cysteine desulfurase activity
COG1108	1	1	1	ABC-type Mn2 Zn2 transport systems permease components
COG1117	1	1	1	ATPase-coupled phosphate ion transmembrane transporter activity
COG1120	1	1	1	ATPase activity
COG1127	1	1	1	ABC transporter
COG1137	1	1	1	ATPase activity
COG1138	1	1	1	Cytochrome C-type biogenesis protein
COG1150	1	1	1	heterodisulfide reductase subunit C
COG1152	1	1	1	4Fe-4S ferredoxin iron-sulfur binding domain protein
COG1154	1	1	1	Catalyzes the acyloin condensation reaction between C atoms 2 and 3 of pyruvate and glyceraldehyde 3-phosphate to yield 1-deoxy-D-xylulose-5-phosphate (DXP)
COG1158	1	1	1	Facilitates transcription termination by a mechanism that involves Rho binding to the nascent RNA, activation of Rho's RNA-dependent ATPase activity, and release of the mRNA from the DNA template
COG1159	1	1	1	An essential GTPase that binds both GDP and GTP, with rapid nucleotide exchange. Plays a role in 16S rRNA processing and 30S ribosomal subunit biogenesis and possibly also in cell cycle regulation and energy metabolism
COG1160	1	1	1	GTP binding
COG1162	1	1	1	GTPase activity
COG1167	1	1	1	Transcriptional regulators containing a DNA-binding HTH domain and an aminotransferase domain MocR family and their eukaryotic orthologs
COG1180	1	1	1	Activation of pyruvate formate-lyase under anaerobic conditions by generation of an organic free radical, using S- adenosylmethionine and reduced flavodoxin as cosubstrates to produce 5'-deoxy-adenosine
COG1183	1	1	1	phosphatidylcholine synthase activity
COG1185	1	1	1	polyribonucleotide nucleotidyltransferase activity
COG1187	1	1	1	pseudouridine synthase activity
COG1188	1	1	1	Ribosome-associated heat shock protein implicated in the recycling of the 50S subunit, (S4 paralog))
COG1190	1	1	1	Belongs to the class-II aminoacyl-tRNA synthetase family
COG1194	1	1	1	a g-specific adenine glycosylase
COG1197	1	1	1	Couples transcription and DNA repair by recognizing RNA polymerase (RNAP) stalled at DNA lesions. Mediates ATP-dependent release of RNAP and its truncated transcript from the DNA, and recruitment of nucleotide excision repair machinery to the damaged site
COG1198	1	1	1	Involved in the restart of stalled replication forks. Recognizes and binds the arrested nascent DNA chain at stalled replication forks. It can open the DNA duplex, via its helicase activity, and promote assembly of the primosome and loading of the major replicative helicase DnaB onto DNA
COG1199	1	1	1	ATP-dependent helicase activity
COG1200	1	1	1	Critical role in recombination and DNA repair. Helps process Holliday junction intermediates to mature products by catalyzing branch migration. Has a DNA unwinding activity characteristic of a DNA helicase with a 3'- to 5'- polarity. Unwinds branched duplex DNA (Y-DNA)
COG1207	1	1	1	Catalyzes the last two sequential reactions in the de novo biosynthetic pathway for UDP-N-acetylglucosamine (UDP- GlcNAc). The C-terminal domain catalyzes the transfer of acetyl group from acetyl coenzyme A to glucosamine-1-phosphate (GlcN-1-P) to produce N-acetylglucosamine-1-phosphate (GlcNAc-1-P), which is converted into UDP-GlcNAc by the transfer of uridine 5- monophosphate (from uridine 5-tr…
COG1208	1	1	1	COG1208 Nucleoside-diphosphate-sugar pyrophosphorylase involved in lipopolysaccharide biosynthesis translation initiation factor 2B, gamma epsilon subunits eIF-2Bgamma eIF-2Bepsilon
COG1210	1	1	1	Utp--glucose-1-phosphate uridylyltransferase
COG1211	1	1	1	2-C-methyl-D-erythritol 4-phosphate cytidylyltransferase activity
COG1212	1	1	1	Activates KDO (a required 8-carbon sugar) for incorporation into bacterial lipopolysaccharide in Gram-negative bacteria
COG1214	1	1	1	PFAM Peptidase M22, glycoprotease
COG1215	1	1	1	transferase activity, transferring glycosyl groups
COG1216	1	1	1	Glycosyl transferase, family 2
COG1217	1	1	1	gtp-binding protein TYPA
COG1218	1	1	1	3'(2'),5'-bisphosphate nucleotidase
COG1219	1	1	1	ATP-dependent specificity component of the Clp protease. It directs the protease to specific substrates. Can perform chaperone functions in the absence of ClpP
COG1220	1	1	1	this subunit has chaperone activity. The binding of ATP and its subsequent hydrolysis by HslU are essential for unfolding of protein substrates subsequently hydrolyzed by HslV. HslU recognizes the N-terminal part of its protein substrates and unfolds these before they are guided to HslV for hydrolysis
COG1235	1	1	1	May be involved in the transport of PQQ or its precursor to the periplasm
COG1236	1	1	1	Exonuclease of the beta-lactamase fold involved in RNA processing
COG1238	1	1	1	metal cluster binding
COG1242	1	1	1	4 iron, 4 sulfur cluster binding
COG1246	1	1	1	Belongs to the acetyltransferase family. ArgA subfamily
COG1251	1	1	1	Belongs to the nitrite and sulfite reductase 4Fe-4S domain family
COG1267	1	1	1	Lipid phosphatase which dephosphorylates phosphatidylglycerophosphate (PGP) to phosphatidylglycerol (PG)
COG1272	1	1	1	protein, Hemolysin III
COG1273	1	1	1	With LigD forms a non-homologous end joining (NHEJ) DNA repair enzyme, which repairs dsDNA breaks with reduced fidelity. Binds linear dsDNA with 5'- and 3'- overhangs but not closed circular dsDNA nor ssDNA. Recruits and stimulates the ligase activity of LigD
COG1277	1	1	1	ABC-type transport system involved in multi-copper enzyme maturation permease component
COG1280	1	1	1	lysine exporter protein (LysE YggA)
COG1282	1	1	1	The transhydrogenation between NADH and NADP is coupled to respiration and ATP hydrolysis and functions as a proton pump across the membrane
COG1286	1	1	1	toxin biosynthetic process
COG1290	1	1	1	Component of the ubiquinol-cytochrome c reductase complex (complex III or cytochrome b-c1 complex), which is a respiratory chain that generates an electrochemical potential coupled to ATP synthesis
COG1291	1	1	1	archaeal or bacterial-type flagellum-dependent cell motility
COG1295	1	1	1	ribonuclease BN
COG1296	1	1	1	Branched-chain amino acid permease (Azaleucine resistance)
COG1314	1	1	1	P-P-bond-hydrolysis-driven protein transmembrane transporter activity
COG1322	1	1	1	Protein conserved in bacteria
COG1324	1	1	1	tolerance protein
COG1327	1	1	1	Negatively regulates transcription of bacterial ribonucleotide reductase nrd genes and operons by binding to NrdR- boxes
COG1330	1	1	1	A helicase nuclease that prepares dsDNA breaks (DSB) for recombinational DNA repair. Binds to DSBs and unwinds DNA via a highly rapid and processive ATP-dependent bidirectional helicase activity. Unwinds dsDNA until it encounters a Chi (crossover hotspot instigator) sequence from the 3' direction. Cuts ssDNA a few nucleotides 3' to the Chi site. The properties and activities of the enzyme are cha…
COG1354	1	1	1	Participates in chromosomal partition during cell division. May act via the formation of a condensin-like complex containing Smc and ScpB that pull DNA away from mid-cell into both cell halves
COG1364	1	1	1	Catalyzes two activities which are involved in the cyclic version of arginine biosynthesis the synthesis of N- acetylglutamate from glutamate and acetyl-CoA as the acetyl donor, and of ornithine by transacetylation between N(2)-acetylornithine and glutamate
COG1381	1	1	1	Involved in DNA repair and RecF pathway recombination
COG1386	1	1	1	Participates in chromosomal partition during cell division. May act via the formation of a condensin-like complex containing Smc and ScpA that pull DNA away from mid-cell into both cell halves
COG1391	1	1	1	[glutamine synthetase]-adenylyl-L-tyrosine phosphorylase
COG1392	1	1	1	Phosphate transport regulator
COG1399	1	1	1	metal-binding, possibly nucleic acid-binding protein
COG1409	1	1	1	Hydrolyzes cAMP to 5'-AMP. Plays an important regulatory role in modulating the intracellular concentration of cAMP, thereby influencing cAMP-dependent processes
COG1410	1	1	1	methionine synthase
COG1418	1	1	1	mRNA catabolic process
COG1434	1	1	1	Gram-negative-bacterium-type cell wall biogenesis
COG1449	1	1	1	Belongs to the glycosyl hydrolase 57 family
COG1451	1	1	1	nucleotide metabolic process
COG1452	1	1	1	involved in the assembly of lipopolysaccharide (LPS) at the surface of the outer membrane
COG1459	1	1	1	type II secretion system
COG1463	1	1	1	ABC-type transport system involved in resistance to organic solvents, periplasmic component
COG1466	1	1	1	dna polymerase III delta subunit
COG1469	1	1	1	GTP cyclohydrolase I activity
COG1472	1	1	1	Belongs to the glycosyl hydrolase 3 family
COG1475	1	1	1	DNA binding
COG1477	1	1	1	protein flavinylation
COG1485	1	1	1	Reduces the stability of FtsZ polymers in the presence of ATP
COG1487	1	1	1	ribonuclease activity
COG1489	1	1	1	DNA binding
COG1496	1	1	1	oxidoreductase activity
COG1508	1	1	1	bacterial-type RNA polymerase transcriptional activator activity, sequence-specific DNA binding
COG1509	1	1	1	lysine 2,3-aminomutase activity
COG1519	1	1	1	Transferase
COG1520	1	1	1	Part of the outer membrane protein assembly complex, which is involved in assembly and insertion of beta-barrel proteins into the outer membrane
COG1521	1	1	1	Catalyzes the phosphorylation of pantothenate (Pan), the first step in CoA biosynthesis
COG1522	1	1	1	sequence-specific DNA binding
COG1534	1	1	1	Rna-binding protein
COG1539	1	1	1	Catalyzes the conversion of 7,8-dihydroneopterin to 6- hydroxymethyl-7,8-dihydropterin
COG1541	1	1	1	Catalyzes the activation of phenylacetic acid (PA) to phenylacetyl-CoA (PA-CoA)
COG1544	1	1	1	Required for dimerization of active 70S ribosomes into 100S ribosomes in stationary phase
COG1546	1	1	1	Belongs to the CinA family
COG1553	1	1	1	Part of a sulfur-relay system required for 2-thiolation of 5-methylaminomethyl-2-thiouridine (mnm(5)s(2)U) at tRNA wobble positions. Accepts sulfur from TusA and transfers it in turn to TusE
COG1555	1	1	1	photosystem II stabilization
COG1556	1	1	1	Lactate utilization protein
COG1559	1	1	1	Functions as a peptidoglycan terminase that cleaves nascent peptidoglycan strands endolytically to terminate their elongation
COG1561	1	1	1	YicC-like family, N-terminal region
COG1565	1	1	1	acr, cog1565
COG1570	1	1	1	exodeoxyribonuclease VII activity
COG1575	1	1	1	Belongs to the MenA family. Type 1 subfamily
COG1576	1	1	1	Specifically methylates the pseudouridine at position 1915 (m3Psi1915) in 23S rRNA
COG1585	1	1	1	Membrane protein implicated in regulation of membrane protease activity
COG1586	1	1	1	Catalyzes the decarboxylation of S-adenosylmethionine to S-adenosylmethioninamine (dcAdoMet), the propylamine donor required for the synthesis of the polyamines spermine and spermidine from the diamine putrescine
COG1587	1	1	1	Uroporphyrinogen-III synthase
COG1589	1	1	1	Essential cell division protein. May link together the upstream cell division proteins, which are predominantly cytoplasmic, with the downstream cell division proteins, which are predominantly periplasmic. May control correct divisome assembly
COG1592	1	1	1	Rubrerythrin
COG1595	1	1	1	DNA-templated transcription, initiation
COG1598	1	1	1	PFAM Uncharacterised protein family UPF0150
COG1600	1	1	1	Catalyzes the conversion of epoxyqueuosine (oQ) to queuosine (Q), which is a hypermodified base found in the wobble positions of tRNA(Asp), tRNA(Asn), tRNA(His) and tRNA(Tyr)
COG1610	1	1	1	YqeY-like protein
COG1611	1	1	1	Belongs to the LOG family
COG1633	1	1	1	Catalyzes the formation of the isocyclic ring in chlorophyll biosynthesis. Mediates the cyclase reaction, which results in the formation of divinylprotochlorophyllide (Pchlide) characteristic of all chlorophylls from magnesium-protoporphyrin IX 13-monomethyl ester (MgPMME)
COG1637	1	1	1	Cleaves both 3' and 5' ssDNA extremities of branched DNA structures
COG1640	1	1	1	4-alpha-glucanotransferase
COG1648	1	1	1	precorrin-2 dehydrogenase activity
COG1652	1	1	1	LysM domain
COG1654	1	1	1	Acts both as a biotin-- acetyl-CoA-carboxylase ligase and a biotin-operon repressor. In the presence of ATP, BirA activates biotin to form the BirA-biotinyl-5'-adenylate (BirA-bio- 5'-AMP or holoBirA) complex. HoloBirA can either transfer the biotinyl moiety to the biotin carboxyl carrier protein (BCCP) subunit of acetyl-CoA carboxylase, or bind to the biotin operator site and inhibit transcripti…
COG1660	1	1	1	Displays ATPase and GTPase activities
COG1663	1	1	1	tetraacyldisaccharide 4'-kinase activity
COG1664	1	1	1	Polymer-forming cytoskeletal
COG1666	1	1	1	GTP binding
COG1670	1	1	1	COG1670 acetyltransferases, including N-acetylases of ribosomal proteins
COG1671	1	1	1	Belongs to the UPF0178 family
COG1674	1	1	1	ftsk spoiiie
COG1678	1	1	1	Uncharacterized ACR, COG1678
COG1686	1	1	1	Belongs to the peptidase S11 family
COG1687	1	1	1	branched-chain amino acid
COG1694	1	1	1	Mazg nucleotide pyrophosphohydrolase
COG1715	1	1	1	Restriction endonuclease
COG1720	1	1	1	tRNA m6t6A37 methyltransferase activity
COG1722	1	1	1	exodeoxyribonuclease VII activity
COG1729	1	1	1	Mediates coordination of peptidoglycan synthesis and outer membrane constriction during cell division
COG1734	1	1	1	Transcription factor that acts by binding directly to the RNA polymerase (RNAP). Required for negative regulation of rRNA expression and positive regulation of several amino acid biosynthesis promoters
COG1752	1	1	1	Esterase of the alpha-beta hydrolase superfamily
COG1758	1	1	1	RNA polymerase activity
COG1762	1	1	1	phosphoenolpyruvate-dependent sugar phosphotransferase system
COG1792	1	1	1	Involved in formation and maintenance of cell shape
COG1793	1	1	1	dna ligase
COG1797	1	1	1	cobyrinic acid a,c-diamide synthase activity
COG1806	1	1	1	Bifunctional serine threonine kinase and phosphorylase involved in the regulation of the
COG1807	1	1	1	4-amino-4-deoxy-L-arabinose transferase and related glycosyltransferases of PMT family
COG1825	1	1	1	This is one of the proteins that binds to the 5S RNA in the ribosome where it forms part of the central protuberance
COG1838	1	1	1	Catalyzes the reversible hydration of fumarate to (S)- malate
COG1841	1	1	1	ribosomal large subunit assembly
COG1850	1	1	1	ribulose-bisphosphate carboxylase activity
COG1858	1	1	1	cytochrome C peroxidase
COG1862	1	1	1	Preprotein translocase
COG1872	1	1	1	DUF167
COG1881	1	1	1	PFAM PEBP family protein
COG1883	1	1	1	Na -transporting methylmalonyl-CoA oxaloacetate decarboxylase, beta subunit
COG1887	1	1	1	Glycosyl glycerophosphate transferases involved in teichoic acid biosynthesis TagF TagB EpsJ RodC
COG1897	1	1	1	L-methionine biosynthetic process from homoserine via O-succinyl-L-homoserine and cystathionine
COG1905	1	1	1	PFAM NADH dehydrogenase (ubiquinone) 24 kDa subunit
COG1908	1	1	1	Methyl-viologen-reducing hydrogenase, delta subunit
COG1916	1	1	1	peptidoglycan binding
COG1923	1	1	1	regulation of RNA biosynthetic process
COG1925	1	1	1	phosphoenolpyruvate-dependent sugar phosphotransferase system
COG1932	1	1	1	Catalyzes the reversible conversion of 3- phosphohydroxypyruvate to phosphoserine and of 3-hydroxy-2-oxo-4- phosphonooxybutanoate to phosphohydroxythreonine
COG1934	1	1	1	Involved in the assembly of lipopolysaccharide (LPS). Required for the translocation of LPS from the inner membrane to the outer membrane. May form a bridge between the inner membrane and the outer membrane, via interactions with LptC and LptD, thereby facilitating LPS transfer across the periplasm
COG1941	1	1	1	NADH ubiquinone oxidoreductase 20 kDa subunit
COG1943	1	1	1	Transposase
COG1947	1	1	1	Catalyzes the phosphorylation of the position 2 hydroxy group of 4-diphosphocytidyl-2C-methyl-D-erythritol
COG1949	1	1	1	3'-to-5' exoribonuclease specific for small oligoribonucleotides
COG1951	1	1	1	Catalyzes the reversible hydration of fumarate to (S)- malate
COG1952	1	1	1	One of the proteins required for the normal export of preproteins out of the cell cytoplasm. It is a molecular chaperone that binds to a subset of precursor proteins, maintaining them in a translocation-competent state. It also specifically binds to its receptor SecA
COG1960	1	1	1	acyl-CoA dehydrogenase activity
COG1981	1	1	1	membrane
COG1985	1	1	1	Converts 2,5-diamino-6-(ribosylamino)-4(3h)-pyrimidinone 5'-phosphate into 5-amino-6-(ribosylamino)-2,4(1h,3h)- pyrimidinedione 5'-phosphate
COG1989	1	1	1	Cleaves type-4 fimbrial leader sequence and methylates the N-terminal (generally Phe) residue
COG1993	1	1	1	acr, cog1993
COG1994	1	1	1	Peptidase M50
COG1995	1	1	1	Catalyzes the NAD(P)-dependent oxidation of 4- (phosphohydroxy)-L-threonine (HTP) into 2-amino-3-oxo-4- (phosphohydroxy)butyric acid which spontaneously decarboxylates to form 3-amino-2-oxopropyl phosphate (AHAP)
COG2001	1	1	1	Belongs to the MraZ family
COG2003	1	1	1	Belongs to the UPF0758 family
COG2009	1	1	1	succinate dehydrogenase
COG2018	1	1	1	Roadblock/LC7 domain
COG2022	1	1	1	thiamine diphosphate biosynthetic process
COG2046	1	1	1	Belongs to the sulfate adenylyltransferase family
COG2050	1	1	1	protein possibly involved in aromatic compounds catabolism
COG2065	1	1	1	Also displays a weak uracil phosphoribosyltransferase activity which is not physiologically significant
COG2074	1	1	1	transferase activity, transferring acyl groups
COG2089	1	1	1	acid synthase
COG2091	1	1	1	lysine biosynthetic process via aminoadipic acid
COG2096	1	1	1	Adenosyltransferase
COG2104	1	1	1	thiamine diphosphate biosynthetic process
COG2110	1	1	1	phosphatase homologous to the C-terminal domain of histone macroH2A1
COG2114	1	1	1	Pfam Adenylate and Guanylate cyclase catalytic domain
COG2127	1	1	1	Involved in the modulation of the specificity of the ClpAP-mediated ATP-dependent protein degradation
COG2131	1	1	1	deaminase
COG2137	1	1	1	regulation of response to DNA damage stimulus
COG2142	1	1	1	Succinate dehydrogenase hydrophobic membrane anchor
COG2143	1	1	1	COG2143 Thioredoxin-related protein
COG2148	1	1	1	undecaprenyl-phosphate glucose phosphotransferase activity
COG2159	1	1	1	amidohydrolase
COG2168	1	1	1	tRNA wobble position uridine thiolation
COG2170	1	1	1	ATP-dependent carboxylate-amine ligase which exhibits weak glutamate--cysteine ligase activity
COG2171	1	1	1	N-acyltransferase activity
COG2175	1	1	1	clavaminate synthase activity
COG2177	1	1	1	Part of the ABC transporter FtsEX involved in
COG2181	1	1	1	nitrate reductase activity
COG2183	1	1	1	response to ionizing radiation
COG2187	1	1	1	AAA domain
COG2200	1	1	1	EAL domain
COG2207	1	1	1	Transcriptional regulator
COG2210	1	1	1	Belongs to the sulfur carrier protein TusA family
COG2215	1	1	1	Belongs to the NiCoT transporter (TC 2.A.52) family
COG2227	1	1	1	3-demethylubiquinone-9 3-O-methyltransferase activity
COG2231	1	1	1	endonuclease III
COG2242	1	1	1	protein methyltransferase activity
COG2244	1	1	1	polysaccharide biosynthetic process
COG2255	1	1	1	four-way junction helicase activity
COG2256	1	1	1	atpase related to the helicase subunit of the holliday junction resolvase
COG2261	1	1	1	transglycosylase associated protein
COG2262	1	1	1	GTPase that associates with the 50S ribosomal subunit and may have a role during protein synthesis or ribosome biogenesis
COG2265	1	1	1	Belongs to the class I-like SAM-binding methyltransferase superfamily. RNA M5U methyltransferase family
COG2269	1	1	1	With EpmB is involved in the beta-lysylation step of the post-translational modification of translation elongation factor P (EF-P). Catalyzes the ATP-dependent activation of (R)-beta-lysine produced by EpmB, forming a lysyl-adenylate, from which the beta- lysyl moiety is then transferred to the epsilon-amino group of a conserved specific lysine residue in EF-P
COG2315	1	1	1	Protein conserved in bacteria
COG2331	1	1	1	Regulatory protein, FmdB family
COG2332	1	1	1	Heme chaperone required for the biogenesis of c-type cytochromes. Transiently binds heme delivered by CcmC and transfers the heme to apo-cytochromes in a process facilitated by CcmF and CcmH
COG2334	1	1	1	A protein kinase that phosphorylates Ser and Thr residues. Probably acts to suppress the effects of stress linked to accumulation of reactive oxygen species. Probably involved in the extracytoplasmic stress response
COG2350	1	1	1	Protein conserved in bacteria
COG2353	1	1	1	YceI-like domain
COG2356	1	1	1	endonuclease I
COG2372	1	1	1	response to copper ion
COG2377	1	1	1	Catalyzes the specific phosphorylation of 1,6-anhydro-N- acetylmuramic acid (anhMurNAc) with the simultaneous cleavage of the 1,6-anhydro ring, generating MurNAc-6-P. Is required for the utilization of anhMurNAc either imported from the medium or derived from its own cell wall murein, and thus plays a role in cell wall recycling
COG2386	1	1	1	Required for the export of heme to the periplasm for the biogenesis of c-type cytochromes
COG2391	1	1	1	methyltransferase activity
COG2411	1	1	1	cytidine deaminase activity
COG2433	1	1	1	Pfam Transposase IS66
COG2606	1	1	1	Belongs to the prolyl-tRNA editing family. YbaK EbsC subfamily
COG2607	1	1	1	Atpase (Aaa
COG2608	1	1	1	mercury ion transmembrane transporter activity
COG2609	1	1	1	component of the pyruvate dehydrogenase (PDH) complex, that catalyzes the overall conversion of pyruvate to acetyl-CoA and CO(2)
COG2703	1	1	1	oxygen carrier activity
COG2755	1	1	1	lipolytic protein G-D-S-L family
COG2804	1	1	1	Type II secretory pathway, ATPase PulE Tfp pilus assembly pathway, ATPase PilB
COG2805	1	1	1	Type II/IV secretion system protein
COG2807	1	1	1	transmembrane transport
COG2812	1	1	1	DNA polymerase III is a complex, multichain enzyme responsible for most of the replicative synthesis in bacteria. This DNA polymerase also exhibits 3' to 5' exonuclease activity
COG2813	1	1	1	Specifically methylates the guanine in position
COG2816	1	1	1	NAD+ diphosphatase activity
COG2818	1	1	1	Glycosylase
COG2823	1	1	1	Periplasmic or secreted lipoprotein
COG2825	1	1	1	PFAM Outer membrane chaperone Skp (OmpH)
COG2827	1	1	1	Endonuclease containing a URI domain
COG2834	1	1	1	Participates in the translocation of lipoproteins from the inner membrane to the outer membrane. Only forms a complex with a lipoprotein if the residue after the N-terminal Cys is not an aspartate (The Asp acts as a targeting signal to indicate that the lipoprotein should stay in the inner membrane)
COG2835	1	1	1	tetraacyldisaccharide 4'-kinase activity
COG2838	1	1	1	Isocitrate dehydrogenase
COG2840	1	1	1	Smr protein MutS2
COG2844	1	1	1	Modifies, by uridylylation and deuridylylation, the PII regulatory proteins (GlnB and homologs), in response to the nitrogen status of the cell that GlnD senses through the glutamine level. Under low glutamine levels, catalyzes the conversion of the PII proteins and UTP to PII-UMP and PPi, while under higher glutamine levels, GlnD hydrolyzes PII-UMP to PII and UMP (deuridylylation). Thus, control…
COG2847	1	1	1	Copper chaperone PCu(A)C
COG2853	1	1	1	Lipoprotein
COG2854	1	1	1	intermembrane phospholipid transfer
COG2856	1	1	1	Zn peptidase
COG2857	1	1	1	Cytochrome c1
COG2867	1	1	1	negative regulation of translational initiation
COG2877	1	1	1	3-deoxy-8-phosphooctulonate synthase activity
COG2884	1	1	1	Cell division ATP-binding protein ftsE
COG2888	1	1	1	peptidyl-tyrosine sulfation
COG2891	1	1	1	Involved in formation of the rod shape of the cell. May also contribute to regulation of formation of penicillin-binding proteins
COG2896	1	1	1	Catalyzes the cyclization of GTP to (8S)-3',8-cyclo-7,8- dihydroguanosine 5'-triphosphate
COG2897	1	1	1	thiosulfate sulfurtransferase activity
COG2901	1	1	1	Activates ribosomal RNA transcription. Plays a direct role in upstream activation of rRNA promoters
COG2902	1	1	1	Dehydrogenase
COG2905	1	1	1	signal-transduction protein containing cAMP-binding and CBS domains
COG2908	1	1	1	Hydrolyzes the pyrophosphate bond of UDP-2,3- diacylglucosamine to yield 2,3-diacylglucosamine 1-phosphate (lipid X) and UMP by catalyzing the attack of water at the alpha-P atom. Involved in the biosynthesis of lipid A, a phosphorylated glycolipid that anchors the lipopolysaccharide to the outer membrane of the cell
COG2913	1	1	1	Part of the outer membrane protein assembly complex, which is involved in assembly and insertion of beta-barrel proteins into the outer membrane
COG2914	1	1	1	Belongs to the UPF0125 (RnfH) family
COG2917	1	1	1	probably involved in intracellular septation
COG2918	1	1	1	glutathione biosynthetic process
COG2919	1	1	1	Essential cell division protein. May link together the upstream cell division proteins, which are predominantly cytoplasmic, with the downstream cell division proteins, which are predominantly periplasmic
COG2921	1	1	1	Belongs to the UPF0250 family
COG2922	1	1	1	Belongs to the Smg family
COG2923	1	1	1	Belongs to the DsrF TusC family
COG2924	1	1	1	Could be a mediator in iron transactions between iron acquisition and iron-requiring processes, such as synthesis and or repair of Fe-S clusters in biosynthetic enzymes
COG2925	1	1	1	Exonuclease
COG2927	1	1	1	DNA polymerase III (CHI subunit)
COG2928	1	1	1	Conserved Protein
COG2938	1	1	1	An FAD assembly protein, which accelerates covalent attachment of the cofactor into other proteins. Plays an essential role in the assembly of succinate dehydrogenase (SDH, respiratory complex II), an enzyme complex that is a component of both the tricarboxylic acid cycle and the electron transport chain, and which couples the oxidation of succinate to fumarate with the reduction of ubiquinone (c…
COG2940	1	1	1	SET domain
COG2941	1	1	1	Oxygenase that introduces the hydroxyl group at carbon five of 2-nonaprenyl-3-methyl-6-methoxy-1,4-benzoquinol resulting in the formation of 2-nonaprenyl-3-methyl-5-hydroxy-6-methoxy-1,4- benzoquinol
COG2944	1	1	1	sequence-specific DNA binding
COG2951	1	1	1	lytic endotransglycosylase activity
COG2954	1	1	1	triphosphatase activity
COG2956	1	1	1	Modulates cellular lipopolysaccharide (LPS) levels by regulating LpxC, which is involved in lipid A biosynthesis. May act by modulating the proteolytic activity of FtsH towards LpxC. May also coordinate assembly of proteins involved in LPS synthesis at the plasma membrane
COG2959	1	1	1	enzyme of heme biosynthesis
COG2960	1	1	1	long-chain fatty acid transporting porin activity
COG2967	1	1	1	ApaG domain
COG2969	1	1	1	positive regulation of protein catabolic process
COG2972	1	1	1	Histidine kinase
COG2974	1	1	1	May be involved in recombination
COG2975	1	1	1	iron-sulfur cluster assembly
COG2976	1	1	1	Protein conserved in bacteria
COG2980	1	1	1	Together with LptD, is involved in the assembly of lipopolysaccharide (LPS) at the surface of the outer membrane. Required for the proper assembly of LptD. Binds LPS and may serve as the LPS recognition site at the outer membrane
COG2981	1	1	1	High affinity, high specificity proton-dependent sulfate transporter, which mediates sulfate uptake. Provides the sulfur source for the cysteine synthesis pathway
COG2982	1	1	1	Protein involved in outer membrane biogenesis
COG2983	1	1	1	Belongs to the UPF0260 family
COG2993	1	1	1	Cytochrome C oxidase, mono-heme subunit/FixO
COG2995	1	1	1	paraquat-inducible protein a
COG3001	1	1	1	Fructosamine kinase
COG3016	1	1	1	Iron-regulated protein
COG3022	1	1	1	response to hydroperoxide
COG3023	1	1	1	N-Acetylmuramoyl-L-alanine amidase
COG3027	1	1	1	Activator of cell division through the inhibition of FtsZ GTPase activity, therefore promoting FtsZ assembly into bundles of protofilaments necessary for the formation of the division Z ring. It is recruited early at mid-cell but it is not essential for cell division
COG3028	1	1	1	Belongs to the UPF0307 family
COG3030	1	1	1	protein affecting phage T7 exclusion by the F plasmid
COG3043	1	1	1	anaerobic respiration
COG3062	1	1	1	negative regulation of establishment of protein localization
COG3063	1	1	1	Type IV pilus biogenesis stability protein PilW
COG3064	1	1	1	Membrane
COG3071	1	1	1	HemY protein
COG3073	1	1	1	An anti-sigma factor for extracytoplasmic function (ECF) sigma factor sigma-E (RpoE). ECF sigma factors are held in an inactive form by an anti-sigma factor until released by regulated intramembrane proteolysis (RIP). RIP occurs when an extracytoplasmic signal triggers a concerted proteolytic cascade to transmit information and elicit cellular responses. The membrane-spanning regulatory substrate…
COG3079	1	1	1	Belongs to the UPF0149 family
COG3086	1	1	1	response to oxidative stress
COG3087	1	1	1	Lytic transglycosylase with a strong preference for naked glycan strands that lack stem peptides
COG3088	1	1	1	subunit of a heme lyase
COG3091	1	1	1	SprT-like family
COG3100	1	1	1	YcgL domain-containing protein
COG3107	1	1	1	peptidoglycan biosynthetic process
COG3113	1	1	1	response to antibiotic
COG3114	1	1	1	Required for the export of heme to the periplasm for the biogenesis of c-type cytochromes
COG3115	1	1	1	cell septum assembly
COG3116	1	1	1	cell division
COG3117	1	1	1	lipopolysaccharide transmembrane transporter activity
COG3134	1	1	1	Outer membrane lipoprotein
COG3147	1	1	1	Non-essential cell division protein that could be required for efficient cell constriction
COG3154	1	1	1	lipid carrier protein
COG3157	1	1	1	Type VI secretion system effector, Hcp
COG3159	1	1	1	Protein conserved in bacteria
COG3160	1	1	1	Binds RpoD and negatively regulates RpoD-mediated transcription activation by preventing the interaction between the primary sigma factor RpoD with the catalytic core of the RNA polymerase and with promoter DNA. May be involved in replacement of the RNA polymerase sigma subunit from RpoD to RpoS during the transition from exponential growth to the stationary phase
COG3161	1	1	1	chorismate lyase activity
COG3164	1	1	1	Protein of unknown function
COG3165	1	1	1	ubiquinone biosynthetic process from chorismate
COG3166	1	1	1	PFAM Fimbrial assembly family protein
COG3167	1	1	1	carbon utilization
COG3168	1	1	1	Pilus assembly protein, PilP
COG3178	1	1	1	'Phosphotransferase
COG3182	1	1	1	Iron-regulated membrane protein
COG3193	1	1	1	protein, possibly involved in utilization of glycolate and propanediol
COG3197	1	1	1	Cytochrome oxidase maturation protein
COG3200	1	1	1	phospho-2-dehydro-3-deoxyheptonate aldolase
COG3203	1	1	1	Forms passive diffusion pores that allow small molecular weight hydrophilic materials across the outer membrane
COG3205	1	1	1	membrane
COG3206	1	1	1	protein involved in exopolysaccharide biosynthesis
COG3215	1	1	1	Pilus assembly protein PilZ
COG3216	1	1	1	Uncharacterized protein conserved in bacteria (DUF2062)
COG3222	1	1	1	Protein conserved in bacteria
COG3224	1	1	1	Antibiotic biosynthesis monooxygenase
COG3225	1	1	1	cell adhesion
COG3242	1	1	1	Uncharacterized protein conserved in bacteria (DUF2065)
COG3249	1	1	1	protein conserved in bacteria
COG3255	1	1	1	Sterol carrier protein
COG3258	1	1	1	Cytochrome c
COG3264	1	1	1	Mechanosensitive ion channel
COG3266	1	1	1	domain, Protein
COG3278	1	1	1	Belongs to the heme-copper respiratory oxidase family
COG3288	1	1	1	NAD(P)+ transhydrogenase (AB-specific) activity
COG3290	1	1	1	protein histidine kinase activity
COG3302	1	1	1	dmso reductase anchor subunit
COG3307	1	1	1	#NAME?
COG3310	1	1	1	Protein conserved in bacteria
COG3311	1	1	1	Transcriptional regulator
COG3312	1	1	1	ion transport
COG3313	1	1	1	Fe-S protein
COG3317	1	1	1	Gram-negative-bacterium-type cell outer membrane assembly
COG3360	1	1	1	Dodecin
COG3437	1	1	1	response regulator, receiver
COG3439	1	1	1	Domain of unknown function DUF302
COG3449	1	1	1	Inhibits the supercoiling activity of DNA gyrase. Acts by inhibiting DNA gyrase at an early step, prior to (or at the step of) binding of DNA by the gyrase. It protects cells against toxins that target DNA gyrase, by inhibiting activity of these toxins and reducing the formation of lethal double-strand breaks in the cell
COG3471	1	1	1	Protein of unknown function (DUF541)
COG3495	1	1	1	Protein conserved in bacteria
COG3498	1	1	1	tail tube protein
COG3516	1	1	1	type VI secretion protein
COG3517	1	1	1	type VI secretion protein
COG3518	1	1	1	anti-sigma factor antagonist activity
COG3523	1	1	1	ImpA, N-terminal, type VI secretion system
COG3561	1	1	1	AntA/AntB antirepressor
COG3562	1	1	1	capsule polysaccharide
COG3605	1	1	1	phosphoenolpyruvate-protein phosphotransferase activity
COG3628	1	1	1	GPW Gp25 family protein
COG3635	1	1	1	2,3-bisphosphoglycerate-independent phosphoglycerate mutase activity
COG3636	1	1	1	A helicase nuclease that prepares dsDNA breaks (DSB) for recombinational DNA repair. Binds to DSBs and unwinds DNA via a highly rapid and processive ATP-dependent bidirectional helicase activity. Unwinds dsDNA until it encounters a Chi (crossover hotspot instigator) sequence from the 3' direction. Cuts ssDNA a few nucleotides 3' to the Chi site. The properties and activities of the enzyme are cha…
COG3647	1	1	1	Membrane
COG3657	1	1	1	addiction module killer protein
COG3660	1	1	1	Nucleoside-diphosphate-sugar epimerase
COG3668	1	1	1	Plasmid stabilization system
COG3671	1	1	1	membrane
COG3705	1	1	1	Required for the first step of histidine biosynthesis. May allow the feedback regulation of ATP phosphoribosyltransferase activity by histidine
COG3707	1	1	1	response regulator
COG3737	1	1	1	Protein of unknown function (DUF498/DUF598)
COG3743	1	1	1	rRNA binding
COG3756	1	1	1	Protein conserved in bacteria
COG3764	1	1	1	Sortase (surface protein transpeptidase)
COG3772	1	1	1	lysozyme
COG3784	1	1	1	Protein of unknown function (DUF1318)
COG3789	1	1	1	protein conserved in bacteria
COG3808	1	1	1	pump that utilizes the energy of pyrophosphate hydrolysis as the driving force for
COG3829	1	1	1	transcription factor binding
COG3842	1	1	1	ATPase activity
COG3852	1	1	1	Histidine kinase
COG3905	1	1	1	.,Oxidizes proline to glutamate for use as a carbon and nitrogen source
COG3935	1	1	1	DnaD domain protein
COG3941	1	1	1	tape measure
COG3954	1	1	1	Phosphoribulokinase
COG4105	1	1	1	Part of the outer membrane protein assembly complex, which is involved in assembly and insertion of beta-barrel proteins into the outer membrane
COG4106	1	1	1	trans-aconitate 2-methyltransferase activity
COG4108	1	1	1	Increases the formation of ribosomal termination complexes and stimulates activities of RF-1 and RF-2. It binds guanine nucleotides and has strong preference for UGA stop codons. It may interact directly with the ribosome. The stimulation of RF- 1 and RF-2 is significantly reduced by GTP and GDP, but not by GMP
COG4117	1	1	1	Thiosulfate reductase cytochrome B subunit (Membrane anchoring protein)
COG4133	1	1	1	protoheme IX ABC transporter activity
COG4137	1	1	1	Cytochrome C assembly protein
COG4148	1	1	1	Part of the ABC transporter complex ModABC involved in molybdenum import. Responsible for energy coupling to the transport system
COG4149	1	1	1	molybdate abc transporter
COG4166	1	1	1	transmembrane transport
COG4172	1	1	1	Belongs to the ABC transporter superfamily
COG4174	1	1	1	ABC transporter (Permease)
COG4177	1	1	1	L-phenylalanine transmembrane transporter activity
COG4181	1	1	1	ATPase activity
COG4197	1	1	1	protein conserved in bacteria, prophage-related
COG4198	1	1	1	Conserved Protein
COG4206	1	1	1	TonB-dependent receptor
COG4221	1	1	1	oxidoreductase activity
COG4232	1	1	1	protein-disulfide reductase activity
COG4235	1	1	1	cytochrome complex assembly
COG4239	1	1	1	(ABC) transporter, permease
COG4255	1	1	1	Protein conserved in bacteria
COG4262	1	1	1	Catalyzes the irreversible transfer of a propylamine group from the amino donor S-adenosylmethioninamine (decarboxy- AdoMet) to putrescine (1,4-diaminobutane) to yield spermidine
COG4324	1	1	1	Aminopeptidase
COG4383	1	1	1	Mu-like prophage protein gp29
COG4385	1	1	1	Tail protein
COG4391	1	1	1	Protein conserved in bacteria
COG4456	1	1	1	Virulence-associated protein
COG4518	1	1	1	Phage tail assembly chaperone proteins, E, or 41 or 14
COG4531	1	1	1	ABC-type Zn2 transport system, periplasmic component surface adhesin
COG4535	1	1	1	Mg2 and Co2 transporter CorC
COG4536	1	1	1	flavin adenine dinucleotide binding
COG4570	1	1	1	Endonuclease that resolves Holliday junction intermediates made during homologous genetic recombination and DNA repair. Exhibits sequence and structure-selective cleavage of four-way DNA junctions, where it introduces symmetrical nicks in two strands of the same polarity at the 5' side of dinucleotides. Corrects the defects in genetic recombination and DNA repair associated with inactivation of r…
COG4589	1	1	1	Belongs to the CDS family
COG4623	1	1	1	carbon-oxygen lyase activity, acting on polysaccharides
COG4641	1	1	1	Protein conserved in bacteria
COG4665	1	1	1	TRAP-type mannitol chloroaromatic compound transport system small permease component
COG4681	1	1	1	YaeQ
COG4701	1	1	1	Protein of unknown function (DUF721)
COG4706	1	1	1	dehydratase
COG4734	1	1	1	Psort location Cytoplasmic, score
COG4737	1	1	1	Cytotoxic translational repressor of toxin-antitoxin stability system
COG4775	1	1	1	Part of the outer membrane protein assembly complex, which is involved in assembly and insertion of beta-barrel proteins into the outer membrane
COG4796	1	1	1	Type ii and iii secretion system protein
COG4849	1	1	1	Protein conserved in bacteria
COG4861	1	1	1	Protein conserved in bacteria
COG4972	1	1	1	Pilus assembly protein
COG4973	1	1	1	Belongs to the 'phage' integrase family. XerC subfamily
COG4991	1	1	1	sh3 domain protein
COG4992	1	1	1	N2-acetyl-L-ornithine:2-oxoglutarate 5-aminotransferase activity
COG5004	1	1	1	Tail protein
COG5007	1	1	1	Belongs to the BolA IbaG family
COG5009	1	1	1	serine-type D-Ala-D-Ala carboxypeptidase activity
COG5016	1	1	1	pyruvate
COG5265	1	1	1	(ABC) transporter
COG5297	1	1	1	Belongs to the glycosyl hydrolase family 6
COG5339	1	1	1	Protein conserved in bacteria
COG5405	1	1	1	Protease subunit of a proteasome-like degradation complex believed to be a general protein degrading machinery
COG5412	1	1	1	phage tail tape measure protein
COG5416	1	1	1	Lipopolysaccharide assembly protein A domain
COG5449	1	1	1	Phage conserved hypothetical protein BR0599
COG5456	1	1	1	FixH
COG5473	1	1	1	translation initiation factor activity
COG5514	1	1	1
COG5557	1	1	1	Pfam Polysulphide reductase, NrfD
COG5571	1	1	1	outer membrane autotransporter
COG5607	1	1	1	PFAM CHAD domain containing protein
COG5615	1	1	1	integral membrane protein
