# Supplementary material for: Early genome erosion and internal phage-symbiont-host interaction in the endosymbionts of a cold-seep tubeworm
Source: iScience. 2023 Jun 7;26(7):107033. doi: 10.1016/j.isci.2023.107033 (PMC10300362; doi:10.1016/j.isci.2023.107033)
Supplement: Table S23. Functional comparisons of three genomic bins of the Sclerolinum annulatum endosymbionts based on annotation against the PFAM database, related to STAR Methods [file mmc24.xlsx]

## Sheet: Sheet1
Table S23 Functional comparisons of three genomic bins of the Sclerolinum annulatum endosymbionts based on annotation against the PFAM database, related to STAR Methods.
IDs	HMS1	BinC	BinI	Function
Functions with differences
PF00872.18	310	292	170	Transposase, Mutator family
PF13683.6	80	78	18	Integrase core domain
PF01527.20	96	89	32	Transposase
PF13276.6	74	75	17	HTH-like domain
PF05598.11	92	88	55	Transposase domain (DUF772)
PF01526.17	39	25	0	Tn3 transposase DDE domain
PF13700.6	39	25	1	Domain of unknown function (DUF4158)
PF00665.26	44	36	22	Integrase core domain
PF01609.21	84	79	69	Transposase DDE domain
PF01610.17	54	55	48	Transposase
PF13936.6	11	12	6	Helix-turn-helix domain
PF12762.7	25	20	19	ISXO2-like transposase domain
PF12760.7	14	15	11	Transposase zinc-ribbon domain
PF02545.14	7	3	3	Maf-like protein
PF02661.18	7	3	3	Fic/DOC family
PF13542.6	15	15	12	Helix-turn-helix domain of transposase family ISL3
PF00149.28	5	7	4	Calcineurin-like phosphoesterase
PF14294.6	6	6	4	Domain of unknown function (DUF4372)
PF13693.6	5	5	3	Winged helix-turn-helix DNA-binding
PF05136.13	2	2	0	Phage portal protein, lambda family
PF02384.16	9	8	7	N-6 DNA Methylase
PF01695.17	9	8	7	IstB-like ATP binding protein
PF05593.14	6	4	4	RHS Repeat
PF13333.6	4	4	2	Integrase core domain
PF01555.18	4	3	2	DNA methylase
PF02371.16	3	2	1	Transposase IS116/IS110/IS902 family
PF09299.11	3	3	1	Mu transposase, C-terminal
PF11939.8	3	3	1	[NiFe]-hydrogenase assembly, chaperone, HybE
PF04610.14	3	2	1	TrbL/VirB6 plasmid conjugal transfer protein
PF00512.25	12	12	11	His Kinase A (phospho-acceptor) domain
PF01381.22	9	9	8	Helix-turn-helix
PF00717.23	7	7	6	Peptidase S24-like
PF01979.20	5	5	4	Amidohydrolase family
PF06890.12	4	4	3	Bacteriophage Mu Gp45 protein
PF02599.16	3	3	2	Global regulator protein family
PF13401.6	3	3	2	AAA domain
PF02604.19	3	3	2	Antitoxin Phd_YefM, type II toxin-antitoxin system
PF01207.17	3	3	2	Dihydrouridine synthase (Dus)
PF13671.6	3	3	2	AAA domain
PF05015.13	2	2	1	RelE-like toxin of type II toxin-antitoxin system HigB
PF13503.6	2	2	1	Domain of unknown function (DUF4123)
PF06769.14	2	2	1	YoeB-like toxin of bacterial type II toxin-antitoxin system
PF04796.12	2	2	1	Plasmid encoded RepA protein
PF07819.13	2	2	1	PGAP1-like protein
PF13550.6	2	2	1	Putative phage tail protein
PF14718.6	1	1	0	Soluble lytic murein transglycosylase L domain
PF13203.6	1	1	0	Putative metallopeptidase domain
PF06763.11	1	1	0	Prophage minor tail protein Z (GPZ)
PF04002.15	1	1	0	RadC-like JAB domain
PF00589.22	8	9	8	Phage integrase family
PF05488.13	6	6	5	PAAR motif
PF06808.12	6	6	5	Tripartite ATP-independent periplasmic transporter, DctM component
PF00563.20	4	5	4	EAL domain
PF07409.12	5	5	4	Phage protein GP46
PF00892.20	5	5	5	EamA-like transporter family
PF13175.6	5	5	4	AAA ATPase domain
PF00206.20	4	3	3	Lyase
PF18766.1	4	3	4	SWI2/SNF2 ATPase
PF01595.20	3	4	3	Cyclin M transmembrane N-terminal domain
PF04717.12	3	2	2	Type VI secretion system, phage-baseplate injector
PF09588.10	3	3	2	YqaJ-like viral recombinase domain
PF04313.14	3	2	3	Type I restriction enzyme R protein N terminus (HSDR_N)
PF01051.21	3	2	3	Initiator Replication protein
PF03054.16	3	2	2	tRNA methyl transferase
PF15943.5	1	2	2	Putative antitoxin of bacterial toxin-antitoxin system, YdaS/YdaT
PF00565.17	2	1	2	Staphylococcal nuclease homologue
PF04356.12	2	1	1	Protein of unknown function (DUF489)
PF08328.11	2	1	1	Adenylosuccinate lyase C-terminal
PF05930.12	2	2	1	Prophage CP4-57 regulatory protein (AlpA)
PF07996.11	2	1	1	Type IV secretion system proteins
PF07879.11	1	1	0	PHB/PHA accumulation regulator DNA-binding domain
PF06791.13	1	0	1	Prophage tail length tape measure protein
PF04191.13	1	1	0	Phospholipid methyltransferase
PF07042.11	1	1	0	TrfA protein
PF04886.12	1	0	0	PT repeat
PF03743.14	1	1	0	Bacterial conjugation TrbI-like protein
PF01628.21	0	1	0	HrcA protein C terminal domain
PF14219.6	1	1	0	Domain of unknown function (DUF4328)
Comprehensive view of PFAM annotations
PF00005.27	34	34	34	ABC transporter
PF00072.24	22	22	22	Response regulator receiver domain
PF02518.26	19	19	19	Histidine kinase-, DNA gyrase B-, and HSP90-like ATPase
PF00571.28	16	16	16	CBS domain
PF07992.14	14	14	14	Pyridine nucleotide-disulphide oxidoreductase
PF00132.24	14	14	14	Bacterial transferase hexapeptide (six repeats)
PF04055.21	13	13	13	Radical SAM superfamily
PF00271.31	11	11	11	Helicase conserved C-terminal domain
PF01926.23	10	10	10	50S ribosome-binding GTPase
PF02754.16	10	10	10	Cysteine-rich domain
PF00155.21	10	10	10	Aminotransferase class I and II
PF00575.23	10	10	10	S1 RNA binding domain
PF00873.19	9	9	9	AcrB/AcrD/AcrF family
PF07963.12	8	8	8	Prokaryotic N-terminal methylation motif
PF00270.29	8	8	8	DEAD/DEAH box helicase
PF00578.21	8	8	8	AhpC/TSA family
PF00009.27	8	8	8	Elongation factor Tu GTP binding domain
PF00004.29	8	8	8	ATPase family associated with various cellular activities (AAA)
PF16576.5	7	7	7	Barrel-sandwich domain of CusB or HlyD membrane-fusion
PF04865.14	7	7	7	Baseplate J-like protein
PF01476.20	7	7	7	LysM domain
PF05594.14	7	7	7	Haemagluttinin repeat
PF03989.13	7	7	7	DNA gyrase C-terminal domain, beta-propeller
PF12796.7	6	6	6	Ankyrin repeats (3 copies)
PF02875.21	6	6	6	Mur ligase family, glutamate ligase domain
PF13419.6	6	6	6	Haloacid dehalogenase-like hydrolase
PF03466.20	6	6	6	LysR substrate binding domain
PF12838.7	6	6	6	4Fe-4S dicluster domain
PF00581.20	6	6	6	Rhodanese-like domain
PF00126.27	6	6	6	Bacterial regulatory helix-turn-helix protein, lysR family
PF01479.25	6	6	6	S4 domain
PF03144.25	6	6	6	Elongation factor Tu domain 2
PF01512.17	6	6	6	Respiratory-chain NADH dehydrogenase 51 Kd subunit
PF02508.14	6	6	6	Rnf-Nqr subunit, membrane protein
PF08245.12	6	6	6	Mur ligase middle domain
PF12801.7	6	6	6	4Fe-4S binding domain
PF01396.19	6	6	6	Topoisomerase DNA binding C4 zinc finger
PF13183.6	6	6	6	4Fe-4S dicluster domain
PF00034.21	6	6	6	Cytochrome c
PF07676.12	5	5	5	WD40-like Beta Propeller Repeat
PF02254.18	5	5	5	TrkA-N domain
PF00528.22	5	5	5	Binding-protein-dependent transport system inner membrane component
PF00133.22	5	5	5	tRNA synthetases class I (I, L, M and V)
PF00254.28	5	5	5	FKBP-type peptidyl-prolyl cis-trans isomerase
PF02954.19	5	5	5	Bacterial regulatory protein, Fis family
PF00171.22	5	5	5	Aldehyde dehydrogenase family
PF02896.18	5	5	5	PEP-utilising enzyme, TIM barrel domain
PF00990.21	5	5	5	Diguanylate cyclase, GGDEF domain
PF01420.19	5	5	5	Type I restriction modification DNA specificity domain
PF00696.28	5	5	5	Amino acid kinase family
PF01565.23	5	5	5	FAD binding domain
PF00890.24	5	5	5	FAD binding domain
PF01842.25	5	5	5	ACT domain
PF10076.9	5	5	5	Uncharacterised protein conserved in bacteria (DUF2313)
PF10145.9	5	5	5	Phage-related minor tail protein
PF02769.22	5	5	5	AIR synthase related protein, C-terminal domain
PF03460.17	5	5	5	Nitrite/Sulfite reductase ferredoxin-like half domain
PF00486.28	5	5	5	Transcriptional regulatory protein, C terminal
PF00291.25	5	5	5	Pyridoxal-phosphate dependent enzyme
PF00753.27	5	5	5	Metallo-beta-lactamase superfamily
PF10531.9	5	5	5	SLBB domain
PF13361.6	5	5	5	UvrD-like helicase C-terminal domain
PF00117.28	5	5	5	Glutamine amidotransferase class-I
PF13358.6	5	5	5	DDE superfamily endonuclease
PF03471.17	5	5	5	Transporter associated domain
PF00364.22	5	5	5	Biotin-requiring enzyme
PF10124.9	5	5	5	Mu-like prophage major head subunit gpT
PF01551.22	5	5	5	Peptidase family M23
PF02852.22	4	4	4	Pyridine nucleotide-disulphide oxidoreductase, dimerisation domain
PF11363.8	4	4	4	Protein of unknown function (DUF3164)
PF00679.24	4	4	4	Elongation factor G C-terminus
PF02878.16	4	4	4	Phosphoglucomutase/phosphomannomutase, alpha/beta/alpha domain I
PF00929.24	4	4	4	Exonuclease
PF13511.6	4	4	4	Domain of unknown function (DUF4124)
PF01855.19	4	4	4	Pyruvate flavodoxin/ferredoxin oxidoreductase, thiamine diP-bdg
PF00403.26	4	4	4	Heavy-metal-associated domain
PF05036.13	4	4	4	Sporulation related domain
PF04542.14	4	4	4	Sigma-70 region 2
PF01751.22	4	4	4	Toprim domain
PF00196.19	4	4	4	Bacterial regulatory proteins, luxR family
PF02879.16	4	4	4	Phosphoglucomutase/phosphomannomutase, alpha/beta/alpha domain II
PF02687.21	4	4	4	FtsX-like permease family
PF13386.6	4	4	4	Cytochrome C biogenesis protein transmembrane region
PF00293.28	4	4	4	NUDIX domain
PF00702.26	4	4	4	haloacid dehalogenase-like hydrolase
PF02321.18	4	4	4	Outer membrane efflux protein
PF00501.28	4	4	4	AMP-binding enzyme
PF13332.6	4	4	4	Hemagglutinin repeat
PF02080.21	4	4	4	TrkA-C domain
PF08264.13	4	4	4	Anticodon-binding domain of tRNA
PF03600.16	4	4	4	Citrate transporter
PF12019.8	4	4	4	Type II transport protein GspH
PF02086.15	4	4	4	D12 class N6 adenine-specific DNA methyltransferase
PF01569.21	4	4	4	PAP2 superfamily
PF01475.19	4	4	4	Ferric uptake regulator family
PF00158.26	4	4	4	Sigma-54 interaction domain
PF07724.14	4	4	4	AAA domain (Cdc48 subfamily)
PF00483.23	4	4	4	Nucleotidyl transferase
PF00535.26	4	4	4	Glycosyl transferase family 2
PF00330.20	4	4	4	Aconitase family (aconitate hydratase)
PF00384.22	4	4	4	Molybdopterin oxidoreductase
PF00664.23	4	4	4	ABC transporter transmembrane region
PF02880.16	4	4	4	Phosphoglucomutase/phosphomannomutase, alpha/beta/alpha domain III
PF16868.5	4	4	4	NMT1-like family
PF01627.23	4	4	4	Hpt domain
PF00682.19	4	4	4	HMGL-like
PF07244.15	4	4	4	Surface antigen variable number repeat
PF00156.27	4	4	4	Phosphoribosyl transferase domain
PF17482.2	4	4	4	Phage tail sheath C-terminal domain
PF01618.16	4	4	4	MotA/TolQ/ExbB proton channel family
PF02775.21	4	4	4	Thiamine pyrophosphate enzyme, C-terminal TPP binding domain
PF00216.21	4	4	4	Bacterial DNA-binding protein
PF00691.20	4	4	4	OmpA family
PF00905.22	4	4	4	Penicillin binding protein transpeptidase domain
PF01077.22	4	4	4	Nitrite and sulphite reductase 4Fe-4S domain
PF01225.25	4	4	4	Mur ligase family, catalytic domain
PF12848.7	4	4	4	ABC transporter
PF00580.21	4	4	4	UvrD/REP helicase N-terminal domain
PF02481.15	4	4	4	DNA recombination-mediator protein A
PF10431.9	4	4	4	C-terminal, D2-small domain, of ClpB protein
PF00085.20	4	4	4	Thioredoxin
PF13180.6	4	4	4	PDZ domain
PF01300.18	4	4	4	Telomere recombination
PF12704.7	4	4	4	MacB-like periplasmic core domain
PF02472.16	3	3	3	Biopolymer transport protein ExbD/TolR
PF00202.21	3	3	3	Aminotransferase class-III
PF04879.16	3	3	3	Molybdopterin oxidoreductase Fe4S4 domain
PF04205.14	3	3	3	FMN-binding domain
PF01380.22	3	3	3	SIS domain
PF13597.6	3	3	3	Anaerobic ribonucleoside-triphosphate reductase
PF02861.20	3	3	3	Clp amino terminal domain, pathogenicity island component
PF00408.20	3	3	3	Phosphoglucomutase/phosphomannomutase, C-terminal domain
PF13561.6	3	3	3	Enoyl-(Acyl carrier protein) reductase
PF12627.7	3	3	3	Probable RNA and SrmB- binding site of polymerase A
PF08335.11	3	3	3	GlnD PII-uridylyltransferase
PF01584.19	3	3	3	CheW-like domain
PF00239.21	3	3	3	Resolvase, N terminal domain
PF00462.24	3	3	3	Glutaredoxin
PF02913.19	3	3	3	FAD linked oxidases, C-terminal domain
PF01966.22	3	3	3	HD domain
PF04060.13	3	3	3	Putative Fe-S cluster
PF10589.9	3	3	3	NADH-ubiquinone oxidoreductase-F iron-sulfur binding region
PF02463.19	3	3	3	RecF/RecN/SMC N terminal domain
PF01326.19	3	3	3	Pyruvate phosphate dikinase, PEP/pyruvate binding domain
PF01206.17	3	3	3	Sulfurtransferase TusA
PF01145.25	3	3	3	SPFH domain / Band 7 family
PF01343.18	3	3	3	Peptidase family S49
PF08238.12	3	3	3	Sel1 repeat
PF07157.12	3	3	3	DNA circularisation protein N-terminus
PF02786.17	3	3	3	Carbamoyl-phosphate synthase L chain, ATP binding domain
PF01066.21	3	3	3	CDP-alcohol phosphatidyltransferase
PF00391.23	3	3	3	PEP-utilising enzyme, mobile domain
PF00534.20	3	3	3	Glycosyl transferases group 1
PF01568.21	3	3	3	Molydopterin dinucleotide binding domain
PF08502.10	3	3	3	LeuA allosteric (dimerisation) domain
PF00795.22	3	3	3	Carbon-nitrogen hydrolase
PF02779.24	3	3	3	Transketolase, pyrimidine binding domain
PF01656.23	3	3	3	CobQ/CobB/MinD/ParA nucleotide binding domain
PF00773.19	3	3	3	RNB domain
PF13394.6	3	3	3	4Fe-4S single cluster domain
PF04545.16	3	3	3	Sigma-70, region 4
PF00122.20	3	3	3	E1-E2 ATPase
PF01026.21	3	3	3	TatD related DNase
PF00749.21	3	3	3	tRNA synthetases class I (E and Q), catalytic domain
PF00266.19	3	3	3	Aminotransferase class-V
PF01521.20	3	3	3	Iron-sulphur cluster biosynthesis
PF01336.25	3	3	3	OB-fold nucleic acid binding domain
PF00015.21	3	3	3	Methyl-accepting chemotaxis protein (MCP) signalling domain
PF00551.19	3	3	3	Formyl transferase
PF01578.20	3	3	3	Cytochrome C assembly protein
PF00152.20	3	3	3	tRNA synthetases class II (D, K and N)
PF02824.21	3	3	3	TGS domain
PF00586.24	3	3	3	AIR synthase related protein, N-terminal domain
PF00092.28	3	3	3	von Willebrand factor type A domain
PF00672.25	3	3	3	HAMP domain
PF13614.6	3	3	3	AAA domain
PF01063.19	3	3	3	Amino-transferase class IV
PF02653.16	3	3	3	Branched-chain amino acid transport system / permease component
PF17147.4	3	3	3	Pyruvate:ferredoxin oxidoreductase core domain II
PF02412.18	3	3	3	Thrombospondin type 3 repeat
PF13740.6	3	3	3	ACT domain
PF02597.20	3	3	3	ThiS family
PF04965.14	3	3	3	Gene 25-like lysozyme
PF00226.31	3	3	3	DnaJ domain
PF03129.20	3	3	3	Anticodon binding domain
PF01882.18	3	3	3	Protein of unknown function DUF58
PF00543.22	3	3	3	Nitrogen regulatory protein P-II
PF04358.13	3	3	3	DsrC like protein
PF08765.11	3	3	3	Mor transcription activator family
PF00989.25	3	3	3	PAS fold
PF01464.20	3	3	3	Transglycosylase SLT domain
PF00694.19	3	3	3	Aconitase C-terminal domain
PF03692.15	3	3	3	Putative zinc- or iron-chelating domain
PF05954.11	3	3	3	Phage late control gene D protein (GPD)
PF14520.6	3	3	3	Helix-hairpin-helix domain
PF00313.22	3	3	3	'Cold-shock' DNA-binding domain
PF03781.16	3	3	3	Sulfatase-modifying factor enzyme 1
PF00472.20	3	3	3	RF-1 domain
PF09335.11	3	3	3	SNARE associated Golgi protein
PF00106.25	3	3	3	short chain dehydrogenase
PF13426.7	3	3	3	PAS domain
PF06252.12	3	3	3	Protein of unknown function (DUF1018)
PF13375.6	3	3	3	RnfC Barrel sandwich hybrid domain
PF03372.23	3	3	3	Endonuclease/Exonuclease/phosphatase family
PF02562.16	3	3	3	PhoH-like protein
PF00175.21	3	3	3	Oxidoreductase NAD-binding domain
PF04984.14	3	3	3	Phage tail sheath protein subtilisin-like domain
PF02910.20	3	3	3	Fumarate reductase flavoprotein C-term
PF00579.25	3	3	3	tRNA synthetases class I (W and Y)
PF01138.21	3	3	3	3' exoribonuclease family, domain 1
PF03725.15	3	3	3	3' exoribonuclease family, domain 2
PF07726.11	3	3	3	ATPase family associated with various cellular activities (AAA)
PF01743.20	3	3	3	Poly A polymerase head domain
PF14690.6	3	3	3	zinc-finger of transposase IS204/IS1001/IS1096/IS1165
PF07690.16	3	3	3	Major Facilitator Superfamily
PF00587.25	3	3	3	tRNA synthetase class II core domain (G, H, P, S and T)
PF00730.25	3	3	3	HhH-GPD superfamily base excision DNA repair protein
PF13340.6	3	3	3	Putative transposase of IS4/5 family (DUF4096)
PF00437.20	3	3	3	Type II/IV secretion system protein
PF01136.19	3	3	3	Peptidase family U32
PF13442.6	3	3	3	Cytochrome C oxidase, cbb3-type, subunit III
PF00849.22	3	3	3	RNA pseudouridylate synthase
PF03116.15	3	3	3	NQR2, RnfD, RnfE family
PF00006.25	3	3	3	ATP synthase alpha/beta family, nucleotide-binding domain
PF13510.6	3	3	3	2Fe-2S iron-sulfur cluster binding domain
PF00361.20	3	3	3	Proton-conducting membrane transporter
PF00440.23	3	3	3	Bacterial regulatory proteins, tetR family
PF01558.18	3	3	3	Pyruvate ferredoxin/flavodoxin oxidoreductase
PF00588.19	3	3	3	SpoU rRNA Methylase family
PF12710.7	3	3	3	haloacid dehalogenase-like hydrolase
PF00383.23	3	3	3	Cytidine and deoxycytidylate deaminase zinc-binding region
PF00027.29	3	3	3	Cyclic nucleotide-binding domain
PF00011.21	2	2	2	Hsp20/alpha crystallin family
PF01895.19	2	2	2	PhoU domain
PF00984.19	2	2	2	UDP-glucose/GDP-mannose dehydrogenase family, central domain
PF10979.8	2	2	2	Protein of unknown function (DUF2786)
PF01242.19	2	2	2	6-pyruvoyl tetrahydropterin synthase
PF00919.20	2	2	2	Uncharacterized protein family UPF0004
PF00275.20	2	2	2	EPSP synthase (3-phosphoshikimate 1-carboxyvinyltransferase)
PF00012.20	2	2	2	Hsp70 protein
PF01103.23	2	2	2	Surface antigen
PF03721.14	2	2	2	UDP-glucose/GDP-mannose dehydrogenase family, NAD binding domain
PF02866.18	2	2	2	lactate/malate dehydrogenase, alpha/beta C-terminal domain
PF13560.6	2	2	2	Helix-turn-helix domain
PF02355.16	2	2	2	Protein export membrane protein
PF01327.21	2	2	2	Polypeptide deformylase
PF18073.1	2	2	2	Rubredoxin metal binding domain
PF02348.19	2	2	2	Cytidylyltransferase
PF13098.6	2	2	2	Thioredoxin-like domain
PF17820.1	2	2	2	PDZ domain
PF09285.11	2	2	2	Elongation factor P, C-terminal
PF01118.24	2	2	2	Semialdehyde dehydrogenase, NAD binding domain
PF02151.19	2	2	2	UvrB/uvrC motif
PF12804.7	2	2	2	MobA-like NTP transferase domain
PF03237.15	2	2	2	Terminase-like family
PF00570.23	2	2	2	HRDC domain
PF01612.20	2	2	2	3'-5' exonuclease
PF03264.14	2	2	2	NapC/NirT cytochrome c family, N-terminal region
PF05947.12	2	2	2	Type VI secretion system, TssF
PF00204.25	2	2	2	DNA gyrase B
PF11412.8	2	2	2	Disulphide bond corrector protein DsbC
PF17757.1	2	2	2	UvrB interaction domain
PF12974.7	2	2	2	ABC transporter, phosphonate, periplasmic substrate-binding protein
PF13237.6	2	2	2	4Fe-4S dicluster domain
PF05125.12	2	2	2	Phage major capsid protein, P2 family
PF06827.14	2	2	2	Zinc finger found in FPG and IleRS
PF13525.6	2	2	2	Outer membrane lipoprotein
PF03717.15	2	2	2	Penicillin-binding Protein dimerisation domain
PF02347.16	2	2	2	Glycine cleavage system P-protein
PF00924.18	2	2	2	Mechanosensitive ion channel
PF13247.6	2	2	2	4Fe-4S dicluster domain
PF13432.6	2	2	2	Tetratricopeptide repeat
PF00977.21	2	2	2	Histidine biosynthesis protein
PF13519.6	2	2	2	von Willebrand factor type A domain
PF17228.2	2	2	2	Sulphur globule protein
PF00557.24	2	2	2	Metallopeptidase family M24
PF02153.17	2	2	2	Prephenate dehydrogenase
PF13616.6	2	2	2	PPIC-type PPIASE domain
PF00348.17	2	2	2	Polyprenyl synthetase
PF00549.19	2	2	2	CoA-ligase
PF01022.20	2	2	2	Bacterial regulatory protein, arsR family
PF01061.24	2	2	2	ABC-2 type transporter
PF00590.20	2	2	2	Tetrapyrrole (Corrin/Porphyrin) Methylases
PF00574.23	2	2	2	Clp protease
PF03477.16	2	2	2	ATP cone domain
PF01641.18	2	2	2	SelR domain
PF01435.18	2	2	2	Peptidase family M48
PF05746.15	2	2	2	DALR anticodon binding domain
PF13975.6	2	2	2	gag-polyprotein putative aspartyl protease
PF13417.6	2	2	2	Glutathione S-transferase, N-terminal domain
PF01288.20	2	2	2	7,8-dihydro-6-hydroxymethylpterin-pyrophosphokinase (HPPK)
PF01127.22	2	2	2	Succinate dehydrogenase/Fumarate reductase transmembrane subunit
PF17871.1	2	2	2	AAA lid domain
PF00209.18	2	2	2	Sodium:neurotransmitter symporter family
PF12161.8	2	2	2	HsdM N-terminal domain
PF00406.22	2	2	2	Adenylate kinase
PF00809.22	2	2	2	Pterin binding enzyme
PF13370.6	2	2	2	4Fe-4S single cluster domain of Ferredoxin I
PF00448.22	2	2	2	SRP54-type protein, GTPase domain
PF10150.9	2	2	2	Ribonuclease E/G family
PF08207.12	2	2	2	Elongation factor P (EF-P) KOW-like domain
PF02635.15	2	2	2	DsrE/DsrF-like family
PF01416.20	2	2	2	tRNA pseudouridine synthase
PF02190.16	2	2	2	ATP-dependent protease La (LON) substrate-binding domain
PF00185.24	2	2	2	Aspartate/ornithine carbamoyltransferase, Asp/Orn binding domain
PF13857.6	2	2	2	Ankyrin repeats (many copies)
PF00881.24	2	2	2	Nitroreductase family
PF13439.6	2	2	2	Glycosyltransferase Family 4
PF04561.14	2	2	2	RNA polymerase Rpb2, domain 2
PF00347.23	2	2	2	Ribosomal protein L6
PF00467.29	2	2	2	KOW motif
PF01814.23	2	2	2	Hemerythrin HHE cation binding domain
PF01142.18	2	2	2	tRNA pseudouridine synthase D (TruD)
PF01523.16	2	2	2	Putative modulator of DNA gyrase
PF12837.7	2	2	2	4Fe-4S binding domain
PF04715.13	2	2	2	Anthranilate synthase component I, N terminal region
PF07793.11	2	2	2	Protein of unknown function (DUF1631)
PF00582.26	2	2	2	Universal stress protein family
PF10588.9	2	2	2	NADH-ubiquinone oxidoreductase-G iron-sulfur binding region
PF13541.6	2	2	2	Subunit ChlI of Mg-chelatase
PF07030.12	2	2	2	Protein of unknown function (DUF1320)
PF13720.6	2	2	2	Udp N-acetylglucosamine O-acyltransferase; Domain 2
PF00593.24	2	2	2	TonB dependent receptor
PF14492.6	2	2	2	Elongation Factor G, domain II
PF02075.17	2	2	2	Crossover junction endodeoxyribonuclease RuvC
PF02036.17	2	2	2	SCP-2 sterol transfer family
PF11741.8	2	2	2	AMIN domain
PF03462.18	2	2	2	PCRF domain
PF02142.22	2	2	2	MGS-like domain
PF03976.14	2	2	2	Polyphosphate kinase 2 (PPK2)
PF14450.6	2	2	2	Cell division protein FtsA
PF07503.12	2	2	2	HypF finger
PF05193.21	2	2	2	Peptidase M16 inactive domain
PF00793.20	2	2	2	DAHP synthetase I family
PF00583.25	2	2	2	Acetyltransferase (GNAT) family
PF12826.7	2	2	2	Helix-hairpin-helix motif
PF02416.16	2	2	2	mttA/Hcf106 family
PF01699.24	2	2	2	Sodium/calcium exchanger protein
PF00378.20	2	2	2	Enoyl-CoA hydratase/isomerase
PF01098.19	2	2	2	Cell cycle protein
PF03279.13	2	2	2	Bacterial lipid A biosynthesis acyltransferase
PF03449.15	2	2	2	Transcription elongation factor, N-terminal
PF02325.17	2	2	2	YGGT family
PF00111.27	2	2	2	2Fe-2S iron-sulfur cluster binding domain
PF13500.6	2	2	2	AAA domain
PF03772.16	2	2	2	Competence protein
PF02915.17	2	2	2	Rubrerythrin
PF02831.15	2	2	2	gpW
PF00675.20	2	2	2	Insulinase (Peptidase family M16)
PF03734.14	2	2	2	L,D-transpeptidase catalytic domain
PF13177.6	2	2	2	DNA polymerase III, delta subunit
PF03547.18	2	2	2	Membrane transport protein
PF01262.21	2	2	2	Alanine dehydrogenase/PNT, C-terminal domain
PF14229.6	2	2	2	Domain of unknown function (DUF4332)
PF08241.12	2	2	2	Methyltransferase domain
PF01817.21	2	2	2	Chorismate mutase type II
PF05876.12	2	2	2	Phage terminase large subunit (GpA)
PF13353.6	2	2	2	4Fe-4S single cluster domain
PF02272.19	2	2	2	DHHA1 domain
PF01722.18	2	2	2	BolA-like protein
PF14348.6	2	2	2	Domain of unknown function (DUF4400)
PF16074.5	2	2	2	Type IV Pilus-assembly protein W
PF01058.22	2	2	2	NADH ubiquinone oxidoreductase, 20 Kd subunit
PF14341.6	2	2	2	PilX N-terminal
PF13382.6	2	2	2	Adenine deaminase C-terminal domain
PF13187.6	2	2	2	4Fe-4S dicluster domain
PF01571.21	2	2	2	Aminomethyltransferase folate-binding domain
PF04972.17	2	2	2	BON domain
PF01230.23	2	2	2	HIT domain
PF00308.18	2	2	2	Bacterial dnaA protein
PF00198.23	2	2	2	2-oxoacid dehydrogenases acyltransferase (catalytic domain)
PF08780.11	2	2	2	Nucleotidyltransferase substrate binding protein like
PF03710.15	2	2	2	Glutamate-ammonia ligase adenylyltransferase
PF08534.10	2	2	2	Redoxin
PF02580.16	2	2	2	D-Tyr-tRNA(Tyr) deacylase
PF05222.15	2	2	2	Alanine dehydrogenase/PNT, N-terminal domain
PF00365.20	2	2	2	Phosphofructokinase
PF07973.14	2	2	2	Threonyl and Alanyl tRNA synthetase second additional domain
PF05573.12	2	2	2	NosL
PF00056.23	2	2	2	lactate/malate dehydrogenase, NAD binding domain
PF01924.16	2	2	2	Hydrogenase formation hypA family
PF12399.8	2	2	2	Branched-chain amino acid ATP-binding cassette transporter
PF07715.15	2	2	2	TonB-dependent Receptor Plug Domain
PF01625.21	2	2	2	Peptide methionine sulfoxide reductase
PF02381.18	2	2	2	MraZ protein, putative antitoxin-like
PF04607.17	2	2	2	Region found in RelA / SpoT proteins
PF03190.15	2	2	2	Protein of unknown function, DUF255
PF01494.19	2	2	2	FAD binding domain
PF02811.19	2	2	2	PHP domain
PF06155.12	2	2	2	Protein of unknown function (DUF971)
PF00482.23	2	2	2	Type II secretion system (T2SS), protein F
PF00456.21	2	2	2	Transketolase, thiamine diphosphate binding domain
PF01168.20	2	2	2	Alanine racemase, N-terminal domain
PF01433.20	2	2	2	Peptidase family M1 domain
PF03143.17	2	2	2	Elongation factor Tu C-terminal domain
PF08668.12	2	2	2	HDOD domain
PF11127.8	2	2	2	Protein of unknown function (DUF2892)
PF01488.20	2	2	2	Shikimate / quinate 5-dehydrogenase
PF16083.5	2	2	2	LydA holin phage, holin superfamily III
PF10417.9	2	2	2	C-terminal domain of 1-Cys peroxiredoxin
PF13085.6	2	2	2	2Fe-2S iron-sulfur cluster binding domain
PF01272.19	2	2	2	Transcription elongation factor, GreA/GreB, C-term
PF02082.20	2	2	2	Transcriptional regulator
PF02881.19	2	2	2	SRP54-type protein, helical bundle domain
PF03720.15	2	2	2	UDP-glucose/GDP-mannose dehydrogenase family, UDP binding domain
PF00814.25	2	2	2	Glycoprotease family
PF13776.6	2	2	2	Domain of unknown function (DUF4172)
PF13662.6	2	2	2	Toprim domain
PF01634.18	2	2	2	ATP phosphoribosyltransferase
PF05175.14	2	2	2	Methyltransferase small domain
PF00708.18	2	2	2	Acylphosphatase
PF13393.6	2	2	2	Histidyl-tRNA synthetase
PF01588.20	2	2	2	Putative tRNA binding domain
PF13484.6	2	2	2	4Fe-4S double cluster binding domain
PF04073.15	2	2	2	Aminoacyl-tRNA editing domain
PF02780.20	2	2	2	Transketolase, C-terminal domain
PF02566.19	2	2	2	OsmC-like protein
PF00037.27	2	2	2	4Fe-4S binding domain
PF13291.6	2	2	2	ACT domain
PF00160.21	2	2	2	Cyclophilin type peptidyl-prolyl cis-trans isomerase/CLD
PF10109.9	2	2	2	Phage tail assembly chaperone proteins, E, or 41 or 14
PF13437.6	2	2	2	HlyD family secretion protein
PF14815.6	2	2	2	NUDIX domain
PF01345.18	2	2	2	Domain of unknown function DUF11
PF00258.25	2	2	2	Flavodoxin
PF07478.13	2	2	2	D-ala D-ala ligase C-terminus
PF01938.20	2	2	2	TRAM domain
PF00909.21	2	2	2	Ammonium Transporter Family
PF03099.19	2	2	2	Biotin/lipoate A/B protein ligase family
PF00677.17	2	2	2	Lumazine binding domain
PF03527.14	2	2	2	RHS protein
PF17863.1	2	2	2	AAA lid domain
PF01636.23	2	2	2	Phosphotransferase enzyme family
PF08352.12	2	2	2	Oligopeptide/dipeptide transporter, C-terminal region
PF07650.17	2	2	2	KH domain
PF00550.25	2	2	2	Phosphopantetheine attachment site
PF06325.13	2	2	2	Ribosomal protein L11 methyltransferase (PrmA)
PF01135.19	2	2	2	Protein-L-isoaspartate(D-aspartate) O-methyltransferase (PCMT)
PF00585.18	2	2	2	C-terminal regulatory domain of Threonine dehydratase
PF01678.19	2	2	2	Diaminopimelate epimerase
PF01676.18	2	2	2	Metalloenzyme superfamily
PF00633.23	2	2	2	Helix-hairpin-helix motif
PF00374.19	2	2	2	Nickel-dependent hydrogenase
PF03864.15	2	2	2	Phage major capsid protein E
PF13365.6	2	2	2	Trypsin-like peptidase domain
PF04324.15	2	2	2	BFD-like [2Fe-2S] binding domain
PF04539.16	2	2	2	Sigma-70 region 3
PF16732.5	2	2	2	Type IV minor pilin ComP, DNA uptake sequence receptor
PF09684.10	2	2	2	Phage tail protein (Tail_P2_I)
PF00140.20	2	2	2	Sigma-70 factor, region 1.2
PF13522.6	2	2	2	Glutamine amidotransferase domain
PF01132.20	2	2	2	Elongation factor P (EF-P) OB domain
PF03739.14	2	2	2	Lipopolysaccharide export system permease LptF/LptG
PF00069.25	2	2	2	Protein kinase domain
PF14691.6	2	2	2	Dihydroprymidine dehydrogenase domain II, 4Fe-4S cluster
PF00994.24	2	2	2	Probable molybdopterin binding domain
PF05016.15	2	2	2	ParE toxin of type II toxin-antitoxin system, parDE
PF03796.15	2	2	2	DnaB-like helicase C terminal domain
PF02630.14	2	2	2	SCO1/SenC
PF06969.16	2	2	2	HemN C-terminal domain
PF01040.18	2	2	2	UbiA prenyltransferase family
PF07549.14	2	2	2	SecD/SecF GG Motif
PF13193.6	2	2	2	AMP-binding enzyme C-terminal domain
PF16177.5	2	2	2	Acetyl-coenzyme A synthetase N-terminus
PF12571.8	2	2	2	Phage tail-collar fibre protein
PF12836.7	2	2	2	Helix-hairpin-helix motif
PF01541.24	2	2	2	GIY-YIG catalytic domain
PF00912.22	2	2	2	Transglycosylase
PF05567.11	2	2	2	Neisseria PilC beta-propeller domain
PF02581.17	2	2	2	Thiamine monophosphate synthase
PF04023.14	2	2	2	FeoA domain
PF03960.15	2	2	2	ArsC family
PF02817.17	2	2	2	e3 binding domain
PF07670.14	2	2	2	Nucleoside recognition
PF06995.11	2	2	2	Phage P2 GpU
PF00521.20	2	2	2	DNA gyrase/topoisomerase IV, subunit A
PF03572.18	2	2	2	Peptidase family S41
PF05191.14	2	2	2	Adenylate kinase, active site lid
PF06271.12	2	2	2	RDD family
PF07238.14	2	2	2	PilZ domain
PF07556.11	2	2	2	Protein of unknown function (DUF1538)
PF17289.2	2	2	2	Terminase RNaseH-like domain
PF07105.11	2	2	2	Protein of unknown function (DUF1367)
PF01131.20	2	2	2	DNA topoisomerase
PF03968.14	2	2	2	OstA-like protein
PF03167.19	2	2	2	Uracil DNA glycosylase superfamily
PF00561.20	2	2	2	alpha/beta hydrolase fold
PF00986.21	2	2	2	DNA gyrase B subunit, carboxyl terminus
PF07977.13	2	2	2	FabA-like domain
PF13649.6	2	2	2	Methyltransferase domain
PF01029.18	2	2	2	NusB family
PF01171.20	2	2	2	PP-loop family
PF00355.26	2	2	2	Rieske [2Fe-2S] domain
PF00136.21	2	2	2	DNA polymerase family B
PF02899.17	2	2	2	Phage integrase, N-terminal SAM-like domain
PF02729.21	2	2	2	Aspartate/ornithine carbamoyltransferase, carbamoyl-P binding domain
PF10618.9	2	2	2	Phage tail tube protein
PF00497.20	2	2	2	Bacterial extracellular solute-binding proteins, family 3
PF00425.18	2	2	2	chorismate binding enzyme
PF00459.25	2	2	2	Inositol monophosphatase family
PF13675.6	2	2	2	Type IV pili methyl-accepting chemotaxis transducer N-term
PF02801.22	2	2	2	Beta-ketoacyl synthase, C-terminal domain
PF01257.19	2	2	2	Thioredoxin-like [2Fe-2S] ferredoxin
PF08843.11	2	2	2	Nucleotidyl transferase AbiEii toxin, Type IV TA system
PF03797.19	2	2	2	Autotransporter beta-domain
PF13545.6	2	2	2	Crp-like helix-turn-helix domain
PF08442.10	2	2	2	ATP-grasp domain
PF00343.20	2	2	2	Carbohydrate phosphorylase
PF02774.18	2	2	2	Semialdehyde dehydrogenase, dimerisation domain
PF00480.20	2	2	2	ROK family
PF01180.21	2	2	2	Dihydroorotate dehydrogenase
PF02629.19	2	2	2	CoA binding domain
PF13328.6	2	2	2	HD domain
PF03061.22	2	2	2	Thioesterase superfamily
PF02441.19	2	2	2	Flavoprotein
PF17827.1	2	2	2	PrmC N-terminal domain
PF03764.18	2	2	2	Elongation factor G, domain IV
PF01467.26	2	2	2	Cytidylyltransferase-like
PF05362.13	2	2	2	Lon protease (S16) C-terminal proteolytic domain
PF16989.5	2	2	2	Type VI secretion, EvfE, EvfF, ImpA, BimE, VC_A0119, VasJ
PF02874.23	2	2	2	ATP synthase alpha/beta family, beta-barrel domain
PF02540.17	2	2	2	NAD synthase
PF03544.14	2	2	2	Gram-negative bacterial TonB protein C-terminal
PF04408.23	2	2	2	Helicase associated domain (HA2)
PF12769.7	1	1	1	4TM region of pyridine nucleotide transhydrogenase, mitoch
PF04093.12	1	1	1	rod shape-determining protein MreD
PF02781.16	1	1	1	Glucose-6-phosphate dehydrogenase, C-terminal domain
PF07209.12	1	1	1	Protein of unknown function (DUF1415)
PF10609.9	1	1	1	NUBPL iron-transfer P-loop NTPase
PF16199.5	1	1	1	Radical_SAM C-terminal domain
PF00278.22	1	1	1	Pyridoxal-dependent decarboxylase, C-terminal sheet domain
PF02589.15	1	1	1	LUD domain
PF02367.17	1	1	1	Threonylcarbamoyl adenosine biosynthesis protein TsaE
PF00091.25	1	1	1	Tubulin/FtsZ family, GTPase domain
PF03091.15	1	1	1	CutA1 divalent ion tolerance protein
PF05235.14	1	1	1	CHAD domain
PF09084.11	1	1	1	NMT1/THI5 like
PF14824.6	1	1	1	Sirohaem biosynthesis protein central
PF13721.6	1	1	1	SecD export protein N-terminal TM region
PF01957.18	1	1	1	NfeD-like C-terminal, partner-binding
PF01653.18	1	1	1	NAD-dependent DNA ligase adenylation domain
PF09956.9	1	1	1	Uncharacterized conserved protein (DUF2190)
PF00327.20	1	1	1	Ribosomal protein L30p/L7e
PF00831.23	1	1	1	Ribosomal L29 protein
PF10263.9	1	1	1	SprT-like family
PF06463.13	1	1	1	Molybdenum Cofactor Synthesis C
PF01765.19	1	1	1	Ribosome recycling factor
PF06750.13	1	1	1	Bacterial Peptidase A24 N-terminal domain
PF14743.6	1	1	1	DNA ligase OB-like domain
PF00350.23	1	1	1	Dynamin family
PF03548.15	1	1	1	Outer membrane lipoprotein carrier protein LolA
PF03446.15	1	1	1	NAD binding domain of 6-phosphogluconate dehydrogenase
PF09190.11	1	1	1	DALR domain
PF03602.15	1	1	1	Conserved hypothetical protein 95
PF07484.12	1	1	1	Phage Tail Collar Domain
PF01000.26	1	1	1	RNA polymerase Rpb3/RpoA insert domain
PF02547.15	1	1	1	Queuosine biosynthesis protein
PF03948.14	1	1	1	Ribosomal protein L9, C-terminal domain
PF02739.16	1	1	1	5'-3' exonuclease, N-terminal resolvase-like domain
PF17785.1	1	1	1	PUA-like domain
PF13307.6	1	1	1	Helicase C-terminal domain
PF03927.13	1	1	1	NapD protein
PF06080.12	1	1	1	Protein of unknown function (DUF938)
PF09835.9	1	1	1	Uncharacterized protein conserved in bacteria (DUF2062)
PF00333.20	1	1	1	Ribosomal protein S5, N-terminal domain
PF02397.16	1	1	1	Bacterial sugar transferase
PF11818.8	1	1	1	C-terminal domain of tail specific protease (DUF3340)
PF00032.17	1	1	1	Cytochrome b(C-terminal)/b6/petD
PF02390.17	1	1	1	Putative methyltransferase
PF02637.18	1	1	1	GatB domain
PF01510.25	1	1	1	N-acetylmuramoyl-L-alanine amidase
PF00128.24	1	1	1	Alpha amylase, catalytic domain
PF12806.7	1	1	1	Acetyl-CoA dehydrogenase C-terminal like
PF13589.6	1	1	1	Histidine kinase-, DNA gyrase B-, and HSP90-like ATPase
PF07152.12	1	1	1	YaeQ protein
PF00970.24	1	1	1	Oxidoreductase FAD-binding domain
PF02152.18	1	1	1	Dihydroneopterin aldolase
PF13458.6	1	1	1	Periplasmic binding protein
PF17283.2	1	1	1	SprT-like zinc ribbon domain
PF17191.4	1	1	1	RecG wedge domain
PF01041.17	1	1	1	DegT/DnrJ/EryC1/StrS aminotransferase family
PF15919.5	1	1	1	HicB_like antitoxin of bacterial toxin-antitoxin system
PF08501.11	1	1	1	Shikimate dehydrogenase substrate binding domain
PF01509.18	1	1	1	TruB family pseudouridylate synthase (N terminal domain)
PF15916.5	1	1	1	Domain of unknown function (DUF4743)
PF04985.14	1	1	1	Phage tail tube protein FII
PF05137.13	1	1	1	Fimbrial assembly protein (PilN)
PF13304.6	1	1	1	AAA domain, putative AbiEii toxin, Type IV TA system
PF10948.8	1	1	1	Protein of unknown function (DUF2635)
PF14489.6	1	1	1	QueF-like protein
PF01281.19	1	1	1	Ribosomal protein L9, N-terminal domain
PF06580.13	1	1	1	Histidine kinase
PF02955.16	1	1	1	Prokaryotic glutathione synthetase, ATP-grasp domain
PF02310.19	1	1	1	B12 binding domain
PF01078.21	1	1	1	Magnesium chelatase, subunit ChlI
PF13603.6	1	1	1	Leucyl-tRNA synthetase, Domain 2
PF00719.19	1	1	1	Inorganic pyrophosphatase
PF09371.10	1	1	1	Tex-like protein N-terminal domain
PF00145.17	1	1	1	C-5 cytosine-specific DNA methylase
PF01594.16	1	1	1	AI-2E family transporter
PF01702.18	1	1	1	Queuine tRNA-ribosyltransferase
PF03150.14	1	1	1	Di-haem cytochrome c peroxidase
PF01713.21	1	1	1	Smr domain
PF17891.1	1	1	1	Mu-like prophage FluMu N-terminal domain
PF13464.6	1	1	1	Domain of unknown function (DUF4115)
PF03749.13	1	1	1	Sugar fermentation stimulation protein RE domain
PF00120.24	1	1	1	Glutamine synthetase, catalytic domain
PF07733.12	1	1	1	Bacterial DNA polymerase III alpha NTPase domain
PF00889.19	1	1	1	Elongation factor TS
PF02675.15	1	1	1	S-adenosylmethionine decarboxylase
PF14715.6	1	1	1	N-terminal domain of cytochrome oxidase-cbb3, FixP
PF01016.19	1	1	1	Ribosomal L27 protein
PF17848.1	1	1	1	Acetyl-coA carboxylase zinc finger domain
PF10414.9	1	1	1	Sirohaem synthase dimerisation region
PF01960.18	1	1	1	ArgJ family
PF17768.1	1	1	1	RecJ OB domain
PF01746.21	1	1	1	tRNA (Guanine-1)-methyltransferase
PF03892.14	1	1	1	Nitrate reductase cytochrome c-type subunit (NapB)
PF00475.18	1	1	1	Imidazoleglycerol-phosphate dehydratase
PF02482.19	1	1	1	Sigma 54 modulation protein / S30EA ribosomal protein
PF18053.1	1	1	1	DNA gyrase B subunit insert domain
PF04353.13	1	1	1	Regulator of RNA polymerase sigma(70) subunit, Rsd/AlgQ
PF00950.17	1	1	1	ABC 3 transport family
PF04233.14	1	1	1	Phage Mu protein F like protein
PF11614.8	1	1	1	IG-like fold at C-terminal of FixG, putative oxidoreductase
PF01545.21	1	1	1	Cation efflux family
PF09297.11	1	1	1	NADH pyrophosphatase zinc ribbon domain
PF01507.19	1	1	1	Phosphoadenosine phosphosulfate reductase family
PF00043.25	1	1	1	Glutathione S-transferase, C-terminal domain
PF02622.15	1	1	1	Uncharacterized ACR, COG1678
PF18297.1	1	1	1	NFACT protein RNA binding domain
PF13184.6	1	1	1	NusA-like KH domain
PF01546.28	1	1	1	Peptidase family M20/M25/M40
PF01850.21	1	1	1	PIN domain
PF13336.6	1	1	1	Acetyl-CoA hydrolase/transferase C-terminal domain
PF00496.22	1	1	1	Bacterial extracellular solute-binding proteins, family 5 Middle
PF00146.21	1	1	1	NADH dehydrogenase
PF04203.13	1	1	1	Sortase domain
PF14748.6	1	1	1	Pyrroline-5-carboxylate reductase dimerisation
PF01220.19	1	1	1	Dehydroquinase class II
PF05545.11	1	1	1	Cbb3-type cytochrome oxidase component FixQ
PF04560.20	1	1	1	RNA polymerase Rpb2, domain 7
PF07717.16	1	1	1	Oligonucleotide/oligosaccharide-binding (OB)-fold
PF01694.22	1	1	1	Rhomboid family
PF01795.19	1	1	1	MraW methylase family
PF06296.12	1	1	1	RelE toxin of RelE / RelB toxin-antitoxin system
PF03719.15	1	1	1	Ribosomal protein S5, C-terminal domain
PF06305.11	1	1	1	Lipopolysaccharide assembly protein A domain
PF13412.6	1	1	1	Winged helix-turn-helix DNA-binding
PF01208.17	1	1	1	Uroporphyrinogen decarboxylase (URO-D)
PF08406.10	1	1	1	CbbQ/NirQ/NorQ C-terminal
PF09719.10	1	1	1	Putative redox-active protein (C_GCAxxG_C_C)
PF00154.21	1	1	1	recA bacterial DNA recombination protein
PF07687.14	1	1	1	Peptidase dimerisation domain
PF13624.6	1	1	1	SurA N-terminal domain
PF02800.20	1	1	1	Glyceraldehyde 3-phosphate dehydrogenase, C-terminal domain
PF00163.19	1	1	1	Ribosomal protein S4/S9 N-terminal domain
PF17788.1	1	1	1	HypF Kae1-like domain
PF11855.8	1	1	1	Protein of unknown function (DUF3375)
PF12118.8	1	1	1	SprA-related family
PF06528.12	1	1	1	Phage P2 GpE
PF12344.8	1	1	1	Ultra-violet resistance protein B
PF05496.12	1	1	1	Holliday junction DNA helicase RuvB P-loop domain
PF00861.22	1	1	1	Ribosomal L18 of archaea, bacteria, mitoch. and chloroplast
PF02433.15	1	1	1	Cytochrome C oxidase, mono-heme subunit/FixO
PF17900.1	1	1	1	Peptidase M1 N-terminal domain
PF03880.15	1	1	1	DbpA RNA binding domain
PF08750.11	1	1	1	CNP1-like family
PF01872.17	1	1	1	RibD C-terminal domain
PF02885.17	1	1	1	Glycosyl transferase family, helical bundle domain
PF03030.16	1	1	1	Inorganic H+ pyrophosphatase
PF06114.13	1	1	1	IrrE N-terminal-like domain
PF03454.15	1	1	1	MoeA C-terminal region (domain IV)
PF01782.18	1	1	1	RimM N-terminal domain
PF01323.20	1	1	1	DSBA-like thioredoxin domain
PF18319.1	1	1	1	PriA DNA helicase Cys-rich region (CRR) domain
PF01266.24	1	1	1	FAD dependent oxidoreductase
PF03726.14	1	1	1	Polyribonucleotide nucleotidyltransferase, RNA binding domain
PF03799.15	1	1	1	Cell division protein FtsQ
PF01590.26	1	1	1	GAF domain
PF09559.10	1	1	1	Cas6 Crispr
PF16320.5	1	1	1	Ribosomal protein L7/L12 dimerisation domain
PF17946.1	1	1	1	RecC C-terminal domain
PF18075.1	1	1	1	FtsX extracellular domain
PF02785.19	1	1	1	Biotin carboxylase C-terminal domain
PF05195.16	1	1	1	Aminopeptidase P, N-terminal domain
PF17136.4	1	1	1	Ribosomal proteins 50S L24/mitochondrial 39S L24
PF03853.15	1	1	1	YjeF-related protein N-terminus
PF00119.20	1	1	1	ATP synthase A chain
PF00515.28	1	1	1	Tetratricopeptide repeat
PF07219.13	1	1	1	HemY protein N-terminus
PF06418.14	1	1	1	CTP synthase N-terminus
PF17759.1	1	1	1	Phenylalanyl tRNA synthetase beta chain CLM domain
PF08666.12	1	1	1	SAF domain
PF02641.15	1	1	1	Uncharacterized ACR, COG1993
PF03120.16	1	1	1	NAD-dependent DNA ligase OB-fold domain
PF14840.6	1	1	1	Processivity clamp loader gamma complex DNA pol III C-term
PF01197.18	1	1	1	Ribosomal protein L31
PF04364.13	1	1	1	DNA polymerase III chi subunit, HolC
PF06812.12	1	1	1	ImpA, N-terminal, type VI secretion system
PF00186.19	1	1	1	Dihydrofolate reductase
PF17432.2	1	1	1	Domain of unknown function (DUF3458_C) ARM repeats
PF02590.17	1	1	1	Predicted SPOUT methyltransferase
PF02537.15	1	1	1	CrcB-like protein, Camphor Resistance (CrcB)
PF09356.10	1	1	1	Phage conserved hypothetical protein BR0599
PF05697.13	1	1	1	Bacterial trigger factor protein (TF)
PF17804.1	1	1	1	Tail specific protease N-terminal domain
PF12831.7	1	1	1	FAD dependent oxidoreductase
PF13584.6	1	1	1	Oxygen tolerance
PF02912.18	1	1	1	Aminoacyl tRNA synthetase class II, N-terminal domain
PF10411.9	1	1	1	Disulfide bond isomerase protein N-terminus
PF03966.16	1	1	1	Trm112p-like protein
PF03900.15	1	1	1	Porphobilinogen deaminase, C-terminal domain
PF00899.21	1	1	1	ThiF family
PF01645.17	1	1	1	Conserved region in glutamate synthase
PF17746.1	1	1	1	SfsA N-terminal OB domain
PF01597.19	1	1	1	Glycine cleavage H-protein
PF01923.18	1	1	1	Cobalamin adenosyltransferase
PF01564.17	1	1	1	Spermine/spermidine synthase domain
PF01258.17	1	1	1	Prokaryotic dksA/traR C4-type zinc finger
PF01967.21	1	1	1	MoaC family
PF01810.18	1	1	1	LysE type translocator
PF02978.19	1	1	1	Signal peptide binding domain
PF01409.20	1	1	1	tRNA synthetases class II core domain (F)
PF08541.10	1	1	1	3-Oxoacyl-[acyl-carrier-protein (ACP)] synthase III C terminal
PF13155.6	1	1	1	Toprim-like
PF01709.20	1	1	1	Transcriptional regulator
PF12447.8	1	1	1	Protein of unknown function (DUF3683)
PF03147.14	1	1	1	Ferredoxin-fold anticodon binding domain
PF02092.17	1	1	1	Glycyl-tRNA synthetase beta subunit
PF01809.18	1	1	1	Putative membrane protein insertion efficiency factor
PF03951.19	1	1	1	Glutamine synthetase, beta-Grasp domain
PF16491.5	1	1	1	CAAX prenyl protease N-terminal, five membrane helices
PF02636.17	1	1	1	Putative S-adenosyl-L-methionine-dependent methyltransferase
PF02844.15	1	1	1	Phosphoribosylglycinamide synthetase, N domain
PF13476.6	1	1	1	AAA domain
PF01379.20	1	1	1	Porphobilinogen deaminase, dipyromethane cofactor binding domain
PF17936.1	1	1	1	Bacterial Ig domain
PF01370.21	1	1	1	NAD dependent epimerase/dehydratase family
PF03653.13	1	1	1	Uncharacterised protein family (UPF0093)
PF05926.11	1	1	1	Phage head completion protein (GPL)
PF09397.10	1	1	1	Ftsk gamma domain
PF04404.12	1	1	1	ERF superfamily
PF04246.12	1	1	1	Positive regulator of sigma(E), RseC/MucC
PF10986.8	1	1	1	Protein of unknown function (DUF2796)
PF01202.22	1	1	1	Shikimate kinase
PF00829.21	1	1	1	Ribosomal prokaryotic L21 protein
PF03740.13	1	1	1	Pyridoxal phosphate biosynthesis protein PdxJ
PF02934.15	1	1	1	GatB/GatE catalytic domain
PF04909.14	1	1	1	Amidohydrolase
PF07475.12	1	1	1	HPr Serine kinase C-terminal domain
PF01032.18	1	1	1	FecCD transport family
PF04225.12	1	1	1	Opacity-associated protein A LysM-like domain
PF04186.13	1	1	1	FxsA cytoplasmic membrane protein
PF01128.19	1	1	1	2-C-methyl-D-erythritol 4-phosphate cytidylyltransferase
PF13539.6	1	1	1	D-alanyl-D-alanine carboxypeptidase
PF11967.8	1	1	1	Recombination protein O N terminal
PF06480.15	1	1	1	FtsH Extracellular
PF13292.6	1	1	1	1-deoxy-D-xylulose-5-phosphate synthase
PF14022.6	1	1	1	Protein of unknown function (DUF4238)
PF04379.14	1	1	1	ApaG domain
PF04077.12	1	1	1	DsrH like protein
PF02403.22	1	1	1	Seryl-tRNA synthetase N-terminal domain
PF00573.22	1	1	1	Ribosomal protein L4/L1 family
PF13667.6	1	1	1	ThiC-associated domain
PF00342.19	1	1	1	Phosphoglucose isomerase
PF03807.17	1	1	1	NADP oxidoreductase coenzyme F420-dependent
PF11319.8	1	1	1	Type VI secretion system VasI, EvfG, VC_A0118
PF09012.10	1	1	1	FeoC like transcriptional regulator
PF13883.6	1	1	1	Pyridoxamine 5'-phosphate oxidase
PF08436.12	1	1	1	1-deoxy-D-xylulose 5-phosphate reductoisomerase C-terminal domain
PF04552.13	1	1	1	Sigma-54, DNA binding domain
PF12834.7	1	1	1	Phage integrase, N-terminal
PF07743.13	1	1	1	HSCB C-terminal oligomerisation domain
PF12169.8	1	1	1	DNA polymerase III subunits gamma and tau domain III
PF00805.22	1	1	1	Pentapeptide repeats (8 copies)
PF02749.16	1	1	1	Quinolinate phosphoribosyl transferase, N-terminal domain
PF01632.19	1	1	1	Ribosomal protein L35
PF01553.21	1	1	1	Acyltransferase
PF07728.14	1	1	1	AAA domain (dynein-related subfamily)
PF00988.22	1	1	1	Carbamoyl-phosphate synthase small chain, CPSase domain
PF04375.14	1	1	1	HemX, putative uroporphyrinogen-III C-methyltransferase
PF02316.16	1	1	1	Mu DNA-binding domain
PF00306.27	1	1	1	ATP synthase alpha/beta chain, C terminal domain
PF14451.6	1	1	1	Mut7-C ubiquitin
PF02674.16	1	1	1	Colicin V production protein
PF01975.17	1	1	1	Survival protein SurE
PF01734.22	1	1	1	Patatin-like phospholipase
PF03597.15	1	1	1	Cytochrome oxidase maturation protein cbb3-type
PF14559.6	1	1	1	Tetratricopeptide repeat
PF01592.16	1	1	1	NifU-like N terminal domain
PF13491.6	1	1	1	4TM region of DNA translocase FtsK/SpoIIIE
PF02617.17	1	1	1	ATP-dependent Clp protease adaptor protein ClpS
PF01580.18	1	1	1	FtsK/SpoIIIE family
PF04963.13	1	1	1	Sigma-54 factor, core binding domain
PF03937.16	1	1	1	Flavinator of succinate dehydrogenase
PF13604.6	1	1	1	AAA domain
PF03255.14	1	1	1	Acetyl co-enzyme A carboxylase carboxyltransferase alpha subunit
PF06831.14	1	1	1	Formamidopyrimidine-DNA glycosylase H2TH domain
PF12626.7	1	1	1	Polymerase A arginine-rich C-terminus
PF00690.26	1	1	1	Cation transporter/ATPase, N-terminus
PF12800.7	1	1	1	4Fe-4S binding domain
PF14714.6	1	1	1	KH-domain-like of EngA bacterial GTPase enzymes, C-terminal
PF08029.11	1	1	1	HisG, C-terminal domain
PF00507.19	1	1	1	NADH-ubiquinone/plastoquinone oxidoreductase, chain 3
PF09019.11	1	1	1	EcoRII C terminal
PF13460.6	1	1	1	NAD(P)H-binding
PF05088.12	1	1	1	Bacterial NAD-glutamate dehydrogenase
PF02534.14	1	1	1	Type IV secretory system Conjugative DNA transfer
PF00687.21	1	1	1	Ribosomal protein L1p/L10e family
PF17762.1	1	1	1	HTH domain found in ParB protein
PF05433.15	1	1	1	Glycine zipper 2TM domain
PF08676.11	1	1	1	MutL C terminal dimerisation domain
PF03379.13	1	1	1	CcmB protein
PF02424.15	1	1	1	ApbE family
PF13669.6	1	1	1	Glyoxalase/Bleomycin resistance protein/Dioxygenase superfamily
PF00662.20	1	1	1	NADH-Ubiquinone oxidoreductase (complex I), chain 5 N-terminus
PF11992.8	1	1	1	Domain of unknown function (DUF3488)
PF02594.16	1	1	1	Uncharacterised ACR, YggU family COG1872
PF08897.11	1	1	1	Domain of unknown function (DUF1841)
PF01497.18	1	1	1	Periplasmic binding protein
PF09296.11	1	1	1	NADH pyrophosphatase-like rudimentary NUDIX domain
PF00203.21	1	1	1	Ribosomal protein S19
PF01513.21	1	1	1	ATP-NAD kinase
PF01977.16	1	1	1	3-octaprenyl-4-hydroxybenzoate carboxy-lyase
PF00366.20	1	1	1	Ribosomal protein S17
PF01784.18	1	1	1	NIF3 (NGG1p interacting factor 3)
PF10385.9	1	1	1	RNA polymerase beta subunit external 1 domain
PF05239.16	1	1	1	PRC-barrel domain
PF01368.20	1	1	1	DHH family
PF11351.8	1	1	1	Holin of 3TMs, for gene-transfer release
PF00476.20	1	1	1	DNA polymerase family A
PF00623.20	1	1	1	RNA polymerase Rpb1, domain 2
PF13537.6	1	1	1	Glutamine amidotransferase domain
PF09938.9	1	1	1	Uncharacterized protein conserved in bacteria (DUF2170)
PF00698.21	1	1	1	Acyl transferase domain
PF05192.18	1	1	1	MutS domain III
PF00035.26	1	1	1	Double-stranded RNA binding motif
PF00118.24	1	1	1	TCP-1/cpn60 chaperonin family
PF08278.11	1	1	1	DNA primase DnaG DnaB-binding
PF18076.1	1	1	1	Formylglycinamide ribonucleotide amidotransferase N-terminal
PF14316.6	1	1	1	Domain of unknown function (DUF4381)
PF01472.20	1	1	1	PUA domain
PF09839.9	1	1	1	Uncharacterized protein conserved in bacteria (DUF2066)
PF13559.6	1	1	1	Domain of unknown function (DUF4129)
PF01761.20	1	1	1	3-dehydroquinate synthase
PF02684.15	1	1	1	Lipid-A-disaccharide synthetase
PF00294.24	1	1	1	pfkB family carbohydrate kinase
PF18614.1	1	1	1	RNase II-type exonuclease C-terminal S1 domain
PF01297.17	1	1	1	Zinc-uptake complex component A periplasmic
PF04983.18	1	1	1	RNA polymerase Rpb1, domain 3
PF00925.20	1	1	1	GTP cyclohydrolase II
PF17755.1	1	1	1	UvrA DNA-binding domain
PF01715.17	1	1	1	IPP transferase
PF03065.15	1	1	1	Glycosyl hydrolase family 57
PF10396.9	1	1	1	GTP-binding protein TrmE N-terminus
PF02386.16	1	1	1	Cation transport protein
PF04012.12	1	1	1	PspA/IM30 family
PF00800.18	1	1	1	Prephenate dehydratase
PF14572.6	1	1	1	Phosphoribosyl synthetase-associated domain
PF09424.10	1	1	1	Yqey-like protein
PF13167.6	1	1	1	GTP-binding GTPase N-terminal
PF04565.16	1	1	1	RNA polymerase Rpb2, domain 3
PF01018.22	1	1	1	GTP1/OBG
PF01019.21	1	1	1	Gamma-glutamyltranspeptidase
PF01808.18	1	1	1	AICARFT/IMPCHase bienzyme
PF03006.20	1	1	1	Haemolysin-III related
PF06968.13	1	1	1	Biotin and Thiamin Synthesis associated domain
PF03938.14	1	1	1	Outer membrane protein (OmpH-like)
PF14805.6	1	1	1	Tetrahydrodipicolinate N-succinyltransferase N-terminal
PF16331.5	1	1	1	TolA binding protein trimerisation
PF17657.1	1	1	1	Bacterial DNA polymerase III alpha subunit finger domain
PF05698.14	1	1	1	Bacterial trigger factor protein (TF) C-terminus
PF02683.15	1	1	1	Cytochrome C biogenesis protein transmembrane region
PF08032.12	1	1	1	RNA 2'-O ribose methyltransferase substrate binding
PF01649.18	1	1	1	Ribosomal protein S20
PF00499.20	1	1	1	NADH-ubiquinone/plastoquinone oxidoreductase chain 6
PF04354.13	1	1	1	ZipA, C-terminal FtsZ-binding domain
PF05258.12	1	1	1	Dna[CI] antecedent, DciA
PF03618.14	1	1	1	Kinase/pyrophosphorylase
PF04231.13	1	1	1	Endonuclease I
PF04830.13	1	1	1	Possible hemagglutinin (DUF637)
PF09382.10	1	1	1	RQC domain
PF09115.10	1	1	1	DNA polymerase III, delta subunit, C terminal
PF02391.17	1	1	1	MoaE protein
PF00763.23	1	1	1	Tetrahydrofolate dehydrogenase/cyclohydrolase, catalytic domain
PF02639.14	1	1	1	Uncharacterized BCR, YaiI/YqxD family COG1671
PF00281.19	1	1	1	Ribosomal protein L5
PF00253.21	1	1	1	Ribosomal protein S14p/S29e
PF01687.17	1	1	1	Riboflavin kinase
PF16363.5	1	1	1	GDP-mannose 4,6 dehydratase
PF16198.5	1	1	1	tRNA pseudouridylate synthase B C-terminal domain
PF13286.6	1	1	1	Phosphohydrolase-associated domain
PF17188.4	1	1	1	MucB/RseB C-terminal domain
PF02699.15	1	1	1	Preprotein translocase subunit
PF04325.13	1	1	1	Protein of unknown function (DUF465)
PF02719.15	1	1	1	Polysaccharide biosynthesis protein
PF16124.5	1	1	1	RecQ zinc-binding
PF16870.5	1	1	1	2-oxoglutarate dehydrogenase C-terminal
PF13580.6	1	1	1	SIS domain
PF13899.6	1	1	1	Thioredoxin-like
PF04751.14	1	1	1	Protein of unknown function (DUF615)
PF05187.13	1	1	1	Electron transfer flavoprotein-ubiquinone oxidoreductase, 4Fe-4S
PF13366.6	1	1	1	PD-(D/E)XK nuclease superfamily
PF01161.20	1	1	1	Phosphatidylethanolamine-binding protein
PF00213.18	1	1	1	ATP synthase delta (OSCP) subunit
PF12835.7	1	1	1	Integrase
PF01434.18	1	1	1	Peptidase family M41
PF00081.22	1	1	1	Iron/manganese superoxide dismutases, alpha-hairpin domain
PF00113.22	1	1	1	Enolase, C-terminal TIM barrel domain
PF01668.18	1	1	1	SmpB protein
PF00830.19	1	1	1	Ribosomal L28 family
PF12002.8	1	1	1	MgsA AAA+ ATPase C terminal
PF13435.6	1	1	1	Cytochrome c554 and c-prime
PF00676.20	1	1	1	Dehydrogenase E1 component
PF17854.1	1	1	1	FtsK alpha domain
PF02668.16	1	1	1	Taurine catabolism dioxygenase TauD, TfdA family
PF03591.14	1	1	1	AzlC protein
PF09723.10	1	1	1	Zinc ribbon domain
PF08340.11	1	1	1	Domain of unknown function (DUF1732)
PF02223.17	1	1	1	Thymidylate kinase
PF13610.6	1	1	1	DDE domain
PF06470.13	1	1	1	SMC proteins Flexible Hinge Domain
PF01925.19	1	1	1	Sulfite exporter TauE/SafE
PF01209.18	1	1	1	ubiE/COQ5 methyltransferase family
PF18074.1	1	1	1	Primosomal protein N C-terminal domain
PF04386.13	1	1	1	Stringent starvation protein B
PF16811.5	1	1	1	TRAP transporter T-component
PF07275.11	1	1	1	Antirestriction protein (ArdA)
PF08529.11	1	1	1	NusA N-terminal domain
PF01648.20	1	1	1	4'-phosphopantetheinyl transferase superfamily
PF04237.13	1	1	1	YjbR
PF10410.9	1	1	1	DnaB-helicase binding domain of primase
PF03259.17	1	1	1	Roadblock/LC7 domain
PF08019.12	1	1	1	Phosphoethanolamine transferase EptA/EptB
PF04340.12	1	1	1	Protein of unknown function, DUF484
PF00572.18	1	1	1	Ribosomal protein L13
PF02195.18	1	1	1	ParB-like nuclease domain
PF00114.19	1	1	1	Pilin (bacterial filament)
PF03453.17	1	1	1	MoeA N-terminal region (domain I and II)
PF09549.10	1	1	1	Bpu10I restriction endonuclease
PF03888.14	1	1	1	MucB/RseB N-terminal domain
PF16325.5	1	1	1	Peptidase family U32 C-terminal domain
PF14849.6	1	1	1	YidC periplasmic domain
PF00303.19	1	1	1	Thymidylate synthase
PF17125.5	1	1	1	N-terminal domain of 16S rRNA methyltransferase RsmF
PF16360.5	1	1	1	GTP-binding GTPase Middle Region
PF01050.18	1	1	1	Mannose-6-phosphate isomerase
PF01218.18	1	1	1	Coproporphyrinogen III oxidase
PF02603.16	1	1	1	HPr Serine kinase N terminus
PF01210.23	1	1	1	NAD-dependent glycerol-3-phosphate dehydrogenase N-terminus
PF13723.6	1	1	1	Beta-ketoacyl synthase, N-terminal domain
PF08346.12	1	1	1	AntA/AntB antirepressor
PF18389.1	1	1	1	TrmO C-terminal domain
PF03232.13	1	1	1	Ubiquinone biosynthesis protein COQ7
PF01943.17	1	1	1	Polysaccharide biosynthesis protein
PF05166.13	1	1	1	YcgL domain
PF00667.20	1	1	1	FAD binding domain
PF01944.17	1	1	1	Stage II sporulation protein M
PF01189.17	1	1	1	16S rRNA methyltransferase RsmB/F
PF00289.22	1	1	1	Biotin carboxylase, N-terminal domain
PF05000.17	1	1	1	RNA polymerase Rpb1, domain 4
PF01196.19	1	1	1	Ribosomal protein L17
PF00176.23	1	1	1	SNF2 family N-terminal domain
PF01783.23	1	1	1	Ribosomal L32p protein family
PF02646.16	1	1	1	RmuC family
PF08206.11	1	1	1	Ribonuclease B OB domain
PF06835.13	1	1	1	Lipopolysaccharide-assembly, LptC-related
PF13181.6	1	1	1	Tetratricopeptide repeat
PF00712.19	1	1	1	DNA polymerase III beta subunit, N-terminal domain
PF02410.15	1	1	1	Ribosomal silencing factor during starvation
PF04380.13	1	1	1	Membrane fusogenic activity
PF02021.17	1	1	1	Uncharacterised protein family UPF0102
PF11985.8	1	1	1	Protein of unknown function (DUF3486)
PF02491.20	1	1	1	SHS2 domain inserted in FTSA
PF14532.6	1	1	1	Sigma-54 interaction domain
PF01192.22	1	1	1	RNA polymerase Rpb6
PF02606.14	1	1	1	Tetraacyldisaccharide-1-P 4'-kinase
PF14338.6	1	1	1	Mrr N-terminal domain
PF02618.16	1	1	1	YceG-like family
PF00745.20	1	1	1	Glutamyl-tRNAGlu reductase, dimerisation domain
PF02620.17	1	1	1	Large ribosomal RNA subunit accumulation protein YceD
PF03883.14	1	1	1	Peroxide stress protein YaaA
PF04390.12	1	1	1	Lipopolysaccharide-assembly
PF02464.17	1	1	1	Competence-damaged protein
PF01025.19	1	1	1	GrpE
PF01295.18	1	1	1	Adenylate cyclase, class-I
PF12706.7	1	1	1	Beta-lactamase superfamily domain
PF01245.20	1	1	1	Ribosomal protein L19
PF11839.8	1	1	1	Alanine-zipper, major outer membrane lipoprotein
PF17384.2	1	1	1	RimP C-terminal SH3 domain
PF12139.8	1	1	1	Adenosine-5'-phosphosulfate reductase beta subunit
PF01807.20	1	1	1	CHC2 zinc finger
PF03969.16	1	1	1	AFG1-like ATPase
PF08239.11	1	1	1	Bacterial SH3 domain
PF09179.11	1	1	1	TilS substrate binding domain
PF04976.12	1	1	1	DMSO reductase anchor subunit (DmsC)
PF02401.18	1	1	1	LytB protein
PF04760.15	1	1	1	Translation initiation factor IF-2, N-terminal region
PF00312.22	1	1	1	Ribosomal protein S15
PF00733.21	1	1	1	Asparagine synthase
PF06745.13	1	1	1	KaiC
PF14561.6	1	1	1	Tetratricopeptide repeat
PF00218.21	1	1	1	Indole-3-glycerol phosphate synthase
PF04461.13	1	1	1	Protein of unknown function (DUF520)
PF00180.20	1	1	1	Isocitrate/isopropylmalate dehydrogenase
PF02784.16	1	1	1	Pyridoxal-dependent decarboxylase, pyridoxal binding domain
PF02872.18	1	1	1	5'-nucleotidase, C-terminal domain
PF05713.11	1	1	1	Bacterial mobilisation protein (MobC)
PF00654.20	1	1	1	Voltage gated chloride channel
PF13472.6	1	1	1	GDSL-like Lipase/Acylhydrolase family
PF05681.14	1	1	1	Fumarate hydratase (Fumerase)
PF16123.5	1	1	1	Hydroxyacylglutathione hydrolase C-terminus
PF00444.18	1	1	1	Ribosomal protein L36
PF03364.20	1	1	1	Polyketide cyclase / dehydrase and lipid transport
PF06258.11	1	1	1	Mitochondrial fission ELM1
PF02556.14	1	1	1	Preprotein translocase subunit SecB
PF13501.6	1	1	1	Sulfur oxidation protein SoxY
PF02542.16	1	1	1	YgbB family
PF12696.7	1	1	1	TraM recognition site of TraD and TraG
PF09838.9	1	1	1	Uncharacterized protein conserved in bacteria (DUF2065)
PF17674.1	1	1	1	HHH domain
PF04563.15	1	1	1	RNA polymerase beta subunit
PF05768.14	1	1	1	Glutaredoxin-like domain (DUF836)
PF00318.20	1	1	1	Ribosomal protein S2
PF03872.13	1	1	1	Anti sigma-E protein RseA, N-terminal domain
PF01252.18	1	1	1	Signal peptidase (SPase) II
PF00109.26	1	1	1	Beta-ketoacyl synthase, N-terminal domain
PF02788.16	1	1	1	Ribulose bisphosphate carboxylase large chain, N-terminal domain
PF09312.11	1	1	1	SurA N-terminal domain
PF00390.19	1	1	1	Malic enzyme, N-terminal domain
PF02527.15	1	1	1	rRNA small subunit methyltransferase G
PF08459.11	1	1	1	UvrC Helix-hairpin-helix N-terminal
PF01728.19	1	1	1	FtsJ-like methyltransferase
PF05221.17	1	1	1	S-adenosyl-L-homocysteine hydrolase
PF01149.24	1	1	1	Formamidopyrimidine-DNA glycosylase N-terminal domain
PF10399.9	1	1	1	Ubiquitinol-cytochrome C reductase Fe-S subunit TAT signal
PF04403.13	1	1	1	Paraquat-inducible protein A
PF02627.20	1	1	1	Carboxymuconolactone decarboxylase family
PF06245.11	1	1	1	Protein of unknown function (DUF1015)
PF05491.13	1	1	1	RuvB C-terminal winged helix domain
PF13932.6	1	1	1	GidA associated domain
PF02609.16	1	1	1	Exonuclease VII small subunit
PF05157.15	1	1	1	Type II secretion system (T2SS), protein E, N-terminal domain
PF13534.6	1	1	1	4Fe-4S dicluster domain
PF00381.19	1	1	1	PTS HPr component phosphorylation site
PF00953.21	1	1	1	Glycosyl transferase family 4
PF02826.19	1	1	1	D-isomer specific 2-hydroxyacid dehydrogenase, NAD binding domain
PF01408.22	1	1	1	Oxidoreductase family, NAD-binding Rossmann fold
PF01182.20	1	1	1	Glucosamine-6-phosphate isomerases/6-phosphogluconolactonase
PF02579.17	1	1	1	Dinitrogenase iron-molybdenum cofactor
PF11734.8	1	1	1	TilS substrate C-terminal domain
PF03631.15	1	1	1	Virulence factor BrkB
PF09931.9	1	1	1	Uncharacterized conserved protein (DUF2163)
PF00166.21	1	1	1	Chaperonin 10 Kd subunit
PF07516.13	1	1	1	SecA Wing and Scaffold domain
PF03352.13	1	1	1	Methyladenine glycosylase
PF12069.8	1	1	1	Protein of unknown function (DUF3549)
PF17831.1	1	1	1	Pyruvate dehydrogenase E1 component middle domain
PF01155.19	1	1	1	Hydrogenase/urease nickel incorporation, metallochaperone, hypA
PF02806.18	1	1	1	Alpha amylase, C-terminal all-beta domain
PF02698.17	1	1	1	DUF218 domain
PF10672.9	1	1	1	S-adenosylmethionine-dependent methyltransferase
PF00016.20	1	1	1	Ribulose bisphosphate carboxylase large chain, catalytic domain
PF09334.11	1	1	1	tRNA synthetases class I (M)
PF00137.21	1	1	1	ATP synthase subunit C
PF00380.19	1	1	1	Ribosomal protein S9/S16
PF12327.8	1	1	1	FtsZ family, C-terminal domain
PF13686.6	1	1	1	DsrE/DsrF/DrsH-like family
PF02787.19	1	1	1	Carbamoyl-phosphate synthetase large chain, oligomerisation domain
PF00430.18	1	1	1	ATP synthase B/B' CF(0)
PF01503.17	1	1	1	Phosphoribosyl-ATP pyrophosphohydrolase
PF00772.21	1	1	1	DnaB-like helicase N terminal domain
PF00411.19	1	1	1	Ribosomal protein S11
PF12643.7	1	1	1	MazG-like family
PF08479.11	1	1	1	POTRA domain, ShlB-type
PF13768.6	1	1	1	von Willebrand factor type A domain
PF13502.6	1	1	1	AsmA-like C-terminal region
PF13302.7	1	1	1	Acetyltransferase (GNAT) domain
PF18693.1	1	1	1	TRAM domain
PF05173.14	1	1	1	Dihydrodipicolinate reductase, C-terminus
PF01450.19	1	1	1	Acetohydroxy acid isomeroreductase, catalytic domain
PF00224.21	1	1	1	Pyruvate kinase, barrel domain
PF05489.12	1	1	1	Phage Tail Protein X
PF00121.18	1	1	1	Triosephosphate isomerase
PF02789.17	1	1	1	Cytosol aminopeptidase family, N-terminal domain
PF03313.15	1	1	1	Serine dehydratase alpha chain
PF00834.19	1	1	1	Ribulose-phosphate 3 epimerase family
PF06804.11	1	1	1	NlpB/DapX lipoprotein
PF02666.15	1	1	1	Phosphatidylserine decarboxylase
PF00639.21	1	1	1	PPIC-type PPIASE domain
PF02436.18	1	1	1	Conserved carboxylase domain
PF00731.20	1	1	1	AIR carboxylase
PF17760.1	1	1	1	UvrA interaction domain
PF14697.6	1	1	1	4Fe-4S dicluster domain
PF02965.17	1	1	1	Vitamin B12 dependent methionine synthase, activation domain
PF03861.14	1	1	1	ANTAR domain
PF04997.12	1	1	1	RNA polymerase Rpb1, domain 1
PF00215.24	1	1	1	Orotidine 5'-phosphate decarboxylase / HUMPS family
PF02357.19	1	1	1	Transcription termination factor nusG
PF03109.16	1	1	1	ABC1 family
PF01928.21	1	1	1	CYTH domain
PF03952.16	1	1	1	Enolase, N-terminal domain
PF12170.8	1	1	1	DNA polymerase III tau subunit V interacting with alpha
PF03946.14	1	1	1	Ribosomal protein L11, N-terminal domain
PF05591.12	1	1	1	Type VI secretion system, VipA, VC_A0107 or Hcp2
PF01425.21	1	1	1	Amidase
PF11906.8	1	1	1	Protein of unknown function (DUF3426)
PF09997.9	1	1	1	Predicted membrane protein (DUF2238)
PF13429.6	1	1	1	Tetratricopeptide repeat
PF03668.15	1	1	1	P-loop ATPase protein family
PF00490.21	1	1	1	Delta-aminolevulinic acid dehydratase
PF02576.17	1	1	1	RimP N-terminal domain
PF01121.20	1	1	1	Dephospho-CoA kinase
PF10805.8	1	1	1	Protein of unknown function (DUF2730)
PF04187.13	1	1	1	Haem-binding uptake, Tiki superfamily, ChaN
PF02575.16	1	1	1	YbaB/EbfC DNA-binding family
PF11638.8	1	1	1	DnaA N-terminal domain
PF17910.1	1	1	1	FeoB cytosolic helical domain
PF00692.19	1	1	1	dUTPase
PF03929.16	1	1	1	PepSY-associated TM region
PF00344.20	1	1	1	SecY translocase
PF00591.21	1	1	1	Glycosyl transferase family, a/b domain
PF00533.26	1	1	1	BRCA1 C Terminus (BRCT) domain
PF02492.19	1	1	1	CobW/HypB/UreG, nucleotide-binding domain
PF01264.21	1	1	1	Chorismate synthase
PF08482.10	1	1	1	ATP-dependent helicase C-terminal
PF00883.21	1	1	1	Cytosol aminopeptidase family, catalytic domain
PF14306.6	1	1	1	PUA-like domain
PF00902.18	1	1	1	Sec-independent protein translocase protein (TatC)
PF06445.15	1	1	1	GyrI-like small molecule binding domain
PF00916.20	1	1	1	Sulfate permease family
PF03928.14	1	1	1	Haem-degrading
PF05690.14	1	1	1	Thiazole biosynthesis protein ThiG
PF17775.1	1	1	1	UPF0225 domain
PF04127.15	1	1	1	DNA / pantothenate metabolism flavoprotein
PF04608.13	1	1	1	Phosphatidylglycerophosphatase A
PF04351.13	1	1	1	Pilus assembly protein, PilP
PF00464.19	1	1	1	Serine hydroxymethyltransferase
PF10369.9	1	1	1	Small subunit of acetolactate synthase
PF00933.21	1	1	1	Glycosyl hydrolase family 3 N terminal domain
PF08323.11	1	1	1	Starch synthase catalytic domain
PF01493.19	1	1	1	GXGXG motif
PF01084.20	1	1	1	Ribosomal protein S18
PF07120.11	1	1	1	Protein of unknown function (DUF1376)
PF04381.12	1	1	1	Putative exonuclease, RdgC
PF00436.25	1	1	1	Single-strand binding protein family
PF09976.9	1	1	1	Tetratricopeptide repeat-like domain
PF06026.14	1	1	1	Ribose 5-phosphate isomerase A (phosphoriboisomerase A)
PF06744.12	1	1	1	Type VI secretion protein IcmF C-terminal
PF01963.17	1	1	1	TraB family
PF01964.18	1	1	1	Radical SAM ThiC family
PF04102.12	1	1	1	SlyX
PF01027.20	1	1	1	Inhibitor of apoptosis-promoting Bax1
PF01402.21	1	1	1	Ribbon-helix-helix protein, copG family
PF01384.20	1	1	1	Phosphate transporter family
PF13538.6	1	1	1	UvrD-like helicase C-terminal domain
PF00329.19	1	1	1	Respiratory-chain NADH dehydrogenase, 30 Kd subunit
PF01042.21	1	1	1	Endoribonuclease L-PSP
PF11880.8	1	1	1	Domain of unknown function (DUF3400)
PF04101.16	1	1	1	Glycosyltransferase family 28 C-terminal domain
PF01367.20	1	1	1	5'-3' exonuclease, C-terminal SAM fold
PF05683.12	1	1	1	Fumarase C-terminus
PF14238.6	1	1	1	Domain of unknown function (DUF4340)
PF04613.14	1	1	1	UDP-3-O-[3-hydroxymyristoyl] glucosamine N-acyltransferase, LpxD
PF05872.12	1	1	1	Bacterial protein of unknown function (DUF853)
PF01797.16	1	1	1	Transposase IS200 like
PF00276.20	1	1	1	Ribosomal protein L23
PF01346.18	1	1	1	Domain amino terminal to FKBP-type peptidyl-prolyl isomerase
PF06421.12	1	1	1	GTP-binding protein LepA C-terminus
PF03652.15	1	1	1	Holliday junction resolvase
PF03819.17	1	1	1	MazG nucleotide pyrophosphohydrolase domain
PF00416.22	1	1	1	Ribosomal protein S13/S18
PF03484.15	1	1	1	tRNA synthetase B5 domain
PF11743.8	1	1	1	Protein of unknown function (DUF3301)
PF14467.6	1	1	1	Domain of unknown function (DUF4426)
PF03358.15	1	1	1	NADPH-dependent FMN reductase
PF10502.9	1	1	1	Signal peptidase, peptidase S26
PF02565.15	1	1	1	Recombination protein O C terminal
PF02810.15	1	1	1	SEC-C motif
PF11459.8	1	1	1	Transcriptional regulator, AbiEi antitoxin, Type IV TA system
PF00398.20	1	1	1	Ribosomal RNA adenine dimethylase
PF01725.16	1	1	1	Ham1 family
PF04367.13	1	1	1	Protein of unknown function (DUF502)
PF11940.8	1	1	1	Domain of unknown function (DUF3458) Ig-like fold
PF00013.29	1	1	1	KH domain
PF03918.14	1	1	1	Cytochrome C biogenesis protein
PF01661.21	1	1	1	Macro domain
PF06144.13	1	1	1	DNA polymerase III, delta subunit
PF04014.18	1	1	1	Antidote-toxin recognition MazE, bacterial antitoxin
PF00709.21	1	1	1	Adenylosuccinate synthetase
PF08299.11	1	1	1	Bacterial dnaA protein helix-turn-helix
PF11808.8	1	1	1	Phosphate regulon sensor protein PhoR
PF04314.13	1	1	1	Copper chaperone PCu(A)C
PF00453.18	1	1	1	Ribosomal protein L20
PF00285.21	1	1	1	Citrate synthase, C-terminal domain
PF05190.18	1	1	1	MutS family domain IV
PF13840.6	1	1	1	ACT domain
PF09837.9	1	1	1	Uncharacterized protein conserved in bacteria (DUF2064)
PF07498.12	1	1	1	Rho termination factor, N-terminal domain
PF05943.12	1	1	1	Type VI secretion protein, EvpB/VC_A0108, tail sheath
PF03992.16	1	1	1	Antibiotic biosynthesis monooxygenase
PF00689.21	1	1	1	Cation transporting ATPase, C-terminus
PF03649.13	1	1	1	Uncharacterised protein family (UPF0014)
PF01747.17	1	1	1	ATP-sulfurylase
PF00673.21	1	1	1	ribosomal L5P family C-terminus
PF00828.19	1	1	1	Ribosomal proteins 50S-L15, 50S-L18e, 60S-L27A
PF01068.21	1	1	1	ATP dependent DNA ligase domain
PF07685.14	1	1	1	CobB/CobQ-like glutamine amidotransferase domain
PF14437.6	1	1	1	MafB19-like deaminase
PF00115.20	1	1	1	Cytochrome C and Quinol oxidase polypeptide I
PF03459.17	1	1	1	TOBE domain
PF07499.13	1	1	1	RuvA, C-terminal domain
PF06097.11	1	1	1	Bacterial protein of unknown function (DUF945)
PF02602.15	1	1	1	Uroporphyrinogen-III synthase HemD
PF13335.6	1	1	1	Magnesium chelatase, subunit ChlI C-terminal
PF05944.12	1	1	1	Phage small terminase subunit
PF00338.22	1	1	1	Ribosomal protein S10p/S20e
PF02882.19	1	1	1	Tetrahydrofolate dehydrogenase/cyclohydrolase, NAD(P)-binding domain
PF00162.19	1	1	1	Phosphoglycerate kinase
PF02843.16	1	1	1	Phosphoribosylglycinamide synthetase, C domain
PF11812.8	1	1	1	Domain of unknown function (DUF3333)
PF11898.8	1	1	1	Domain of unknown function (DUF3418)
PF13607.6	1	1	1	Succinyl-CoA ligase like flavodoxin domain
PF02951.14	1	1	1	Prokaryotic glutathione synthetase, N-terminal domain
PF17864.1	1	1	1	RuvB AAA lid domain
PF04453.14	1	1	1	LPS transport system D
PF01729.19	1	1	1	Quinolinate phosphoribosyl transferase, C-terminal domain
PF09822.9	1	1	1	ABC-type uncharacterized transport system
PF09856.9	1	1	1	Predicted transcriptional regulator (DUF2083)
PF03330.18	1	1	1	Lytic transglycolase
PF04413.16	1	1	1	3-Deoxy-D-manno-octulosonic-acid transferase (kdotransferase)
PF13793.6	1	1	1	N-terminal domain of ribose phosphate pyrophosphokinase
PF13806.6	1	1	1	Rieske-like [2Fe-2S] domain
PF01520.18	1	1	1	N-acetylmuramoyl-L-alanine amidase
PF02662.16	1	1	1	Methyl-viologen-reducing hydrogenase, delta subunit
PF13681.6	1	1	1	Type IV pilus assembly protein PilX C-term
PF00238.19	1	1	1	Ribosomal protein L14p/L23e
PF04998.17	1	1	1	RNA polymerase Rpb1, domain 5
PF03309.14	1	1	1	Type III pantothenate kinase
PF06074.12	1	1	1	Protein of unknown function (DUF935)
PF00252.18	1	1	1	Ribosomal protein L16p/L10e
PF07027.12	1	1	1	Protein of unknown function (DUF1318)
PF13531.6	1	1	1	Bacterial extracellular solute-binding protein
PF00684.19	1	1	1	DnaJ central domain
PF03971.14	1	1	1	Monomeric isocitrate dehydrogenase
PF04264.13	1	1	1	YceI-like domain
PF12501.8	1	1	1	Phosphate ATP-binding cassette transporter
PF04361.13	1	1	1	Protein of unknown function (DUF494)
PF04898.14	1	1	1	Glutamate synthase central domain
PF05958.11	1	1	1	tRNA (Uracil-5-)-methyltransferase
PF18475.1	1	1	1	PIN domain
PF01985.21	1	1	1	CRS1 / YhbY (CRM) domain
PF00670.21	1	1	1	S-adenosyl-L-homocysteine hydrolase, NAD binding domain
PF04851.15	1	1	1	Type III restriction enzyme, res subunit
PF00309.20	1	1	1	Sigma-54 factor, Activator interacting domain (AID)
PF02777.18	1	1	1	Iron/manganese superoxide dismutases, C-terminal domain
PF00227.26	1	1	1	Proteasome subunit
PF01910.17	1	1	1	Thiamine-binding protein
PF11736.8	1	1	1	Protein of unknown function (DUF3299)
PF05201.15	1	1	1	Glutamyl-tRNAGlu reductase, N-terminal domain
PF04257.14	1	1	1	Exodeoxyribonuclease V, gamma subunit
PF04262.14	1	1	1	Glutamate-cysteine ligase
PF02772.16	1	1	1	S-adenosylmethionine synthetase, central domain
PF02767.16	1	1	1	DNA polymerase III beta subunit, central domain
PF13411.6	1	1	1	MerR HTH family regulatory protein
PF04397.15	1	1	1	LytTr DNA-binding domain
PF03795.14	1	1	1	YCII-related domain
PF00237.19	1	1	1	Ribosomal protein L22p/L17e
PF11987.8	1	1	1	Translation-initiation factor 2
PF08282.12	1	1	1	haloacid dehalogenase-like hydrolase
PF14693.6	1	1	1	Ribosomal protein TL5, C-terminal domain
PF16114.5	1	1	1	ATP citrate lyase citrate-binding
PF10418.9	1	1	1	Iron-sulfur cluster binding domain of dihydroorotate dehydrogenase B
PF03840.14	1	1	1	Preprotein translocase SecG subunit
PF11783.8	1	1	1	Cytochrome c bacterial
PF11874.8	1	1	1	Domain of unknown function (DUF3394)
PF13288.6	1	1	1	DXP reductoisomerase C-terminal domain
PF00401.20	1	1	1	ATP synthase, Delta/Epsilon chain, long alpha-helix domain
PF14821.6	1	1	1	Threonine synthase N terminus
PF00850.19	1	1	1	Histone deacetylase domain
PF17764.1	1	1	1	3鈥?DNA-binding domain (3鈥睟D)
PF00542.19	1	1	1	Ribosomal protein L7/L12 C-terminal domain
PF04350.13	1	1	1	Pilus assembly protein, PilO
PF00353.19	1	1	1	RTX calcium-binding nonapeptide repeat (4 copies)
PF02665.14	1	1	1	Nitrate reductase gamma subunit
PF01193.24	1	1	1	RNA polymerase Rpb3/Rpb11 dimerisation domain
PF00926.19	1	1	1	3,4-dihydroxy-2-butanone 4-phosphate synthase
PF02924.14	1	1	1	Bacteriophage lambda head decoration protein D
PF13103.6	1	1	1	TonB C terminal
PF05128.12	1	1	1	Domain of unknown function (DUF697)
PF11136.8	1	1	1	Protein of unknown function (DUF2889)
PF12679.7	1	1	1	ABC-2 family transporter protein
PF00815.20	1	1	1	Histidinol dehydrogenase
PF13609.6	1	1	1	Gram-negative porin
PF00484.19	1	1	1	Carbonic anhydrase
PF00595.24	1	1	1	PDZ domain
PF01256.17	1	1	1	Carbohydrate kinase
PF12795.7	1	1	1	Mechanosensitive ion channel porin domain
PF02574.16	1	1	1	Homocysteine S-methyltransferase
PF03979.14	1	1	1	Sigma-70 factor, region 1.1
PF12256.8	1	1	1	Insecticide toxin TcdB middle/N-terminal region
PF03916.14	1	1	1	Polysulphide reductase, NrfD
PF03315.15	1	1	1	Serine dehydratase beta chain
PF12832.7	1	1	1	MFS_1 like family
PF02421.18	1	1	1	Ferrous iron transport protein B
PF02237.17	1	1	1	Biotin protein ligase C terminal domain
PF03994.14	1	1	1	Domain of Unknown Function (DUF350)
PF14334.6	1	1	1	Domain of unknown function (DUF4390)
PF01134.22	1	1	1	Glucose inhibited division protein A
PF07664.12	1	1	1	Ferrous iron transport protein B C terminus
PF04355.13	1	1	1	SmpA / OmlA family
PF07497.12	1	1	1	Rho termination factor, RNA-binding domain
PF13413.6	1	1	1	Helix-turn-helix domain
PF10087.9	1	1	1	Uncharacterized protein conserved in bacteria (DUF2325)
PF03104.19	1	1	1	DNA polymerase family B, exonuclease domain
PF01841.19	1	1	1	Transglutaminase-like superfamily
PF02887.16	1	1	1	Pyruvate kinase, alpha/beta domain
PF01330.21	1	1	1	RuvA N terminal domain
PF03461.15	1	1	1	TRCF domain
PF03695.13	1	1	1	Uncharacterised protein family (UPF0149)
PF10415.9	1	1	1	Fumarase C C-terminus
PF16658.5	1	1	1	Class II release factor RF3, C-terminal domain
PF04079.16	1	1	1	Segregation and condensation complex subunit ScpB
PF03349.16	1	1	1	Outer membrane protein transport protein (OMPP1/FadL/TodX)
PF09952.9	1	1	1	Transcriptional regulator, AbiEi antitoxin, Type IV TA system
PF01980.16	1	1	1	tRNA-methyltransferase O
PF08364.11	1	1	1	Bacterial translation initiation factor IF-2 associated region
PF06689.13	1	1	1	ClpX C4-type zinc finger
PF12119.8	1	1	1	Protein of unknown function (DUF3581)
PF07295.11	1	1	1	Zinc-ribbon containing domain
PF14067.6	1	1	1	LssY C-terminus
PF01406.19	1	1	1	tRNA synthetases class I (C) catalytic domain
PF02132.15	1	1	1	RecR protein
PF08448.10	1	1	1	PAS fold
PF02649.14	1	1	1	Type I GTP cyclohydrolase folE2
PF01113.20	1	1	1	Dihydrodipicolinate reductase, N-terminus
PF00768.20	1	1	1	D-alanyl-D-alanine carboxypeptidase
PF04402.14	1	1	1	Protein of unknown function (DUF541)
PF01740.21	1	1	1	STAS domain
PF04362.14	1	1	1	Bacterial Fe(2+) trafficking
PF13727.6	1	1	1	CoA-binding domain
PF00189.20	1	1	1	Ribosomal protein S3, C-terminal domain
PF01165.20	1	1	1	Ribosomal protein S21
PF03658.14	1	1	1	RnfH family Ubiquitin
PF16881.5	1	1	1	N-terminal domain of lipoyl synthase of Radical_SAM family
PF01250.17	1	1	1	Ribosomal protein S6
PF13489.6	1	1	1	Methyltransferase domain
PF08003.11	1	1	1	Protein of unknown function (DUF1698)
PF12156.8	1	1	1	Putative metal-binding domain of cation transport ATPase
PF08873.11	1	1	1	Domain of unknown function (DUF1834)
PF00884.23	1	1	1	Sulfatase
PF01478.18	1	1	1	Type IV leader peptidase family
PF00488.21	1	1	1	MutS domain V
PF00466.20	1	1	1	Ribosomal protein L10
PF10123.9	1	1	1	Mu-like prophage I protein
PF18267.1	1	1	1	Rubredoxin NAD+ reductase C-terminal domain
PF13466.6	1	1	1	STAS domain
PF11104.8	1	1	1	Type IV pilus assembly protein PilM;
PF01965.24	1	1	1	DJ-1/PfpI family
PF08497.10	1	1	1	Radical SAM N-terminal
PF00205.22	1	1	1	Thiamine pyrophosphate enzyme, central domain
PF00764.19	1	1	1	Arginosuccinate synthase
PF01865.16	1	1	1	Protein of unknown function DUF47
PF01474.16	1	1	1	Class-II DAHP synthetase family
PF00485.18	1	1	1	Phosphoribulokinase / Uridine kinase family
PF04345.13	1	1	1	Chorismate lyase
PF04357.13	1	1	1	TamB, inner membrane protein subunit of TAM complex
PF03100.15	1	1	1	CcmE
PF00288.26	1	1	1	GHMP kinases N terminal domain
PF09932.9	1	1	1	Uncharacterized conserved protein (DUF2164)
PF05188.17	1	1	1	MutS domain II
PF05164.13	1	1	1	Cell division protein ZapA
PF12833.7	1	1	1	Helix-turn-helix domain
PF13384.6	1	1	1	Homeodomain-like domain
PF00479.22	1	1	1	Glucose-6-phosphate dehydrogenase, NAD binding domain
PF13627.6	1	1	1	Prokaryotic lipoprotein-attachment site
PF16326.5	1	1	1	ABC transporter C-terminal domain
PF08545.10	1	1	1	3-Oxoacyl-[acyl-carrier-protein (ACP)] synthase III
PF17862.1	1	1	1	AAA+ lid domain
PF00750.19	1	1	1	tRNA synthetases class I (R)
PF01411.19	1	1	1	tRNA synthetases class II (A)
PF02504.15	1	1	1	Fatty acid synthesis protein
PF09991.9	1	1	1	Predicted membrane protein (DUF2232)
PF12367.8	1	1	1	Pyruvate ferredoxin oxidoreductase beta subunit C terminal
PF08279.12	1	1	1	HTH domain
PF01219.19	1	1	1	Prokaryotic diacylglycerol kinase
PF10276.9	1	1	1	Zinc-finger domain
PF05866.11	1	1	1	Endodeoxyribonuclease RusA
PF00471.20	1	1	1	Ribosomal protein L33
PF01820.21	1	1	1	D-ala D-ala ligase N-terminus
PF17287.2	1	1	1	POTRA domain
PF00562.28	1	1	1	RNA polymerase Rpb2, domain 6
PF13241.6	1	1	1	Putative NAD(P)-binding
PF05494.12	1	1	1	MlaC protein
PF03483.17	1	1	1	B3/4 domain
PF08543.12	1	1	1	Phosphomethylpyrimidine kinase
PF00478.25	1	1	1	IMP dehydrogenase / GMP reductase domain
PF02607.17	1	1	1	B12 binding domain
PF04277.13	1	1	1	Oxaloacetate decarboxylase, gamma chain
PF14579.6	1	1	1	Helix-hairpin-helix motif
PF14814.6	1	1	1	Bifunctional transglycosylase second domain
PF00164.25	1	1	1	Ribosomal protein S12/S23
PF07943.13	1	1	1	Penicillin-binding protein 5, C-terminal domain
PF03702.14	1	1	1	Anhydro-N-acetylmuramic acid kinase
PF02167.15	1	1	1	Cytochrome C1 family
PF01386.19	1	1	1	Ribosomal L25p family
PF05860.13	1	1	1	haemagglutination activity domain
PF01035.20	1	1	1	6-O-methylguanine DNA methyltransferase, DNA binding domain
PF12631.7	1	1	1	MnmE helical domain
PF05437.12	1	1	1	Branched-chain amino acid transport protein (AzlD)
PF04999.13	1	1	1	Cell division protein FtsL
PF00885.19	1	1	1	6,7-dimethyl-8-ribityllumazine synthase
PF02578.15	1	1	1	Multi-copper polyphenol oxidoreductase laccase
PF02616.14	1	1	1	Segregation and condensation protein ScpA
PF04052.13	1	1	1	TolB amino-terminal domain
PF10412.9	1	1	1	Type IV secretion-system coupling protein DNA-binding domain
PF13488.6	1	1	1	Glycine zipper
PF01053.20	1	1	1	Cys/Met metabolism PLP-dependent enzyme
PF02938.14	1	1	1	GAD domain
PF03230.13	1	1	1	Antirestriction protein
PF08478.10	1	1	1	POTRA domain, FtsQ-type
PF10023.9	1	1	1	Putative aminopeptidase
PF11924.8	1	1	1	Inverse autotransporter, beta-domain
PF00075.24	1	1	1	RNase H
PF01455.18	1	1	1	HupF/HypC family
PF00625.21	1	1	1	Guanylate kinase
PF13238.6	1	1	1	AAA domain
PF16193.5	1	1	1	AAA C-terminal domain
PF17209.3	1	1	1	Hfq protein
PF07991.12	1	1	1	Acetohydroxy acid isomeroreductase, NADPH-binding domain
PF06415.13	1	1	1	BPG-independent PGAM N-terminus (iPGM_N)
PF01039.22	1	1	1	Carboxyl transferase domain
PF01515.19	1	1	1	Phosphate acetyl/butaryl transferase
PF13638.6	1	1	1	PIN domain
PF13408.6	1	1	1	Recombinase zinc beta ribbon domain
PF00263.21	1	1	1	Bacterial type II and III secretion system protein
PF10371.9	1	1	1	Domain of unknown function
PF13524.6	1	1	1	Glycosyl transferases group 1
PF02446.17	1	1	1	4-alpha-glucanotransferase
PF13459.6	1	1	1	4Fe-4S single cluster domain
PF08291.11	1	1	1	Peptidase M15
PF00707.22	1	1	1	Translation initiation factor IF-3, C-terminal domain
PF13116.6	1	1	1	Protein of unknown function
PF02445.16	1	1	1	Quinolinate synthetase A protein
PF07517.14	1	1	1	SecA DEAD-like domain
PF02776.18	1	1	1	Thiamine pyrophosphate enzyme, N-terminal TPP binding domain
PF00920.21	1	1	1	Dehydratase family
PF08331.10	1	1	1	Domain of unknown function (DUF1730)
PF01176.19	1	1	1	Translation initiation factor 1A / IF-1
PF01583.20	1	1	1	Adenylylsulphate kinase
PF09242.11	1	1	1	Flavocytochrome c sulphide dehydrogenase, flavin-binding
PF05170.14	1	1	1	AsmA family
PF07311.12	1	1	1	Dodecin
PF13672.6	1	1	1	Protein phosphatase 2C
PF17876.1	1	1	1	Cold shock domain
PF00298.19	1	1	1	Ribosomal protein L11, RNA binding domain
PF13507.6	1	1	1	CobB/CobQ-like glutamine amidotransferase domain
PF00044.24	1	1	1	Glyceraldehyde 3-phosphate dehydrogenase, NAD binding domain
PF14602.6	1	1	1	Hexapeptide repeat of succinyl-transferase
PF04977.15	1	1	1	Septum formation initiator
PF05638.12	1	1	1	Type VI secretion system effector, Hcp
PF01195.19	1	1	1	Peptidyl-tRNA hydrolase
PF04932.15	1	1	1	O-Antigen ligase
PF11753.8	1	1	1	Protein of unknwon function (DUF3310)
PF01883.19	1	1	1	Iron-sulfur cluster assembly protein
PF01790.18	1	1	1	Prolipoprotein diacylglyceryl transferase
PF03193.16	1	1	1	RsgA GTPase
PF06508.13	1	1	1	Queuosine biosynthesis protein QueC
PF00958.22	1	1	1	GMP synthase C terminal domain
PF02033.18	1	1	1	Ribosome-binding factor A
PF02660.15	1	1	1	Glycerol-3-phosphate acyltransferase
PF01037.21	1	1	1	Lrp/AsnC ligand binding domain
PF00346.19	1	1	1	Respiratory-chain NADH dehydrogenase, 49 Kd subunit
PF00393.19	1	1	1	6-phosphogluconate dehydrogenase, C-terminal domain
PF05951.13	1	1	1	Bacterial protein of unknown function (DUF882)
PF02768.15	1	1	1	DNA polymerase III beta subunit, C-terminal domain
PF18810.1	1	1	1	phage-Barnase-EndoU-ColicinE5/D-RelE like nuclease2
PF02405.16	1	1	1	Permease MlaE
PF04011.12	1	1	1	LemA family
PF18337.1	1	1	1	RapA N-terminal Tudor like domain
PF01351.18	1	1	1	Ribonuclease HII
PF04445.13	1	1	1	Putative SAM-dependent methyltransferase
PF02873.16	1	1	1	UDP-N-acetylenolpyruvoylglucosamine reductase, C-terminal domain
PF04279.15	1	1	1	Intracellular septation protein A
PF06056.12	1	1	1	Putative ATPase subunit of terminase (gpP-like)
PF02091.15	1	1	1	Glycyl-tRNA synthetase alpha subunit
PF04333.13	1	1	1	MlaA lipoprotein
PF01043.20	1	1	1	SecA preprotein cross-linking domain
PF01255.19	1	1	1	Putative undecaprenyl diphosphate synthase
PF07264.11	1	1	1	Etoposide-induced protein 2.4 (EI24)
PF00410.19	1	1	1	Ribosomal protein S8
PF02548.15	1	1	1	Ketopantoate hydroxymethyltransferase
PF02773.16	1	1	1	S-adenosylmethionine synthetase, C-terminal domain
PF02470.20	1	1	1	MlaD protein
PF03118.15	1	1	1	Bacterial RNA polymerase, alpha chain C terminal domain
PF04471.12	1	1	1	Restriction endonuclease
PF01909.23	1	1	1	Nucleotidyltransferase domain
PF02219.17	1	1	1	Methylenetetrahydrofolate reductase
PF03755.13	1	1	1	YicC-like family, N-terminal region
PF02096.20	1	1	1	60Kd inner membrane protein
PF04166.12	1	1	1	Pyridoxal phosphate biosynthetic protein PdxA
PF02631.16	1	1	1	RecX family
PF01556.18	1	1	1	DnaJ C terminal domain
PF02670.16	1	1	1	1-deoxy-D-xylulose 5-phosphate reductoisomerase
PF02130.17	1	1	1	Uncharacterized protein family UPF0054
PF04143.14	1	1	1	Sulphur transport
PF00438.20	1	1	1	S-adenosylmethionine synthetase, N-terminal domain
PF02550.15	1	1	1	Acetyl-CoA hydrolase/transferase N-terminal domain
PF10576.9	1	1	1	Iron-sulfur binding domain of endonuclease III
PF05099.13	1	1	1	Tellurite resistance protein TerB
PF02922.18	1	1	1	Carbohydrate-binding module 48 (Isoamylase N-terminal domain)
PF03899.15	1	1	1	ATP synthase I chain
PF00033.19	1	1	1	Cytochrome b/b6/petB
PF16137.5	1	1	1	Domain of unknown function (DUF4845)
PF18317.1	1	1	1	Shikimate 5'-dehydrogenase C-terminal domain
PF12850.7	1	1	1	Calcineurin-like phosphoesterase superfamily domain
PF03881.14	1	1	1	Fructosamine kinase
PF02559.16	1	1	1	CarD-like/TRCF domain
PF03102.14	1	1	1	NeuB family
PF03412.15	1	1	1	Peptidase C39 family
PF12008.8	1	1	1	Type I restriction and modification enzyme - subunit R C terminal
PF05159.14	1	1	1	Capsule polysaccharide biosynthesis protein
PF08275.11	1	1	1	DNA primase catalytic core, N-terminal domain
PF12705.7	1	1	1	PD-(D/E)XK nuclease superfamily
PF16327.5	1	1	1	Cytochrome c-type biogenesis protein CcmF C-terminal
PF06761.12	1	1	1	Intracellular multiplication and human macrophage-killing
PF01726.16	1	1	1	LexA DNA binding domain
PF12794.7	1	1	1	Mechanosensitive ion channel inner membrane domain 1
PF03977.13	1	1	1	Na+-transporting oxaloacetate decarboxylase beta subunit
PF04359.14	1	1	1	Protein of unknown function (DUF493)
PF03641.14	1	1	1	Possible lysine decarboxylase
PF01059.17	1	1	1	NADH-ubiquinone oxidoreductase chain 4, amino terminus
PF08487.10	1	1	1	Vault protein inter-alpha-trypsin domain
PF13746.6	1	1	1	4Fe-4S dicluster domain
PF16702.5	1	1	1	Domain of unknown function (DUF5063)
PF03119.16	1	1	1	NAD-dependent DNA ligase C4 zinc finger domain
PF06574.12	1	1	1	FAD synthetase
PF03033.20	1	1	1	Glycosyltransferase family 28 N-terminal domain
PF06071.13	1	1	1	Protein of unknown function (DUF933)
PF05198.16	1	1	1	Translation initiation factor IF-3, N-terminal domain
PF12849.7	1	1	1	PBP superfamily domain
PF07508.13	1	1	1	Recombinase
PF02823.16	1	1	1	ATP synthase, Delta/Epsilon chain, beta-sandwich domain
PF04551.14	1	1	1	GcpE protein
PF10972.8	1	1	1	Peptidoglycan-binding protein, CsiV
PF02911.18	1	1	1	Formyl transferase, C-terminal domain
PF01119.19	1	1	1	DNA mismatch repair protein, C-terminal domain
PF13533.6	1	1	1	Biotin-lipoyl like
PF13406.6	1	1	1	Transglycosylase SLT domain
PF17092.5	1	1	1	Penicillin-binding protein OB-like domain
PF02224.18	1	1	1	Cytidylate kinase
PF05751.11	1	1	1	FixH
PF14698.6	1	1	1	Argininosuccinate lyase C-terminal
PF01812.20	1	1	1	5-formyltetrahydrofolate cyclo-ligase family
PF08770.11	1	1	1	Sulphur oxidation protein SoxZ
PF09459.10	1	1	1	Ethylbenzene dehydrogenase
PF03447.16	1	1	1	Homoserine dehydrogenase, NAD binding domain
PF13360.6	1	1	1	PQQ-like domain
PF06723.13	1	1	1	MreB/Mbl protein
PF07660.14	1	1	1	Secretin and TonB N terminus short domain
PF16921.5	1	1	1	Tex protein YqgF-like domain
PF04085.14	1	1	1	rod shape-determining protein MreC
PF02686.15	1	1	1	Glu-tRNAGln amidotransferase C subunit
PF08411.10	1	1	1	Exonuclease C-terminal
PF17152.4	1	1	1	Periplasmic sensor domain
PF01259.18	1	1	1	SAICAR synthetase
PF08402.10	1	1	1	TOBE domain
PF03950.18	1	1	1	tRNA synthetases class I (E and Q), anti-codon binding domain
PF11306.8	1	1	1	Protein of unknown function (DUF3108)
PF12345.8	1	1	1	Protein of unknown function (DUF3641)
PF08461.10	1	1	1	Ribonuclease R winged-helix domain
PF04348.13	1	1	1	LppC putative lipoprotein
PF17243.2	1	1	1	POTRA domain TamA domain 1
PF02867.15	1	1	1	Ribonucleotide reductase, barrel domain
PF00183.18	1	1	1	Hsp90 protein
PF09834.9	1	1	1	Predicted membrane protein (DUF2061)
PF00177.21	1	1	1	Ribosomal protein S7p/S5e
PF13742.6	1	1	1	OB-fold nucleic acid binding domain
PF01292.20	1	1	1	Prokaryotic cytochrome b561
PF00359.22	1	1	1	Phosphoenolpyruvate-dependent sugar phosphotransferase system, EIIA 2
PF02261.16	1	1	1	Aspartate decarboxylase
PF04430.14	1	1	1	Protein of unknown function (DUF498/DUF598)
PF08669.11	1	1	1	Glycine cleavage T-protein C-terminal barrel domain
PF00181.23	1	1	1	Ribosomal Proteins L2, RNA binding domain
PF00842.21	1	1	1	Alanine racemase, C-terminal domain
PF03865.13	1	1	1	Haemolysin secretion/activation protein ShlB/FhaC/HecB
PF10973.8	1	1	1	Protein of unknown function (DUF2799)
PF01008.17	1	1	1	Initiation factor 2 subunit family
PF11072.8	1	1	1	Protein of unknown function (DUF2859)
PF12911.7	1	1	1	N-terminal TM domain of oligopeptide transport permease C
PF02569.15	1	1	1	Pantoate-beta-alanine ligase
PF02233.16	1	1	1	NAD(P) transhydrogenase beta subunit
PF00697.22	1	1	1	N-(5'phosphoribosyl)anthranilate (PRA) isomerase
PF17194.4	1	1	1	Transcriptional regulator, AbiEi antitoxin N-terminal domain
PF04384.13	1	1	1	Iron-sulphur cluster assembly
PF01432.20	1	1	1	Peptidase family M3
PF00742.19	1	1	1	Homoserine dehydrogenase
PF01071.19	1	1	1	Phosphoribosylglycinamide synthetase, ATP-grasp (A) domain
PF00762.19	1	1	1	Ferrochelatase
PF00325.20	1	1	1	Bacterial regulatory proteins, crp family
PF04995.14	1	1	1	Heme exporter protein D (CcmD)
PF00231.19	1	1	1	ATP synthase
PF06891.11	1	1	1	P2 phage tail completion protein R (GpR)
PF02601.15	1	1	1	Exonuclease VII, large subunit
PF03331.13	1	1	1	UDP-3-O-acyl N-acetylglycosamine deacetylase
PF02350.19	1	1	1	UDP-N-acetylglucosamine 2-epimerase
PF01863.17	1	1	1	Protein of unknown function DUF45
PF04546.13	1	1	1	Sigma-70, non-essential region
PF00290.20	1	1	1	Tryptophan synthase alpha chain
PF04290.12	1	1	1	Tripartite ATP-independent periplasmic transporters, DctQ component
PF13567.6	1	1	1	Domain of unknown function (DUF4131)
PF13847.6	1	1	1	Methyltransferase domain
PF01148.20	1	1	1	Cytidylyltransferase family
PF03949.15	1	1	1	Malic enzyme, NAD binding domain
PF05524.13	1	1	1	PEP-utilising enzyme, N-terminal
PF08281.12	1	1	1	Sigma-70, region 4
PF02163.22	1	1	1	Peptidase family M50
PF16078.5	1	1	1	2-oxoglutarate dehydrogenase N-terminus
PF03029.17	1	1	1	Conserved hypothetical ATP binding protein
PF18072.1	1	1	1	Formylglycinamide ribonucleotide amidotransferase linker domain
PF10458.9	1	1	1	Valyl tRNA synthetase tRNA binding arm
PF07885.16	1	1	1	Ion channel
PF14622.6	1	1	1	Ribonuclease-III-like
PF12221.8	1	1	1	Bacterial membrane protein N terminal
PF18339.1	1	1	1	RapA N-terminal Tudor like domain 1
PF01502.18	1	1	1	Phosphoribosyl-AMP cyclohydrolase
PF00310.21	1	1	1	Glutamine amidotransferases class-II
PF00886.19	1	1	1	Ribosomal protein S16
PF03023.14	1	1	1	Lipid II flippase MurJ
PF00297.22	1	1	1	Ribosomal protein L3
PF08850.11	1	1	1	Domain of unknown function (DUF1820)
PF01261.24	1	1	1	Xylose isomerase-like TIM barrel
PF13548.6	1	1	1	Domain of unknown function (DUF4126)
PF01624.20	1	1	1	MutS domain I
PF12137.8	1	1	1	RNA polymerase recycling family C-terminal
PF03947.18	1	1	1	Ribosomal Proteins L2, C-terminal domain
PF07730.13	1	1	1	Histidine kinase
PF00701.22	1	1	1	Dihydrodipicolinate synthetase family
PF16916.5	1	1	1	Dimerisation domain of Zinc Transporter
PF00389.30	1	1	1	D-isomer specific 2-hydroxyacid dehydrogenase, catalytic domain
PF00334.19	1	1	1	Nucleoside diphosphate kinase
PF13450.6	1	1	1	NAD(P)-binding Rossmann-like domain
PF04204.16	1	1	1	Homoserine O-succinyltransferase
PF03958.17	1	1	1	Bacterial type II/III secretion system short domain
PF05673.13	1	1	1	Protein of unknown function (DUF815)
PF17782.1	1	1	1	DprA winged helix domain
PF00420.24	1	1	1	NADH-ubiquinone/plastoquinone oxidoreductase chain 4L
PF09967.9	1	1	1	VWA-like domain (DUF2201)
PF14331.6	1	1	1	ImcF-related N-terminal domain
PF01116.20	1	1	1	Fructose-bisphosphate aldolase class-II
PF03534.13	1	1	1	Salmonella virulence plasmid 65kDa B protein
PF03485.16	1	1	1	Arginyl tRNA synthetase N terminal domain
PF09157.11	1	1	1	Pseudouridine synthase II TruB, C-terminal
PF07479.14	1	1	1	NAD-dependent glycerol-3-phosphate dehydrogenase C-terminus
